# Supplementary material for: Comparative Transcriptome-Based Mining and Expression Profiling of Transcription Factors Related to Cold Tolerance in Peanut
Source: Int J Mol Sci. 2020 Mar 11;21(6):1921. doi: 10.3390/ijms21061921 (PMC7139623; doi:10.3390/ijms21061921)
Supplement: Supplementary file 1 [file ijms-21-01921-s001.zip]

Archive with 12 entries (11 files):
- Supplementary Material/
- Supplementary Material/Figure S1.pdf
- Supplementary Material/Figure S2.pdf
- Supplementary Material/Figure S3.pdf
- Supplementary Material/Figure S4.pdf
- Supplementary Material/Table S1.docx
- Supplementary Material/Table S2.xlsx
- Supplementary Material/Table S3.xlsx
- Supplementary Material/Table S4.xlsx
- Supplementary Material/Table S5.xlsx
- Supplementary Material/Table S6.xlsx
- Supplementary Material/Table S7.xlsx
