# Supplementary material for: Comparative Transcriptome-Based Mining and Expression Profiling of Transcription Factors Related to Cold Tolerance in Peanut
Source: Int J Mol Sci. 2020 Mar 11;21(6):1921. doi: 10.3390/ijms21061921 (PMC7139623; doi:10.3390/ijms21061921)
Supplement: Supplementary file 1 [file ijms-21-01921-s001.zip › Supplementary Material/Table S2.xlsx]

## Sheet: Sheet1
Table S2 Blast hit results and gene expression of 2328 peanut transcriptional factors
Gene ID	Family	Accession	Organism	Identify (%)	E-value	Bit-score	FH18_0h	FH18_12h	FH18_24h	NH5_0h	NH5_12h	NH5_24h
arahy.Tifrunner.gnm1.ann1.15EC9B	Alfin-like	NP_001237921.1	Glycine max	94.49	9e-149	428	11.8436	10.3509	12.535	10.5305	13.2332	9.01931
arahy.Tifrunner.gnm1.ann1.F09BQK	Alfin-like	NP_001237921.1	Glycine max	94.49	9e-149	428	8.30282	9.08095	6.82403	6.61858	9.38584	6.83203
arahy.Tifrunner.gnm1.ann1.BJZ821	Alfin-like	NP_001239831.1	Glycine max	94.98	4e-152	435	5.55897	11.6128	6.45964	6.48831	11.6742	3.93259
arahy.Tifrunner.gnm1.ann1.NQ5HSN	Alfin-like	NP_001239831.1	Glycine max	94.98	2e-156	446	6.51754	11.9626	9.05207	6.73872	12.0113	7.71197
arahy.Tifrunner.gnm1.ann1.QM5W4F	Alfin-like	NP_001239831.1	Glycine max	94.98	4e-152	435	7.43466	13.7286	7.83712	8.66645	13.3183	4.56981
arahy.Tifrunner.gnm1.ann1.WT0FV2	Alfin-like	NP_001239831.1	Glycine max	94.56	1e-155	444	10.2058	12.9473	11.9658	10.1103	13.2847	7.95867
arahy.Tifrunner.gnm1.ann1.HX2S4H	Alfin-like	MDP0000311595	Malus domestica	60	4e-64	223	5.09107	8.93083	4.5321	6.49585	6.54373	3.34708
arahy.Tifrunner.gnm1.ann1.Y3I247	Alfin-like	XP_010273964.1	Nelumbo nucifera	56.69	1e-76	241	1.93778	3.86663	1.88837	2.15293	3.81711	1.26259
arahy.Tifrunner.gnm1.ann1.KMR140	Alfin-like	XP_007154103.1	Phaseolus vulgaris	93.28	5e-156	446	13.3986	12.6934	9.71595	15.1211	15.2172	9.7938
arahy.Tifrunner.gnm1.ann1.X3ZTMB	Alfin-like	XP_007154103.1	Phaseolus vulgaris	93.28	5e-156	446	19.7856	23.1675	16.3263	18.8899	18.2208	16.4139
arahy.Tifrunner.gnm1.ann1.4U5T88	Alfin-like	XP_002324777.1	Populus trichocarpa	74.49	2e-119	353	10.5767	14.0601	8.98539	13.1119	11.8246	5.73084
arahy.Tifrunner.gnm1.ann1.R3ZJYM	Alfin-like	XP_002516111.1	Ricinus communis	84.92	2e-141	409	1.66578	4.18862	1.91869	1.72346	4.08059	0.75577
arahy.Tifrunner.gnm1.ann1.38RLY4	AP2	XP_003554357.1	Glycine max	74.41	0	658	0.493734	1.09884	0.421602	0.588716	0.592065	0.129728
arahy.Tifrunner.gnm1.ann1.MRL478	AP2	XP_003554357.1	Glycine max	74.21	0	654	1.60379	2.58347	0.684005	1.41755	1.69783	0.466898
arahy.Tifrunner.gnm1.ann1.K6QUG2	AP2	XP_006592243.1	Glycine max	74.05	0	660	19.0942	10.9147	17.5964	15.0016	9.64008	9.98085
arahy.Tifrunner.gnm1.ann1.QEK7F9	AP2	XP_006592243.1	Glycine max	74.05	0	662	24.0824	13.2154	18.3374	18.0596	13.0693	8.23882
arahy.Tifrunner.gnm1.ann1.YSN9W3	AP2	KHN30231.1	Glycine soja	79.03	0	732	45.5855	81.3987	54.656	34.1334	153.45	42.2783
arahy.Tifrunner.gnm1.ann1.00XS3D	AP2	XP_007156779.1	Phaseolus vulgaris	71.21	0	610	13.0103	17.9244	20.0507	14.234	16.0876	14.5545
arahy.Tifrunner.gnm1.ann1.9WI6AM	ARF	XP_004485416.1	Cicer arietinum	87.58	0	1117	8.1601	14.4173	8.27847	8.25526	12.4583	7.26755
arahy.Tifrunner.gnm1.ann1.KKF3ZC	ARF	XP_004485416.1	Cicer arietinum	87.2	0	1207	7.51465	12.0189	7.96921	6.86474	10.8075	7.15511
arahy.Tifrunner.gnm1.ann1.29DZAQ	ARF	XP_003555436.2	Glycine max	68.68	6e-180	524	0.635331	2.86271	1.84596	0.616262	3.92722	1.02269
arahy.Tifrunner.gnm1.ann1.2YRL0L	ARF	XP_003535530.2	Glycine max	63.21	0	739	0.213673	4.24763	4.14226	0.278144	5.61479	2.0925
arahy.Tifrunner.gnm1.ann1.6494R5	ARF	XP_003555436.2	Glycine max	64.86	0	727	0.178326	2.30164	1.33985	0.186371	4.08725	1.78936
arahy.Tifrunner.gnm1.ann1.F3RJIU	ARF	XP_003535530.2	Glycine max	60.8	0	712	0.992151	3.21042	2.38076	0.927588	4.87159	1.61352
arahy.Tifrunner.gnm1.ann1.4D5DQA	ARF	XP_003540185.1	Glycine max	77.1	0	1085	4.81652	10.1381	6.45081	5.01701	9.1085	4.05599
arahy.Tifrunner.gnm1.ann1.7DXU0K	ARF	XP_003540185.1	Glycine max	77.24	0	1083	5.1337	10.6902	5.59205	6.42816	8.36879	4.5197
arahy.Tifrunner.gnm1.ann1.9IQ583	ARF	XP_003525433.1	Glycine max	83.51	0	1372	51.2881	91.3276	60.3222	35.8243	111.773	83.4125
arahy.Tifrunner.gnm1.ann1.024UA3	ARF	XP_003529354.1	Glycine max	71.31	0	1008	6.82614	3.86592	4.01713	6.18682	2.74437	4.09851
arahy.Tifrunner.gnm1.ann1.56MJ2J	ARF	XP_003543018.1	Glycine max	77.04	0	1117	4.29455	8.40851	4.14007	3.88843	5.68415	2.46107
arahy.Tifrunner.gnm1.ann1.A1HLZR	ARF	XP_003543018.1	Glycine max	77.93	0	1066	4.33545	5.82437	5.55128	3.50959	5.0601	2.87538
arahy.Tifrunner.gnm1.ann1.L6KZS8	ARF	XP_003529354.1	Glycine max	71.59	0	1018	4.74762	5.32076	2.33932	4.35176	3.95092	2.07015
arahy.Tifrunner.gnm1.ann1.EY0R4L	ARF	XP_006592219.1	Glycine max	72.73	0	1168	0.642507	1.67259	1.00905	0.670755	1.24838	1.11172
arahy.Tifrunner.gnm1.ann1.B09RYD	ARF	XP_003544394.2	Glycine max	68.43	0	1313	0.248424	1.21687	0.122369	0.211721	0.934656	0.158649
arahy.Tifrunner.gnm1.ann1.N1Z0FN	ARF	XP_003544394.2	Glycine max	82.68	0	1584	0.710286	1.40185	0.459167	0.582775	1.40222	0.182086
arahy.Tifrunner.gnm1.ann1.1RT5K2	ARF	XP_003546066.1	Glycine max	78.77	0	1387	7.29645	16.0131	15.775	5.00839	16.1594	17.5991
arahy.Tifrunner.gnm1.ann1.TXU7QT	ARF	XP_003546066.1	Glycine max	81.31	0	1403	8.82115	11.6515	12.097	5.72298	12.3744	13.7996
arahy.Tifrunner.gnm1.ann1.6MXT9H	ARF	XP_006575466.1	Glycine max	79.93	0	1372	2.6294	6.30029	3.36238	2.28158	5.02905	2.71575
arahy.Tifrunner.gnm1.ann1.EIIH6H	ARF	XP_006575466.1	Glycine max	89.19	0	1469	8.76161	10.7064	10.76	7.30203	7.58801	9.8225
arahy.Tifrunner.gnm1.ann1.WEMF8J	ARF	XP_006575466.1	Glycine max	89.19	0	1469	11.407	12.7741	12.9855	10.4945	10.1968	10.5033
arahy.Tifrunner.gnm1.ann1.FGI0BM	ARF	XP_006575467.1	Glycine max	84.06	0	1079	1.31	2.34562	2.08004	0.968905	2.18768	2.09099
arahy.Tifrunner.gnm1.ann1.86T4WJ	ARF	XP_003520962.1	Glycine max	74.67	0	968	2.61716	4.33308	2.88284	2.55509	3.56514	2.16776
arahy.Tifrunner.gnm1.ann1.WDRD4S	ARF	XP_003520962.1	Glycine max	83.57	0	1149	13.7458	24.4097	28.812	12.7553	36.3808	36.059
arahy.Tifrunner.gnm1.ann1.YET430	ARF	XP_003520962.1	Glycine max	83.43	0	1145	10.7733	26.3786	29.7526	9.62189	40.8383	40.3963
arahy.Tifrunner.gnm1.ann1.EBLC22	ARF	KHN09718.1	Glycine soja	80.07	0	1346	31.3056	47.9008	49.4742	18.7399	46.526	50.8743
arahy.Tifrunner.gnm1.ann1.X40XE7	ARF	KHN09718.1	Glycine soja	79.85	0	1254	22.646	39.7352	31.2935	15.8418	41.5737	36.5016
arahy.Tifrunner.gnm1.ann1.IZA3FR	ARF	KHN12007.1	Glycine soja	86.18	0	1568	5.72539	5.91494	4.82674	4.16739	5.00758	3.02711
arahy.Tifrunner.gnm1.ann1.RP1SVX	ARF	KHN12007.1	Glycine soja	88.51	0	1588	6.07105	8.0057	5.53437	4.31362	6.1501	3.60961
arahy.Tifrunner.gnm1.ann1.Q8HI94	ARF	KDP32733.1	Jatropha curcas	57.67	0	660	0.762985	1.24979	0.808377	0.769125	1.34649	0.478235
arahy.Tifrunner.gnm1.ann1.6B39MA	ARF	XP_003609970.1	Medicago truncatula	78.71	0	1559	4.04583	7.10132	8.44764	1.75212	9.23941	7.47471
arahy.Tifrunner.gnm1.ann1.X1U4MM	ARF	XP_003593869.1	Medicago truncatula	78.86	0	1357	5.12771	6.96172	8.1632	4.61057	6.12113	4.35366
arahy.Tifrunner.gnm1.ann1.ZC30QF	ARF	XP_003609970.1	Medicago truncatula	78.73	0	1565	3.03815	5.23548	8.19474	2.00292	6.91253	6.74224
arahy.Tifrunner.gnm1.ann1.TQL4XD	ARF	XP_007159966.1	Phaseolus vulgaris	87.79	0	706	38.5366	79.3661	51.3271	33.9621	89.5472	61.8134
arahy.Tifrunner.gnm1.ann1.MIX90M	ARF	XP_007152995.1	Phaseolus vulgaris	83.15	0	1746	10.7615	25.4679	10.8319	8.40951	24.6333	7.21534
arahy.Tifrunner.gnm1.ann1.RD18JJ	ARF	XP_007152995.1	Phaseolus vulgaris	82.96	0	1750	11.9339	25.371	9.70107	7.41833	17.6426	7.33468
arahy.Tifrunner.gnm1.ann1.53DI9J	ARF	XP_007150222.1	Phaseolus vulgaris	80.2	0	1326	0.634461	1.56552	0.691175	0.925085	1.62966	0.871567
arahy.Tifrunner.gnm1.ann1.D4KBLK	ARF	XP_007150222.1	Phaseolus vulgaris	80.44	0	1325	1.07325	2.29893	1.30924	0.855294	1.83297	0.733104
arahy.Tifrunner.gnm1.ann1.E98N96	ARF	XP_007147325.1	Phaseolus vulgaris	67.91	0	961	3.85243	4.19162	3.62704	4.60968	4.11306	2.53399
arahy.Tifrunner.gnm1.ann1.I1MHSE	ARF	XP_007147325.1	Phaseolus vulgaris	67.59	0	945	2.57814	2.81535	1.96365	2.01423	2.71689	2.2861
arahy.Tifrunner.gnm1.ann1.Y1X04L	ARF	XP_007144353.1	Phaseolus vulgaris	83.01	0	1211	4.43039	9.1859	8.42176	6.2152	9.77445	7.87231
arahy.Tifrunner.gnm1.ann1.ZE2N9E	ARF	XP_007144353.1	Phaseolus vulgaris	81.34	0	1173	2.98168	2.61838	4.71159	1.37063	6.49208	3.02197
arahy.Tifrunner.gnm1.ann1.35XBQI	ARF	XP_007141116.1	Phaseolus vulgaris	62.63	0	661	0.879727	1.32924	0.988525	0.924852	1.25439	0.584776
arahy.Tifrunner.gnm1.ann1.5CX2AU	ARID	XP_025651520.1	Arachis hypogaea	89.53	0	659	6.7546	8.31846	6.42769	6.34919	8.73351	3.2788
arahy.Tifrunner.gnm1.ann1.E2H3M1	ARID	XP_004492764.1	Cicer arietinum	58.85	0	689	2.92282	1.724	1.50343	2.66635	3.4508	1.90835
arahy.Tifrunner.gnm1.ann1.H31DAJ	ARID	XP_004492764.1	Cicer arietinum	58.82	0	664	1.94676	2.23741	1.81321	1.78872	3.37546	3.19557
arahy.Tifrunner.gnm1.ann1.1C5WUF	ARID	XP_004499691.1	Cicer arietinum	72.63	2e-142	416	5.80499	5.48925	8.46875	5.30219	4.59621	7.42681
arahy.Tifrunner.gnm1.ann1.XIUN11	ARID	XP_003524452.1	Glycine max	61.35	0	732	0.950562	1.41876	0.602774	0.820038	1.40796	0.993945
arahy.Tifrunner.gnm1.ann1.J9QP8S	ARID	XP_003536791.1	Glycine max	75.29	0	634	0.803399	1.6201	1.41783	0.550514	1.25451	0.617216
arahy.Tifrunner.gnm1.ann1.K5DIHH	ARID	XP_003536791.1	Glycine max	74.83	0	631	0.576563	2.05822	1.90607	0.558277	1.54103	1.46087
arahy.Tifrunner.gnm1.ann1.03HAKR	ARID	XP_003523234.1	Glycine max	75.84	5e-180	513	166.442	27.7157	43.8606	147.11	13.6092	22.2664
arahy.Tifrunner.gnm1.ann1.YM4VCW	ARID	XP_003523234.1	Glycine max	76.42	2e-178	509	55.4627	12.2891	18.5002	56.2015	4.39936	10.3898
arahy.Tifrunner.gnm1.ann1.6V6FMV	ARID	XP_006590520.1	Glycine max	77.31	0	2943	4.11413	8.28445	5.19018	3.15148	9.95745	6.73391
arahy.Tifrunner.gnm1.ann1.AJP7R9	ARID	XP_006590520.1	Glycine max	76.91	0	2930	4.08079	7.98353	4.60222	3.46177	8.41763	4.82359
arahy.Tifrunner.gnm1.ann1.E7132P	ARID	KHM99959.1	Glycine soja	61.67	0	736	0.880955	1.30627	0.611225	0.744739	0.887563	0.580514
arahy.Tifrunner.gnm1.ann1.82J223	ARID	KHN34213.1	Glycine soja	74.44	0	1120	5.55935	6.15193	4.83919	5.12582	4.73266	2.84389
arahy.Tifrunner.gnm1.ann1.BBC6WZ	ARID	KHN34213.1	Glycine soja	74.57	0	1120	8.1653	5.75506	5.11843	7.56619	5.4105	3.04587
arahy.Tifrunner.gnm1.ann1.FGBY5B	ARID	XP_007135987.1	Phaseolus vulgaris	79.17	0	662	3.78441	6.15778	3.22441	3.27531	5.28847	2.82435
arahy.Tifrunner.gnm1.ann1.ICIJ2U	ARID	XP_007135987.1	Phaseolus vulgaris	73.56	8e-155	453	3.64597	6.14738	3.84631	3.18326	5.67927	3.31428
arahy.Tifrunner.gnm1.ann1.B45F8N	ARID	XP_007135372.1	Phaseolus vulgaris	85.08	0	1338	4.03595	6.58789	3.98433	3.94762	5.77481	2.53429
arahy.Tifrunner.gnm1.ann1.W70I1I	ARID	XP_007135372.1	Phaseolus vulgaris	84.95	0	1335	3.94955	6.17231	3.30429	2.97126	5.07734	2.17813
arahy.Tifrunner.gnm1.ann1.N36P5V	ARR-B	XP_003533888.2	Glycine max	75.71	0	1035	1.08902	2.62176	1.24571	1.16434	2.50991	1.17317
arahy.Tifrunner.gnm1.ann1.ZM4C11	ARR-B	XP_003533888.2	Glycine max	75.71	0	1037	2.11464	4.38616	2.00695	1.46859	3.66135	1.94426
arahy.Tifrunner.gnm1.ann1.69B3L2	ARR-B	XP_003529546.1	Glycine max	82.53	0	1136	3.53992	8.77979	4.33049	3.33554	7.82683	4.23513
arahy.Tifrunner.gnm1.ann1.GIY6CE	ARR-B	XP_003529546.1	Glycine max	83.33	0	1141	4.48603	10.9757	5.19969	3.42802	9.67072	4.44459
arahy.Tifrunner.gnm1.ann1.0DD300	ARR-B	XP_003546340.1	Glycine max	76.87	0	1034	3.51313	8.04433	3.79929	3.35897	7.12476	4.51234
arahy.Tifrunner.gnm1.ann1.QRG75F	ARR-B	XP_003546340.1	Glycine max	76.87	0	1035	3.48926	8.28655	4.48965	3.37988	7.14964	4.63647
arahy.Tifrunner.gnm1.ann1.Q3RA0M	ARR-B	KHN24104.1	Glycine soja	71.79	0	811	1.20258	1.44966	1.25896	0.983012	1.55783	1.37095
arahy.Tifrunner.gnm1.ann1.UG2HRK	ARR-B	KHN24104.1	Glycine soja	71.96	0	808	3.44797	2.33626	1.94239	2.9109	2.2958	1.36221
arahy.Tifrunner.gnm1.ann1.F8U6QL	ARR-B	KHN42627.1	Glycine soja	75.14	0	812	10.7193	7.87869	7.39437	5.62784	5.6536	10.5932
arahy.Tifrunner.gnm1.ann1.LEG0TK	ARR-B	KHN42627.1	Glycine soja	75.14	0	812	9.7708	7.97953	6.99832	10.7675	8.03301	8.12815
arahy.Tifrunner.gnm1.ann1.D788HE	ARR-B	KEH31560.1	Medicago truncatula	68.97	0	736	15.3647	8.53005	12.0385	14.3331	8.66967	12.0682
arahy.Tifrunner.gnm1.ann1.5PTI62	AUX/IAA	XP_020104546.1	Ananas comosus	73.33	0.0005	352	0.722632	0	0	2.25216	0	0
arahy.Tifrunner.gnm1.ann1.045PL1	AUX/IAA	XP_004503453.1	Cicer arietinum	64.95	2e-119	356	5.62067	7.39887	4.16999	5.22289	5.95929	5.61169
arahy.Tifrunner.gnm1.ann1.85LRF7	AUX/IAA	XP_004503453.1	Cicer arietinum	67.11	5e-123	365	5.48713	8.29075	4.51974	5.29126	6.00213	6.22331
arahy.Tifrunner.gnm1.ann1.5EK85H	AUX/IAA	XP_004509715.1	Cicer arietinum	80.8	0	558	11.5827	10.6454	9.11085	11.9079	10.8556	12.2788
arahy.Tifrunner.gnm1.ann1.CY1TAH	AUX/IAA	XP_004509715.1	Cicer arietinum	82.58	0	592	34.273	25.4625	25.6159	34.9515	23.6713	31.261
arahy.Tifrunner.gnm1.ann1.FX782E	AUX/IAA	XP_024039097.1	Citrus clementina	34.13	8e-08	57.8	28.4247	16.7214	18.0612	32.3223	12.6786	14.2648
arahy.Tifrunner.gnm1.ann1.SSUB9V	AUX/IAA	XP_011073837.1	Dorcoceras hygrometricum	31.78	3e-10	64.3	2.09493	2.0709	1.27582	2.03522	1.65138	1.53236
arahy.Tifrunner.gnm1.ann1.8QDS1I	AUX/IAA	NP_001237849.1	Glycine max	77.14	2e-89	272	4.71949	1.99256	2.46863	3.01996	1.03043	3.16694
arahy.Tifrunner.gnm1.ann1.KRC5M1	AUX/IAA	NP_001237849.1	Glycine max	76.57	2e-88	270	3.73621	1.97795	2.1151	2.95866	1.15156	3.12885
arahy.Tifrunner.gnm1.ann1.P8YRGA	AUX/IAA	XP_003544843.1	Glycine max	73.45	1e-170	494	37.6044	16.7612	21.8502	41.4888	11.2864	17.0431
arahy.Tifrunner.gnm1.ann1.1324HP	AUX/IAA	XP_003517136.1	Glycine max	82.24	0	574	7.73742	19.2067	6.73128	10.6741	17.1216	9.24462
arahy.Tifrunner.gnm1.ann1.61CX9G	AUX/IAA	XP_003517136.1	Glycine max	82.24	0	574	7.78197	18.7169	6.9567	9.58024	16.9502	7.08232
arahy.Tifrunner.gnm1.ann1.XA7C26	AUX/IAA	XP_003519213.1	Glycine max	81.4	0	589	32.82	31.2088	25.9159	38.5988	28.7659	25.4194
arahy.Tifrunner.gnm1.ann1.XR81AR	AUX/IAA	XP_003519213.1	Glycine max	84.24	0	618	35.6552	38.5572	29.854	36.8805	34.0604	28.3139
arahy.Tifrunner.gnm1.ann1.F753KD	AUX/IAA	NP_001240013.1	Glycine max	70.26	3e-147	430	35.7253	38.7523	18.6718	38.3028	22.7127	18.7215
arahy.Tifrunner.gnm1.ann1.N2VZ44	AUX/IAA	NP_001240013.1	Glycine max	71.89	2e-156	453	28.2387	29.9928	14.1418	29.5099	17.8623	14.33
arahy.Tifrunner.gnm1.ann1.5P5CS5	AUX/IAA	KHN30562.1	Glycine soja	72.82	6e-94	284	23.705	74.2368	52.1497	24.1878	87.1539	39.4912
arahy.Tifrunner.gnm1.ann1.VW0TTK	AUX/IAA	KHN30562.1	Glycine soja	72.82	2e-92	281	23.7762	69.1171	54.5012	23.9262	95.3859	35.9531
arahy.Tifrunner.gnm1.ann1.0BZR9P	AUX/IAA	KHM98781.1	Glycine soja	74.59	1e-85	261	0.500332	0.821617	1.12829	0.424122	0.755796	3.5778
arahy.Tifrunner.gnm1.ann1.32PDNQ	AUX/IAA	KHM98781.1	Glycine soja	74.59	1e-85	261	0.487943	0.821617	1.15897	0.405501	0.762492	3.54624
arahy.Tifrunner.gnm1.ann1.CB6084	AUX/IAA	KHN05057.1	Glycine soja	82.89	1e-146	422	131.361	59.4267	49.6167	118.013	43.712	49.4074
arahy.Tifrunner.gnm1.ann1.QUY0YV	AUX/IAA	KHN05057.1	Glycine soja	83.02	2e-146	422	103.952	49.8677	40.8833	89.6768	37.6671	35.0604
arahy.Tifrunner.gnm1.ann1.668I09	AUX/IAA	KHN04889.1	Glycine soja	69.47	9e-50	172	0.381212	1.21613	0.301355	0.465048	0.848542	0.157256
arahy.Tifrunner.gnm1.ann1.A99G02	AUX/IAA	XP_015635420.1	Oryza sativa subsp. indica	29.6	8e-33	186	10.2904	34.1364	51.169	11.8457	39.9428	40.0145
arahy.Tifrunner.gnm1.ann1.UBHF2S	AUX/IAA	XP_007162490.1	Phaseolus vulgaris	69.7	6e-112	334	36.9903	25.6386	26.9985	50.4368	26.678	13.9993
arahy.Tifrunner.gnm1.ann1.5RC9P7	AUX/IAA	XP_007150599.1	Phaseolus vulgaris	61.86	4e-112	338	2.62974	19.0044	12.4377	3.35465	40.9619	7.71973
arahy.Tifrunner.gnm1.ann1.F330XL	AUX/IAA	XP_007150599.1	Phaseolus vulgaris	56.82	1e-103	318	2.20587	17.6525	6.31844	2.33065	35.3372	2.3479
arahy.Tifrunner.gnm1.ann1.QSK9AI	AUX/IAA	XP_007150599.1	Phaseolus vulgaris	51.29	4e-91	288	1.83023	1.72031	1.53542	0.818683	1.03024	2.31251
arahy.Tifrunner.gnm1.ann1.PE1VQV	AUX/IAA	XP_007147174.1	Phaseolus vulgaris	58.33	1e-94	292	71.066	51.152	47.5956	96.6486	47.243	72.5907
arahy.Tifrunner.gnm1.ann1.Q1FV6H	AUX/IAA	XP_007147174.1	Phaseolus vulgaris	60.27	1e-94	292	34.7606	46.1926	21.7772	29.8658	27.5334	24.6852
arahy.Tifrunner.gnm1.ann1.PH74U7	AUX/IAA	XP_007144687.1	Phaseolus vulgaris	65.75	3e-85	263	3.37817	11.9558	5.54088	2.49696	16.4604	7.26508
arahy.Tifrunner.gnm1.ann1.6LM78C	AUX/IAA	XP_007144850.1	Phaseolus vulgaris	61.99	6e-116	355	10.6876	9.87693	13.3791	12.3526	12.192	21.6135
arahy.Tifrunner.gnm1.ann1.MDB4JZ	AUX/IAA	XP_007144850.1	Phaseolus vulgaris	67.18	2e-117	355	9.69642	6.71419	15.0949	10.0838	7.97359	21.1473
arahy.Tifrunner.gnm1.ann1.GR2878	AUX/IAA	XP_007137671.1	Phaseolus vulgaris	32.84	8e-29	121	8.03933	4.11359	2.10469	5.62946	2.35179	0.838838
arahy.Tifrunner.gnm1.ann1.944YYF	AUX/IAA	XP_015636800.1	Phyllostachys heterocycla	46.23	8.4e-24	726	57.5502	37.1935	39.2573	65.4397	34.1921	20.4572
arahy.Tifrunner.gnm1.ann1.92FFKE	AUX/IAA	XP_017442390.1	Vigna angularis	37.33	1e-07	216	1.27501	0.422387	0.542534	0.542056	0.216854	1.22736
arahy.Tifrunner.gnm1.ann1.32M24S	AUX/IAA	O24542.1	Vigna radiata var. radiata	67.7	3e-87	268	4.32632	19.6353	9.48879	4.74116	17.8206	7.43324
Arachis_hypogaea_newGene_1354	B3	XP_020985615.1	Arachis duranensis	100	4e-45	208	1.05791	2.65088	0.761408	1.03166	1.30788	0.940891
arahy.Tifrunner.gnm1.ann1.P18RTP	B3	XP_015936760.1	Arachis duranensis	94.74	4e-16	80.1	1.17215	1.81197	1.61227	1.54367	1.45332	1.20603
arahy.Tifrunner.gnm1.ann1.PDIL34	B3	XP_015965608.1	Arachis duranensis	94.35	2e-120	345	6.85228	3.92311	2.73979	3.03633	1.17727	0.214929
arahy.Tifrunner.gnm1.ann1.PX0CMU	B3	XP_015946997.1	Arachis duranensis	82.45	0	1201	1.49227	2.96268	0.849629	1.66014	2.63921	0.628875
arahy.Tifrunner.gnm1.ann1.3SI8EE	B3	XP_025696824.1	Arachis hypogaea	96.8	3e-77	525	3.65981	2.20211	1.18712	2.46351	1.73971	1.39924
arahy.Tifrunner.gnm1.ann1.F6NJQK	B3	XP_025624978.1	Arachis hypogaea	98.1	0	722	0.535643	1.331	0.607155	0.683468	1.47303	0.385246
arahy.Tifrunner.gnm1.ann1.K3ZWQ5	B3	XP_025621930.1	Arachis hypogaea	96.8	3e-77	256	2.57682	2.41352	2.08426	2.41765	1.7488	1.76075
arahy.Tifrunner.gnm1.ann1.AX2FME	B3	XP_020971676.1	Arachis ipaensis	98.66	5e-94	64.3	0.801654	1.88835	1.38843	1.21692	1.9126	1.99088
arahy.Tifrunner.gnm1.ann1.KUP0VV	B3	XP_016183710.1	Arachis ipaensis	81.62	5e-54	199	1.57864	1.92031	0.639223	1.15645	1.0205	0.202583
arahy.Tifrunner.gnm1.ann1.KVXN1E	B3	XP_020966638.1	Arachis ipaensis	88.6	0	1461	243.235	110.043	151.385	263.9	66.8441	142.105
arahy.Tifrunner.gnm1.ann1.Q52IRU	B3	XP_016179783.1	Arachis ipaensis	81.79	0	854	2.69334	0.868962	2.50293	3.20852	0.761003	1.63436
arahy.Tifrunner.gnm1.ann1.ET0DBR	B3	XP_004485711.1	Cicer arietinum	77.65	0	949	5.69213	6.9387	6.24126	4.19823	10.4077	4.16383
arahy.Tifrunner.gnm1.ann1.LB956V	B3	XP_004485711.1	Cicer arietinum	74.84	0	945	2.98929	7.51426	5.37438	3.38786	10.6635	3.58487
arahy.Tifrunner.gnm1.ann1.H2NMKM	B3	XP_006594517.1	Glycine max	98.56	2e-142	432	5.76308	9.46205	9.12148	4.1995	7.64106	4.37385
arahy.Tifrunner.gnm1.ann1.QU4087	B3	XP_003537081.1	Glycine max	49.64	3e-95	300	6.68594	0.181404	3.55803	4.28135	0.842125	1.94964
arahy.Tifrunner.gnm1.ann1.8D6Z2X	B3	XP_006595949.1	Glycine max	72.23	0	894	5.59699	5.15086	2.27238	2.79037	2.0336	0.929326
arahy.Tifrunner.gnm1.ann1.NFB9X0	B3	XP_006595949.1	Glycine max	72.23	0	894	5.32912	5.44743	2.45117	4.92438	3.49761	1.57082
arahy.Tifrunner.gnm1.ann1.L6NMZX	B3	XP_003529446.1	Glycine max	44.07	2e-43	153	0.24099	0.981658	0.39207	0.617972	1.07331	0.348594
arahy.Tifrunner.gnm1.ann1.45QRAS	B3	XP_006594624.1	Glycine max	82.74	0	1457	3.95289	12.6302	6.22323	3.13681	10.4482	4.89752
arahy.Tifrunner.gnm1.ann1.U5VJX8	B3	XP_006594624.1	Glycine max	82.97	0	1461	3.42473	10.9725	6.53698	2.69746	9.94593	4.72966
arahy.Tifrunner.gnm1.ann1.J0INTP	B3	XP_006598862.1	Glycine max	50.67	6e-121	374	6.26889	10.1864	9.45769	4.62747	8.79933	5.21897
arahy.Tifrunner.gnm1.ann1.ZJXJ55	B3	XP_006598862.1	Glycine max	50.97	3e-122	377	3.58415	5.40236	5.51368	2.5595	4.98249	3.28329
arahy.Tifrunner.gnm1.ann1.CA68NU	B3	XP_006587228.1	Glycine max	37.93	1e-55	196	1.06773	0.833173	0.563894	1.24523	0.995782	0.533623
arahy.Tifrunner.gnm1.ann1.I35XGE	B3	XP_006576446.1	Glycine max	82.91	0	1554	0.845721	2.38645	2.39949	1.07035	3.95961	3.5164
arahy.Tifrunner.gnm1.ann1.DF1HSU	B3	XP_006575462.1	Glycine max	59.81	7e-144	431	2.91161	3.26553	2.26988	2.85059	2.38759	2.33638
arahy.Tifrunner.gnm1.ann1.ZQ919F	B3	XP_006575462.1	Glycine max	60.52	2e-149	442	4.14286	4.02234	2.4459	3.96662	3.22322	1.45594
arahy.Tifrunner.gnm1.ann1.6WK0GY	B3	KHN43730.1	Glycine soja	82.77	0	1551	1.03654	2.60709	2.08433	0.659652	2.93149	2.01119
arahy.Tifrunner.gnm1.ann1.NXSQ64	B3	KHN12746.1	Glycine soja	54.18	1e-155	460	6.76117	18.7035	10.5392	6.89864	13.9977	6.43057
arahy.Tifrunner.gnm1.ann1.U5RNGH	B3	KHN12746.1	Glycine soja	54.18	1e-155	460	6.92309	18.8419	6.77563	6.06778	14.4501	6.75447
arahy.Tifrunner.gnm1.ann1.6WA88G	B3	KHN25328.1	Glycine soja	72.41	0	632	2.61951	7.11087	4.36086	2.69655	6.21968	4.75398
arahy.Tifrunner.gnm1.ann1.71EHKP	B3	KHN11485.1	Glycine soja	35.36	3e-80	268	417.241	177.604	201.512	439.541	111.645	214.932
arahy.Tifrunner.gnm1.ann1.ARIM3Z	B3	KHN25328.1	Glycine soja	72.75	0	629	2.83848	6.02804	3.80076	3.28664	6.39575	5.32662
arahy.Tifrunner.gnm1.ann1.T9PEUM	B3	KHN25328.1	Glycine soja	66.98	0	558	7.75715	10.5542	8.86618	7.93374	10.4911	5.89978
arahy.Tifrunner.gnm1.ann1.ME94TX	B3	KHN24735.1	Glycine soja	71.11	0	1291	10.5873	14.3424	12.1506	7.44703	14.1286	10.1645
arahy.Tifrunner.gnm1.ann1.V64ZKA	B3	KHN24735.1	Glycine soja	71.37	0	1307	9.61439	13.3611	11.1382	6.95336	15.0168	8.35185
arahy.Tifrunner.gnm1.ann1.26GAKU	B3	KEH18550.1	Medicago truncatula	48.96	7e-105	335	4.75499	12.6774	12.5281	3.46386	15.0019	14.8363
arahy.Tifrunner.gnm1.ann1.54SH3C	B3	KEH18550.1	Medicago truncatula	47.95	8e-107	340	7.43213	18.8541	23.5864	6.17271	27.9549	28.455
arahy.Tifrunner.gnm1.ann1.CH7PW0	B3	XP_007153416.1	Phaseolus vulgaris	32.24	4e-59	213	1.02734	0.881273	0.681287	0.697818	0.520338	0.260445
arahy.Tifrunner.gnm1.ann1.ST6WXP	B3	XP_007153416.1	Phaseolus vulgaris	33.4	4e-65	228	1.87769	1.8922	1.1103	1.79821	1.48373	0.567167
arahy.Tifrunner.gnm1.ann1.WNEW3V	B3	XP_007153416.1	Phaseolus vulgaris	34.63	3e-65	229	1.15474	1.54903	0.943127	0.974975	0.838329	0.272823
arahy.Tifrunner.gnm1.ann1.Y4D700	B3	XP_007153416.1	Phaseolus vulgaris	33.68	4e-62	220	0.558112	2.79115	1.36133	0.475353	1.10779	0.500584
arahy.Tifrunner.gnm1.ann1.RVM1DJ	B3	XP_007131905.1	Phaseolus vulgaris	69.68	0	586	6.62664	12.4602	8.07663	7.43155	10.6338	5.98317
arahy.Tifrunner.gnm1.ann1.046HV4	BAF60b	XP_004512323.1	Cicer arietinum	74.47	2e-54	179	1.60555	0.957537	0.58762	2.60278	0.957586	0.468455
arahy.Tifrunner.gnm1.ann1.2I1ZFA	BAF60b	XP_004512323.1	Cicer arietinum	74.47	2e-54	179	1.58457	1.47316	1.01812	5.1207	1.86129	0.844145
arahy.Tifrunner.gnm1.ann1.MS53IC	BAF60b	XP_004494744.1	Cicer arietinum	53.37	8e-167	496	0.443271	1.03544	0.396988	0.372833	0.683456	0.461336
arahy.Tifrunner.gnm1.ann1.Q8AIL5	BAF60b	XP_003524614.1	Glycine max	85.32	0	926	7.25886	7.67281	4.53871	7.05882	6.87375	3.50356
arahy.Tifrunner.gnm1.ann1.S2Z3JI	BAF60b	XP_003524614.1	Glycine max	85.32	0	927	5.55257	5.62498	3.29044	5.22277	5.76474	2.79341
arahy.Tifrunner.gnm1.ann1.JT5ALL	BAF60b	XP_003533272.2	Glycine max	53.9	0	563	2.73038	4.05628	1.51294	2.31147	2.72487	0.995211
arahy.Tifrunner.gnm1.ann1.0HJ3TW	BAF60b	XP_003549577.1	Glycine max	70.39	5e-152	440	10.5335	16.1187	16.1286	7.75746	11.3058	12.5397
arahy.Tifrunner.gnm1.ann1.PC5DAD	BAF60b	XP_003549577.1	Glycine max	70.39	5e-152	440	9.2508	21.3346	17.7354	7.52579	15.2111	11.9059
arahy.Tifrunner.gnm1.ann1.CVNS8P	BAF60b	XP_003517282.1	Glycine max	78.98	0	523	7.99409	11.6364	8.57827	8.16051	11.4442	9.99105
arahy.Tifrunner.gnm1.ann1.HQ3BES	BAF60b	XP_006573570.1	Glycine max	69	0	1897	15.3161	19.1441	15.1931	12.1193	22.2542	15.4386
arahy.Tifrunner.gnm1.ann1.V4KEVW	BAF60b	XP_006573570.1	Glycine max	68.32	0	1884	8.23341	11.4944	4.35924	5.10588	8.12039	6.32255
arahy.Tifrunner.gnm1.ann1.3KND2G	BAF60b	XP_003537424.2	Glycine max	53.18	0	808	0.688949	1.71753	0.740851	0.509135	1.58842	0.274867
arahy.Tifrunner.gnm1.ann1.4BPU9Y	BAF60b	AFK49439.1	Lotus japonicus	63.83	7e-51	169	22.5778	33.7715	20.1053	24.9367	27.4529	13.0255
arahy.Tifrunner.gnm1.ann1.MJPM8B	BAF60b	AFK49439.1	Lotus japonicus	63.83	7e-51	169	20.2386	33.8289	16.4455	21.4452	29.4212	12.8842
arahy.Tifrunner.gnm1.ann1.A282I6	BAF60b	AFK40800.1	Medicago truncatula	95	4e-62	195	5.19771	8.16401	6.66499	5.94563	6.88975	4.24833
arahy.Tifrunner.gnm1.ann1.T57YAK	BAF60b	AFK40800.1	Medicago truncatula	94	7e-62	195	2.82946	4.23236	3.63071	4.06304	3.46719	2.2732
arahy.Tifrunner.gnm1.ann1.4E445H	BAF60b	XP_007209877.1	Prunus persica	65.19	0	724	2.49964	3.3049	2.20236	2.22404	2.85291	1.87855
arahy.Tifrunner.gnm1.ann1.PKE437	BAF60b	XP_007209877.1	Prunus persica	65.19	0	723	2.77677	3.27457	1.43966	2.37254	2.22592	1.04738
arahy.Tifrunner.gnm1.ann1.FL369X	BAF60b	XP_020409470.1	Prunus persica	57.75	0	1267	5.86866	8.22452	5.21174	5.20043	4.72287	2.84174
arahy.Tifrunner.gnm1.ann1.MSJ6DP	BAF60b	XP_020409470.1	Prunus persica	58.25	0	1279	7.01841	10.8813	7.511	5.5124	9.0035	5.03703
arahy.Tifrunner.gnm1.ann1.UG7PEX	BBR-BPC	XP_015957924.1	Arachis duranensis	100	0	590	3.71288	5.68244	6.82557	3.63311	6.63707	6.47521
Arachis_hypogaea_newGene_2024	BBR-BPC	XP_003534122.1	Glycine max	88.38	0	517	4.96996	5.89181	4.95135	5.23548	4.90337	5.24409
arahy.Tifrunner.gnm1.ann1.4U6NMZ	BBR-BPC	XP_003534122.1	Glycine max	88.73	0	519	8.74207	11.4788	9.97973	8.83888	8.5503	9.90743
arahy.Tifrunner.gnm1.ann1.J4CT7A	BBR-BPC	XP_003532442.1	Glycine max	76.66	0	527	3.43332	4.77774	2.12813	2.86533	3.42883	0.881829
arahy.Tifrunner.gnm1.ann1.DH24MV	BBR-BPC	XP_003525427.1	Glycine max	77.46	4e-173	494	1.77791	1.47153	0.960164	1.79738	1.18127	0.318389
arahy.Tifrunner.gnm1.ann1.SIF6YU	BBR-BPC	XP_003525427.1	Glycine max	77.29	0	527	2.71151	2.91799	1.36763	2.95929	2.01299	0.756328
arahy.Tifrunner.gnm1.ann1.TZM64J	BBR-BPC	XP_003525427.1	Glycine max	76.51	4e-172	491	1.31896	0.806571	0.393952	1.31584	0.710011	0.23594
arahy.Tifrunner.gnm1.ann1.E4SR7P	BBR-BPC	XP_006577804.1	Glycine max	83.82	0	607	9.31432	11.683	8.44167	11.2434	13.4681	8.47045
arahy.Tifrunner.gnm1.ann1.I4ZNT8	BBR-BPC	XP_006577804.1	Glycine max	83.14	0	597	9.05721	6.74923	5.67681	10.2134	7.56707	4.5406
arahy.Tifrunner.gnm1.ann1.BQ8TCS	BBR-BPC	XP_007158817.1	Phaseolus vulgaris	81.49	2e-164	474	0.252472	0	0.009004	1.47119	0.139682	0
arahy.Tifrunner.gnm1.ann1.I2EZUU	BES1	XP_015933631.1	Arachis duranensis	100	0	549	3.97094	10.8616	7.02845	3.49537	21.3532	9.6934
arahy.Tifrunner.gnm1.ann1.M409IX	BES1	XP_016193843.1	Arachis ipaensis	100	0	1219	4.96991	7.79158	5.3014	4.72335	7.40404	4.22641
arahy.Tifrunner.gnm1.ann1.UANN5Y	BES1	XP_016193843.1	Arachis ipaensis	99.43	0	1212	5.02411	8.2825	3.93687	5.25715	7.9596	2.38902
arahy.Tifrunner.gnm1.ann1.G0KCTK	BES1	XP_004489001.1	Cicer arietinum	84.55	4e-170	488	1.03137	1.2005	0.241609	0.782665	1.0157	0.173116
arahy.Tifrunner.gnm1.ann1.5F6EYN	BES1	XP_006594721.1	Glycine max	74.85	1e-135	400	4.13183	5.12916	5.89604	4.22398	9.07464	7.69603
arahy.Tifrunner.gnm1.ann1.A43ZUL	BES1	XP_006601311.1	Glycine max	84.59	9e-150	435	4.91094	2.98271	2.3267	4.50599	1.94204	1.06215
arahy.Tifrunner.gnm1.ann1.CT2MPD	BES1	XP_006601311.1	Glycine max	84.59	9e-150	435	4.78862	2.89447	2.2861	4.38742	1.87446	0.99268
arahy.Tifrunner.gnm1.ann1.K0N155	BES1	XP_007158095.1	Phaseolus vulgaris	87.75	0	1180	2.58097	4.73226	2.97824	2.51089	4.04958	1.56344
arahy.Tifrunner.gnm1.ann1.Y0TSMC	BES1	XP_007158095.1	Phaseolus vulgaris	87.75	0	1180	3.40832	4.47002	2.10149	3.25712	3.86766	2.34126
arahy.Tifrunner.gnm1.ann1.7MK8W0	BES1	XP_009349751.1	Pyrus x bretschneideri	77.36	2e-148	432	10.5163	30.7273	12.9602	8.87742	27.5222	16.4989
arahy.Tifrunner.gnm1.ann1.SPI7HB	BES1	XP_009349751.1	Pyrus x bretschneideri	77.04	1e-146	427	7.65752	27.9377	11.8054	7.3603	33.4526	17.0346
arahy.Tifrunner.gnm1.ann1.00JV9G	bHLH	XP_015939538.1	Arachis duranensis	73.09	4e-111	219	4.38466	3.85858	10.0195	3.45305	6.23112	11.419
arahy.Tifrunner.gnm1.ann1.02IZMF	bHLH	XP_015939538.1	Arachis duranensis	86.55	4e-136	53.1	3.75984	3.55783	12.4252	2.94236	4.83454	6.68932
arahy.Tifrunner.gnm1.ann1.5Q88N2	bHLH	XP_015965549.1	Arachis duranensis	68.46	7e-63	478	2.75841	3.04194	1.17947	2.11992	1.52873	0.415002
arahy.Tifrunner.gnm1.ann1.0ASR8J	bHLH	XP_025675840.1	Arachis hypogaea	100	7e-158	62	2.74518	9.24944	9.28846	3.29627	9.03477	11.961
arahy.Tifrunner.gnm1.ann1.J8HG2W	bHLH	XP_015939681.1	Arachis hypogaea	95.91	1e-75	235	3.11181	3.20504	3.96394	2.68969	3.53073	11.5843
arahy.Tifrunner.gnm1.ann1.KA850A	bHLH	XP_025675840.1	Arachis hypogaea	99.07	4e-156	447	0.059489	1.63635	1.706	0.156693	1.86593	5.02204
arahy.Tifrunner.gnm1.ann1.Q6CIEG	bHLH	XP_025690655.1	Arachis hypogaea	100	6e-134	417	3.54938	5.07842	2.69365	1.59456	3.26342	2.01776
arahy.Tifrunner.gnm1.ann1.RWV13Y	bHLH	XP_016194150.1	Arachis ipaensis	92.42	0	525	4.94565	2.08729	1.33203	3.59738	1.47047	0.769056
arahy.Tifrunner.gnm1.ann1.LBF070	bHLH	AFP25102.1	Camellia sinensis	67.41	4e-50	178	7.35345	6.58732	4.06791	8.42169	4.99409	3.36091
arahy.Tifrunner.gnm1.ann1.4V5YZV	bHLH	XP_004498238.1	Cicer arietinum	66.87	2e-128	384	1.60088	3.6395	5.03261	1.72185	3.30717	5.05348
arahy.Tifrunner.gnm1.ann1.SH99DR	bHLH	XP_004498238.1	Cicer arietinum	66.87	2e-128	384	1.90244	3.14304	4.22494	2.01935	3.00181	4.51496
arahy.Tifrunner.gnm1.ann1.HEL0IP	bHLH	XP_004487228.1	Cicer arietinum	42.82	4e-64	220	1.70641	7.09128	1.55706	1.37268	4.4182	0.6065
arahy.Tifrunner.gnm1.ann1.MXM7CG	bHLH	XP_004510332.1	Cicer arietinum	44.7	2e-89	288	1.76332	4.73892	1.32689	1.70018	4.13544	0.517193
arahy.Tifrunner.gnm1.ann1.A7SJM3	bHLH	XP_004508645.1	Cicer arietinum	69.69	0	719	14.5352	25.8901	9.92598	10.6136	21.155	9.03114
arahy.Tifrunner.gnm1.ann1.YHH73E	bHLH	XP_004505433.1	Cicer arietinum	85.23	4e-142	410	20.3179	33.9409	28.5285	22.0955	39.7436	24.7449
arahy.Tifrunner.gnm1.ann1.ZSV3DU	bHLH	XP_004505433.1	Cicer arietinum	85.65	2e-142	410	17.9993	28.4066	29.328	19.8478	31.2244	22.0802
arahy.Tifrunner.gnm1.ann1.6187DS	bHLH	XP_004509726.1	Cicer arietinum	68.67	0	848	5.71236	44.4668	38.4878	5.17679	96.5667	24.2241
arahy.Tifrunner.gnm1.ann1.96VLZ9	bHLH	XP_004509726.1	Cicer arietinum	69.04	0	867	5.25993	38.0377	18.4997	4.92628	86.7851	12.3785
arahy.Tifrunner.gnm1.ann1.K6AK80	bHLH	XP_004496017.1	Cicer arietinum	88.89	8e-111	337	5.7767	4.15741	3.99	5.89862	3.72183	3.56242
arahy.Tifrunner.gnm1.ann1.Z25GSD	bHLH	XP_004296498.1	Fragaria vesca subsp. vesca	61.11	5e-90	276	0.0299227	2.7985	8.7097	0.00848567	14.002	5.35677
arahy.Tifrunner.gnm1.ann1.J2FWCG	bHLH	NP_001238560.1	Glycine max	56.12	4e-129	394	1.11419	1.14328	0.867515	1.39847	0.877463	0.167586
arahy.Tifrunner.gnm1.ann1.MW3SQS	bHLH	NP_001238560.1	Glycine max	53.85	9e-124	380	1.43729	1.12528	0.979937	0.705631	0.604757	0.162931
arahy.Tifrunner.gnm1.ann1.H4FASW	bHLH	XP_006597820.1	Glycine max	56.62	5e-149	449	0.0392783	0.048806	0.594589	0.0760233	0.956741	6.82996
arahy.Tifrunner.gnm1.ann1.U8C2S8	bHLH	XP_006580839.1	Glycine max	62.21	2e-77	253	3.60007	5.74564	5.2959	2.65188	5.12103	3.13878
arahy.Tifrunner.gnm1.ann1.1K2NHD	bHLH	XP_003543549.1	Glycine max	65.26	6e-166	485	5.39577	5.02944	2.5686	7.02947	2.94896	2.20664
arahy.Tifrunner.gnm1.ann1.HQ4J8E	bHLH	XP_003540708.1	Glycine max	62.33	2e-171	501	9.23467	16.8497	11.4776	7.09666	12.0892	7.37401
arahy.Tifrunner.gnm1.ann1.TS407L	bHLH	XP_003540708.1	Glycine max	63.13	7e-169	495	8.33272	14.8621	10.133	5.45033	8.93867	4.54575
arahy.Tifrunner.gnm1.ann1.JCHF8R	bHLH	XP_003542860.1	Glycine max	54.51	3e-145	432	0.875827	1.36147	0.783063	0.780023	1.35409	1.19498
arahy.Tifrunner.gnm1.ann1.ITUB3V	bHLH	XP_003519049.1	Glycine max	67.63	1e-173	503	2.69416	7.49748	5.26593	2.3795	5.66699	3.69601
arahy.Tifrunner.gnm1.ann1.J0D1JF	bHLH	XP_003519049.1	Glycine max	66.59	1e-170	495	3.80717	10.8988	8.64682	3.4745	10.3934	5.20296
arahy.Tifrunner.gnm1.ann1.2031JR	bHLH	XP_003543767.1	Glycine max	94.51	2e-50	165	4.60936	0.894922	1.08763	4.1068	0.756281	1.76174
arahy.Tifrunner.gnm1.ann1.29A50M	bHLH	XP_003519021.1	Glycine max	97.62	2e-49	163	0.443326	1.23149	0.344734	0.1275	0.311745	0.0554753
arahy.Tifrunner.gnm1.ann1.577H6Y	bHLH	XP_003519021.1	Glycine max	87.5	8e-41	140	0.318655	4.33151	0.459644	0.348341	3.23489	0.093961
arahy.Tifrunner.gnm1.ann1.HR6FN8	bHLH	XP_003543767.1	Glycine max	94.51	2e-50	165	3.65823	0.708027	0.823408	3.88492	0.400633	0.609608
arahy.Tifrunner.gnm1.ann1.WVIE7L	bHLH	XP_003519021.1	Glycine max	85.88	3e-41	142	0.259704	3.50641	1.13818	0.109019	2.67212	0.624806
arahy.Tifrunner.gnm1.ann1.HVT10G	bHLH	XP_003525884.2	Glycine max	55.19	2e-115	352	0.0120617	12.6899	37.1849	0.0115473	29.3407	10.0167
arahy.Tifrunner.gnm1.ann1.N7IIZM	bHLH	XP_003525884.2	Glycine max	56.57	1e-122	371	0.05571	16.6179	45.7126	0.0246423	29.4729	11.3768
arahy.Tifrunner.gnm1.ann1.QP9JCJ	bHLH	XP_003549988.1	Glycine max	47.99	5e-86	272	8.18716	2.81098	1.48348	4.94582	0.954865	0.0583147
arahy.Tifrunner.gnm1.ann1.X1PT0Q	bHLH	XP_003549988.1	Glycine max	47.99	5e-86	272	8.98056	2.97042	1.50382	5.36711	1.02407	0.22159
arahy.Tifrunner.gnm1.ann1.5QXC4B	bHLH	XP_006595181.1	Glycine max	50.99	6e-91	285	1.55065	2.41691	1.68508	1.40177	5.7381	0.967097
arahy.Tifrunner.gnm1.ann1.FH0TD2	bHLH	XP_003529791.2	Glycine max	51.11	5e-73	236	2.15978	1.14758	1.40733	3.68008	0.793807	0.503418
arahy.Tifrunner.gnm1.ann1.X3LKGW	bHLH	XP_006595181.1	Glycine max	50.99	6e-91	285	1.48971	2.74821	1.83599	1.3193	5.26921	0.917412
arahy.Tifrunner.gnm1.ann1.B833GN	bHLH	XP_003540915.1	Glycine max	61.73	8e-76	238	0	0.215133	1.67514	0	0.134211	0.239317
Arachis_hypogaea_newGene_8131	bHLH	XP_006594010.1	Glycine max	75	0	782	4.71125	3.73144	2.13427	3.10568	4.66141	5.27516
Arachis_hypogaea_newGene_9086	bHLH	XP_006594010.1	Glycine max	75	0	782	3.99366	4.58772	1.94922	3.09258	4.31149	1.06825
arahy.Tifrunner.gnm1.ann1.500GQ6	bHLH	XP_003520142.1	Glycine max	62.79	0	664	4.53509	6.01471	5.25501	3.93429	5.92082	4.32429
arahy.Tifrunner.gnm1.ann1.P7Z3M8	bHLH	XP_003520142.1	Glycine max	63.14	0	669	9.07206	6.07084	7.79441	5.82556	5.76058	7.42339
arahy.Tifrunner.gnm1.ann1.L9MWY5	bHLH	XP_006573184.1	Glycine max	72.1	0	766	2.50408	7.79487	5.40457	2.38679	9.86263	5.08998
arahy.Tifrunner.gnm1.ann1.U7HMBF	bHLH	XP_006573184.1	Glycine max	70.92	0	754	2.35242	8.71829	4.57977	1.67526	8.72043	3.23616
arahy.Tifrunner.gnm1.ann1.160YLH	bHLH	XP_003532257.1	Glycine max	61.86	0	620	0.451259	4.97671	2.21513	0.593442	4.29541	2.84751
arahy.Tifrunner.gnm1.ann1.K68BG4	bHLH	XP_003532257.1	Glycine max	62.06	0	620	0.635089	4.50079	2.30414	0.7193	3.0871	2.21296
arahy.Tifrunner.gnm1.ann1.B097JA	bHLH	XP_003549652.1	Glycine max	64.31	2e-99	301	2.38052	2.88088	1.61591	1.95757	2.78481	0.43586
arahy.Tifrunner.gnm1.ann1.H47S4B	bHLH	XP_003549652.1	Glycine max	65.1	4e-101	306	2.28581	2.49057	2.03785	2.67375	1.75996	0.825624
arahy.Tifrunner.gnm1.ann1.TI45MV	bHLH	XP_003529743.1	Glycine max	52.48	2e-127	392	1.05956	0.463134	0.444231	2.43935	0.698154	1.05453
arahy.Tifrunner.gnm1.ann1.XTU11X	bHLH	XP_003529743.1	Glycine max	52.16	2e-129	394	1.22863	1.23215	0.646718	2.47567	1.43078	2.46354
arahy.Tifrunner.gnm1.ann1.AEJR4S	bHLH	XP_003544814.1	Glycine max	61.95	2e-133	395	0.846899	0.78062	0.636029	0.755369	1.33209	0.476572
arahy.Tifrunner.gnm1.ann1.SVE7QB	bHLH	XP_003554664.1	Glycine max	54.84	4e-105	321	1.27042	2.49611	0.966236	2.28627	1.93855	0.942069
arahy.Tifrunner.gnm1.ann1.XN5C49	bHLH	XP_003554664.1	Glycine max	54.12	1e-102	314	1.3082	3.14347	1.39559	1.68646	2.56712	1.96502
arahy.Tifrunner.gnm1.ann1.H4P5M1	bHLH	XP_006573288.1	Glycine max	71.81	0	569	7.18734	1.57143	2.62012	5.36587	1.65673	2.02744
arahy.Tifrunner.gnm1.ann1.LE4XQH	bHLH	XP_006573288.1	Glycine max	68.48	0	539	4.75866	1.01056	1.91493	4.89548	1.15822	1.80369
arahy.Tifrunner.gnm1.ann1.1BTX43	bHLH	XP_003532789.1	Glycine max	68.09	0	871	0.260307	2.98162	3.43845	0.306068	8.77464	2.74839
arahy.Tifrunner.gnm1.ann1.4I27IK	bHLH	XP_006575634.1	Glycine max	53.86	3e-153	463	33.8955	6.08402	38.931	29.5085	7.49316	33.5728
arahy.Tifrunner.gnm1.ann1.K29MSX	bHLH	XP_006575634.1	Glycine max	59.93	0	541	42.3609	8.19172	36.7086	33.6597	11.399	32.4506
arahy.Tifrunner.gnm1.ann1.90DV49	bHLH	XP_003539355.1	Glycine max	62.14	3e-127	384	0.229433	0.199004	0.673788	0.21975	0.145975	1.07819
arahy.Tifrunner.gnm1.ann1.PPQG6E	bHLH	XP_006581990.1	Glycine max	47.68	5e-83	271	8.45986	0.893414	8.7712	6.93899	0.475946	7.49551
arahy.Tifrunner.gnm1.ann1.ZPNH9W	bHLH	XP_006581990.1	Glycine max	52.36	5e-105	328	18.3217	0.722532	14.5801	15.3869	0.447126	12.3242
arahy.Tifrunner.gnm1.ann1.DLM80I	bHLH	XP_003554277.1	Glycine max	90.6	2e-138	402	4.6757	4.67905	3.96594	3.02111	3.75965	2.28654
arahy.Tifrunner.gnm1.ann1.I74PB0	bHLH	XP_003554277.1	Glycine max	77.95	8e-157	453	4.463	5.65055	2.95711	4.00535	4.77748	2.18641
arahy.Tifrunner.gnm1.ann1.QS4KSE	bHLH	XP_003554277.1	Glycine max	85.15	3e-170	486	7.26375	6.68668	5.24286	7.333	5.58874	3.66937
arahy.Tifrunner.gnm1.ann1.UW38L3	bHLH	XP_003554277.1	Glycine max	83.17	3e-162	466	4.73795	10.1607	3.13641	5.98425	7.16733	2.15184
arahy.Tifrunner.gnm1.ann1.31ALDJ	bHLH	XP_003541734.1	Glycine max	52.91	7e-53	178	1.86511	0.460078	0.218724	2.91943	0.185233	0.442048
arahy.Tifrunner.gnm1.ann1.CV46MP	bHLH	XP_003541734.1	Glycine max	63.33	6e-67	214	2.84661	3.38507	0.635568	3.61083	3.82372	0.711143
arahy.Tifrunner.gnm1.ann1.LSPH1E	bHLH	NP_001239951.1	Glycine max	84.46	3e-144	416	2.67776	1.58362	2.00276	3.20179	4.66453	2.94867
arahy.Tifrunner.gnm1.ann1.TV80DA	bHLH	NP_001239951.1	Glycine max	83.27	7e-143	412	6.50608	3.48222	4.23473	5.6388	10.9845	5.28286
arahy.Tifrunner.gnm1.ann1.Y2E5VB	bHLH	KHN33332.1	Glycine soja	65.12	3e-168	490	4.44155	5.796	1.98601	5.12604	3.10729	1.87415
arahy.Tifrunner.gnm1.ann1.HCCD38	bHLH	KHN29208.1	Glycine soja	56.99	5e-149	443	1.01791	24.5116	25.0966	1.13355	38.6468	13.0724
arahy.Tifrunner.gnm1.ann1.QR5V20	bHLH	KHN29208.1	Glycine soja	58.15	4e-154	459	1.06364	18.0437	32.7467	1.14456	33.545	15.4356
arahy.Tifrunner.gnm1.ann1.RV0HHT	bHLH	KHN37607.1	Glycine soja	54.19	3e-135	406	0.618288	1.39808	0.610155	0.853456	1.24811	0.675692
arahy.Tifrunner.gnm1.ann1.2KRW4X	bHLH	KHN15898.1	Glycine soja	61.96	4e-175	511	1.48399	7.14528	1.64548	1.54261	21.4774	0.373994
arahy.Tifrunner.gnm1.ann1.JV9T2X	bHLH	KHN15898.1	Glycine soja	60.52	1e-172	506	2.40839	4.76483	0.707818	1.80206	12.9687	0.359091
arahy.Tifrunner.gnm1.ann1.5IZP5X	bHLH	KHN01297.1	Glycine soja	50	2e-51	178	7.76938	5.73703	4.8437	7.16628	8.00198	1.50059
arahy.Tifrunner.gnm1.ann1.V2ZUG7	bHLH	KHN01298.1	Glycine soja	49.61	2e-90	286	3.92368	0.357056	0.385087	2.83648	0.211082	0.0611417
arahy.Tifrunner.gnm1.ann1.ZD5CML	bHLH	KHN01297.1	Glycine soja	50	2e-51	178	9.35726	5.5049	5.30922	11.78	5.8107	1.4114
arahy.Tifrunner.gnm1.ann1.UPU6LY	bHLH	KHN06372.1	Glycine soja	60.18	4e-132	398	4.72727	10.877	3.44383	3.50705	7.33506	1.57278
arahy.Tifrunner.gnm1.ann1.GL41VM	bHLH	KHN04892.1	Glycine soja	67.85	3e-143	421	0.512274	1.90935	1.30469	0.474055	2.1547	0.683826
arahy.Tifrunner.gnm1.ann1.VFS8MG	bHLH	KHN27371.1	Glycine soja	60.53	1e-118	357	0.484358	0.236725	0.523438	0.588336	0.409977	1.50498
arahy.Tifrunner.gnm1.ann1.7WY41H	bHLH	KHN45097.1	Glycine soja	70.29	3e-156	454	3.20227	2.80172	2.19915	3.00436	2.37834	2.01534
arahy.Tifrunner.gnm1.ann1.A8XWCU	bHLH	KHN45097.1	Glycine soja	70.52	3e-154	449	3.3239	2.22855	1.67472	2.76478	1.98409	1.38437
arahy.Tifrunner.gnm1.ann1.SWJY0L	bHLH	KHN16817.1	Glycine soja	66.08	0	822	0.481159	1.86461	1.55119	0.506021	6.84001	1.75235
arahy.Tifrunner.gnm1.ann1.03LME3	bHLH	KHN26204.1	Glycine soja	59.13	0	700	16.3579	10.2222	12.9973	11.7783	9.28075	6.42356
arahy.Tifrunner.gnm1.ann1.IC82WL	bHLH	KHN26204.1	Glycine soja	66.35	0	874	3.20139	5.91117	3.567	3.2837	5.7425	2.81411
arahy.Tifrunner.gnm1.ann1.ILFA61	bHLH	KHN26204.1	Glycine soja	62.86	0	844	3.32861	8.41958	4.30843	2.98436	8.03721	3.36083
arahy.Tifrunner.gnm1.ann1.P8DJ8N	bHLH	KHN14177.1	Glycine soja	32.34	3e-46	179	0.939257	0.786794	1.0577	0.715589	0.659053	0.630937
arahy.Tifrunner.gnm1.ann1.QKV9FM	bHLH	KHN14177.1	Glycine soja	32.47	6e-45	176	0.773849	0.909529	1.02973	0.760907	0.790748	0.432327
arahy.Tifrunner.gnm1.ann1.SDDU5A	bHLH	KHN26204.1	Glycine soja	58.53	0	707	14.9149	13.6803	15.3321	11.2133	12.2179	7.98951
arahy.Tifrunner.gnm1.ann1.0K4BE5	bHLH	ACN21648.1	Lotus japonicus	53.14	5e-106	332	0.222165	0.657689	0.549455	0.298692	0.607797	1.46986
arahy.Tifrunner.gnm1.ann1.48I8DT	bHLH	AFK44043.1	Lotus japonicus	83.49	1e-52	182	3.58001	2.79098	1.50894	2.18094	1.40128	0.528242
arahy.Tifrunner.gnm1.ann1.83FN4T	bHLH	KEH18633.1	Medicago truncatula	55.25	0	610	0.240726	1.87871	0.532313	0.292771	6.15983	0.598378
arahy.Tifrunner.gnm1.ann1.5BA4ES	bHLH	XP_003606932.1	Medicago truncatula	58.36	5e-118	357	2.36858	13.749	8.79753	1.94212	8.08067	5.77043
arahy.Tifrunner.gnm1.ann1.HPVM6W	bHLH	AES74186.2	Medicago truncatula	55.35	8e-133	399	5.45251	9.13286	5.62626	3.87635	7.80002	3.13576
arahy.Tifrunner.gnm1.ann1.L9MGWL	bHLH	AES74186.2	Medicago truncatula	54.42	3e-133	400	6.15452	12.28	6.27639	4.61392	8.92539	3.96498
arahy.Tifrunner.gnm1.ann1.MX4LCS	bHLH	XP_003606932.1	Medicago truncatula	59.09	6e-71	233	1.49119	10.6358	4.71464	1.1386	6.59221	3.23088
arahy.Tifrunner.gnm1.ann1.CWTI60	bHLH	KEH39144.1	Medicago truncatula	59.76	3e-59	195	0	0	1.56695	0	0.196482	0.682697
arahy.Tifrunner.gnm1.ann1.752ZX1	bHLH	XP_003624955.1	Medicago truncatula	68.7	1e-100	305	3.23879	0.499287	0.868873	2.93424	0.581752	0
arahy.Tifrunner.gnm1.ann1.Q9YBBW	bHLH	XP_003608592.1	Medicago truncatula	42.98	6e-71	234	0.28143	3.63109	8.23401	0.208619	3.93823	0.745304
arahy.Tifrunner.gnm1.ann1.Y3C6LT	bHLH	XP_003608592.1	Medicago truncatula	42.98	6e-71	234	0.373557	4.40766	10.2666	0.230795	4.97453	2.49496
arahy.Tifrunner.gnm1.ann1.4C0G14	bHLH	AFK46844.1	Medicago truncatula	56.22	8e-57	191	0.39306	1.4229	0.405632	0.214272	0.965451	0.140463
arahy.Tifrunner.gnm1.ann1.4X6KYU	bHLH	XP_009774962.1	Nicotiana sylvestris	68.35	3e-22	100	3.00542	3.33369	1.48809	2.50905	2.09472	0.510216
arahy.Tifrunner.gnm1.ann1.VC0Q3E	bHLH	XP_007160864.1	Phaseolus vulgaris	50.85	4e-69	228	0.380573	1.52923	1.22093	0.431855	1.77985	0.83856
arahy.Tifrunner.gnm1.ann1.35WB4A	bHLH	XP_007162273.1	Phaseolus vulgaris	82.07	0	597	7.78655	6.42795	4.08738	6.98499	3.68878	2.12597
arahy.Tifrunner.gnm1.ann1.IJCM88	bHLH	XP_007162273.1	Phaseolus vulgaris	71.55	1e-156	456	5.04232	9.2625	3.44706	6.42116	7.55316	4.58901
arahy.Tifrunner.gnm1.ann1.VUQ1KR	bHLH	XP_007162273.1	Phaseolus vulgaris	82.34	0	600	6.64974	4.67758	4.54351	7.94831	3.64875	2.51823
arahy.Tifrunner.gnm1.ann1.Y3DHDC	bHLH	XP_007162273.1	Phaseolus vulgaris	71.55	2e-155	453	7.18883	6.81575	4.61351	6.7112	5.41168	4.13073
arahy.Tifrunner.gnm1.ann1.0ZB9Y5	bHLH	XP_007163561.1	Phaseolus vulgaris	76.92	7e-127	373	2.67545	1.00561	1.32766	2.64367	0.836417	0.285729
arahy.Tifrunner.gnm1.ann1.H39FBL	bHLH	XP_007163561.1	Phaseolus vulgaris	76.15	3e-125	369	1.83867	1.31298	2.10609	1.95394	1.06802	1.03242
arahy.Tifrunner.gnm1.ann1.N3DKS3	bHLH	XP_007156787.1	Phaseolus vulgaris	61.7	2e-54	185	0.934417	0.65213	1.1208	0.594141	0.458127	1.58935
arahy.Tifrunner.gnm1.ann1.JFV18T	bHLH	XP_007159189.1	Phaseolus vulgaris	66.26	9e-152	442	0.761153	0.776155	0.617653	1.18622	0.400896	0.344784
arahy.Tifrunner.gnm1.ann1.R1MRXV	bHLH	XP_007159982.1	Phaseolus vulgaris	51.61	2e-92	295	1.7844	0.665514	1.13976	1.10374	0.275331	1.30495
arahy.Tifrunner.gnm1.ann1.SVL5FL	bHLH	XP_007159982.1	Phaseolus vulgaris	50.94	5e-95	301	1.1818	0.494157	0.51762	0.716838	0.263023	0.244262
arahy.Tifrunner.gnm1.ann1.M6IDP9	bHLH	XP_007153463.1	Phaseolus vulgaris	76.28	0	545	14.6836	13.6518	11.0955	13.5156	13.7911	7.24107
arahy.Tifrunner.gnm1.ann1.N2H9FB	bHLH	XP_007153463.1	Phaseolus vulgaris	84.21	0	530	12.3454	13.6393	10.9464	11.1433	11.4867	7.21834
arahy.Tifrunner.gnm1.ann1.1SK5MK	bHLH	XP_007154151.1	Phaseolus vulgaris	63.82	3e-117	350	0.639874	1.08876	1.9345	0.787324	1.91964	0.772656
arahy.Tifrunner.gnm1.ann1.5JBK01	bHLH	XP_007154151.1	Phaseolus vulgaris	66.19	1e-114	342	0.422648	0.203004	1.30489	0.72878	0.616916	0.606805
arahy.Tifrunner.gnm1.ann1.AMIM7J	bHLH	XP_007154151.1	Phaseolus vulgaris	65.47	8e-112	335	0.612122	0.480306	1.45706	1.2525	0.90812	0.794273
arahy.Tifrunner.gnm1.ann1.QM38BL	bHLH	XP_007154151.1	Phaseolus vulgaris	63.95	8e-118	351	0.424446	1.7427	2.83057	0.521359	2.96666	1.8738
arahy.Tifrunner.gnm1.ann1.TPIF41	bHLH	XP_007147321.1	Phaseolus vulgaris	66.57	0	810	8.86579	71.5729	68.6484	8.97395	156.035	68.6864
arahy.Tifrunner.gnm1.ann1.3S471Z	bHLH	XP_007144828.1	Phaseolus vulgaris	66.84	4e-141	417	7.67292	3.78724	5.71739	4.77325	7.61549	7.11103
arahy.Tifrunner.gnm1.ann1.AUJU4A	bHLH	XP_007137888.1	Phaseolus vulgaris	53.14	7e-99	308	19.7316	13.9208	36.9881	18.448	8.92339	13.1745
arahy.Tifrunner.gnm1.ann1.9RJJ4S	bHLH	XP_007138416.1	Phaseolus vulgaris	61.02	9e-160	471	6.52532	18.3506	13.253	4.8039	16.8138	6.44994
arahy.Tifrunner.gnm1.ann1.N6Y25N	bHLH	XP_007138416.1	Phaseolus vulgaris	61.07	7e-160	471	8.3266	13.7167	8.33706	5.49409	15.5815	5.76744
arahy.Tifrunner.gnm1.ann1.I442D3	bHLH	XP_007135328.1	Phaseolus vulgaris	58.17	3e-131	396	4.41831	7.53296	1.93352	3.91803	4.44226	1.3769
arahy.Tifrunner.gnm1.ann1.4TH67S	bHLH	XP_007135786.1	Phaseolus vulgaris	49.25	2e-67	222	2.2791	0.633128	1.33764	0.267888	0	0.2458
arahy.Tifrunner.gnm1.ann1.4M6RGX	bHLH	XP_007133432.1	Phaseolus vulgaris	75.44	8e-144	417	4.0323	8.11551	7.7097	3.34389	6.82171	7.75306
arahy.Tifrunner.gnm1.ann1.WD5AW4	bHLH	XP_007133432.1	Phaseolus vulgaris	75.44	8e-144	417	4.09726	10.2509	8.42303	4.82959	8.75336	6.41034
arahy.Tifrunner.gnm1.ann1.UPIP6Z	bHLH	XP_007163873.1	Phaseolus vulgaris	79.73	0	807	1.63638	1.04616	2.23246	1.66288	2.56104	2.73565
arahy.Tifrunner.gnm1.ann1.F2RES5	bHLH	XP_002511647.1	Ricinus communis	59.61	0	553	24.7317	5.3712	27.5759	27.8736	3.45008	24.8863
arahy.Tifrunner.gnm1.ann1.XPK4NL	bHLH	XP_002511647.1	Ricinus communis	59.92	0	554	21.3153	4.43022	25.3469	21.3266	2.58698	29.7457
arahy.Tifrunner.gnm1.ann1.4D7F7P	bHLH	AGP04218.1	Vitis amurensis	64.15	5e-155	464	16.0022	15.0412	10.7315	13.5424	7.9291	4.91687
arahy.Tifrunner.gnm1.ann1.RSI8TM	bHLH	AGP04218.1	Vitis amurensis	63.07	3e-154	462	13.071	12.1006	8.71458	11.0535	5.32093	5.768
arahy.Tifrunner.gnm1.ann1.ZB9T5X	bHLH	AGP04218.1	Vitis amurensis	49.19	2e-104	331	0.237456	0.309634	0.666462	0.180942	0.101253	2.38069
arahy.Tifrunner.gnm1.ann1.7X0NJW	bHLH	XP_010647170.1	Vitis vinifera	58.4	2e-86	270	6.30562	1.26325	2.38918	4.59913	0.687995	2.82596
arahy.Tifrunner.gnm1.ann1.Z4TF31	bHLH	XP_010647171.1	Vitis vinifera	68.27	4e-95	288	6.15759	0.98137	2.6906	6.33225	0.815332	3.38665
arahy.Tifrunner.gnm1.ann1.0RH9QK	bHLH	XP_002280253.1	Vitis vinifera	66.18	0	859	36.7897	112.083	71.8738	38.9617	285.072	42.9246
arahy.Tifrunner.gnm1.ann1.D615WN	bHLH	XP_002280253.1	Vitis vinifera	66.18	0	859	35.6246	100.765	69.7529	26.7093	69.2892	41.8944
Arachis_hypogaea_newGene_1573	bZIP	XP_025623013.2	Arachis duranensis	97.44	6e-18	1658	0.0938353	1.35878	1.41853	0.526014	0.726453	0.66208
arahy.Tifrunner.gnm1.ann1.05P1IU	bZIP	XP_015951938.1	Arachis duranensis	99.6	0	300	5.95904	8.76847	5.10881	4.8286	6.1896	5.03542
arahy.Tifrunner.gnm1.ann1.Z3EVH2	bZIP	XP_016183444.1	Arachis duranensis	92.31	2e-26	96.3	1.99915	3.18333	1.98364	2.16495	2.87927	1.06461
arahy.Tifrunner.gnm1.ann1.49VWUD	bZIP	AEQ28124.1	Arachis hypogaea	99.33	0	900	20.1814	10.0734	8.06384	16.3793	6.29838	4.12804
arahy.Tifrunner.gnm1.ann1.6NN0YE	bZIP	AEQ28125.1	Arachis hypogaea	98.65	0	894	6.7587	3.8821	3.96026	8.55926	4.62262	2.59989
arahy.Tifrunner.gnm1.ann1.G5ZZFA	bZIP	XP_015942577.1	Arachis hypogaea	98.71	8e-111	326	6.51329	1.56572	1.36032	7.37892	0.913601	1.18315
arahy.Tifrunner.gnm1.ann1.U157SK	bZIP	XP_015942577.1	Arachis hypogaea	100	1e-131	382	6.93972	2.45964	1.712	7.60195	1.65459	1.24671
arahy.Tifrunner.gnm1.ann1.BII4R6	bZIP	CCW28832.1	Arachis ipaensis	91.41	0	595	5.40736	3.46582	4.98886	6.03028	1.92032	6.31471
arahy.Tifrunner.gnm1.ann1.C14L30	bZIP	CCW28832.1	Arachis ipaensis	93.25	0	608	5.26794	4.16316	5.98014	5.84163	2.88579	5.48439
arahy.Tifrunner.gnm1.ann1.VW4TEM	bZIP	CCW28832.1	Arachis ipaensis	90.18	0	582	5.51431	4.2318	7.4095	6.22893	2.85474	6.69812
arahy.Tifrunner.gnm1.ann1.XZ9EX0	bZIP	CCW28832.1	Arachis ipaensis	89.67	0	581	6.28615	4.31674	6.92376	6.14738	2.83812	7.96864
arahy.Tifrunner.gnm1.ann1.A7US25	bZIP	XP_016177804.1	Arachis ipaensis	100	1e-65	850	0.626741	0.0230023	0.1339	1.15734	0.407936	0.159045
arahy.Tifrunner.gnm1.ann1.207GSN	bZIP	XP_004491191.1	Cicer arietinum	78.97	5e-144	417	2.34499	10.2901	7.37916	2.59041	13.4202	6.84145
arahy.Tifrunner.gnm1.ann1.I1HQCQ	bZIP	XP_004491191.1	Cicer arietinum	78.6	1e-143	416	2.06936	4.57298	3.19807	1.74274	7.1062	2.80758
arahy.Tifrunner.gnm1.ann1.Z0EWEF	bZIP	XP_004501207.1	Cicer arietinum	58.05	8e-112	338	0.996235	1.47611	1.54603	1.00422	2.10001	0.851624
arahy.Tifrunner.gnm1.ann1.9KRV5K	bZIP	XP_004514723.1	Cicer arietinum	60.22	5e-85	269	0.636608	2.65498	1.9053	0.980143	3.1295	10.3928
arahy.Tifrunner.gnm1.ann1.4SA7RY	bZIP	XP_004495799.1	Cicer arietinum	64.41	1e-167	493	5.23306	9.28254	7.71047	5.1978	9.57855	5.60395
arahy.Tifrunner.gnm1.ann1.EQL16Q	bZIP	XP_004495799.1	Cicer arietinum	57.48	8e-156	465	3.06652	3.51334	5.34105	4.33061	5.18172	5.15162
arahy.Tifrunner.gnm1.ann1.8U3XLV	bZIP	XP_004514285.1	Cicer arietinum	60.29	1e-56	189	6.06952	1.54443	3.50663	4.02352	0.796739	1.60362
arahy.Tifrunner.gnm1.ann1.76FTKD	bZIP	XP_004499193.1	Cicer arietinum	59.15	1e-51	173	2.0088	1.36702	0.849921	2.22784	2.91562	0.868905
arahy.Tifrunner.gnm1.ann1.I8B9P0	bZIP	XP_004499193.1	Cicer arietinum	56.17	2e-50	170	2.01755	0.036196	0.256143	0.366389	0.421802	0.017116
arahy.Tifrunner.gnm1.ann1.KZ9VWQ	bZIP	XP_004493401.1	Cicer arietinum	86.94	0	808	8.30404	14.3084	9.2838	7.08505	16.2227	8.38367
arahy.Tifrunner.gnm1.ann1.PHPT4F	bZIP	XP_004493401.1	Cicer arietinum	86.72	0	807	7.51685	12.8093	9.48847	6.19235	15.0726	10.7349
arahy.Tifrunner.gnm1.ann1.AAI19J	bZIP	XP_004502460.1	Cicer arietinum	86.23	0	662	6.72689	8.556	8.44432	7.35228	10.1121	7.16081
arahy.Tifrunner.gnm1.ann1.LKX9XM	bZIP	XP_004515653.1	Cicer arietinum	69.77	3e-171	492	1.14637	0.631827	0.133313	0.677714	0.34838	0.00947133
arahy.Tifrunner.gnm1.ann1.K23Z11	bZIP	XP_004516647.1	Cicer arietinum	70.03	1e-157	457	23.2876	14.4949	15.0383	22.7156	12.2041	20.3733
arahy.Tifrunner.gnm1.ann1.880YTL	bZIP	XP_004505820.1	Cicer arietinum	82.29	1e-162	464	10.7038	10.5059	6.99829	8.27433	13.5016	6.15227
arahy.Tifrunner.gnm1.ann1.MYG8AI	bZIP	XP_004505820.1	Cicer arietinum	82.66	1e-164	469	10.2938	11.8069	9.27567	10.9875	11.6768	11.6589
arahy.Tifrunner.gnm1.ann1.0BLG9X	bZIP	XP_006469052.1	Citrus sinensis	61.81	6e-127	378	0.09877	7.21472	1.7248	0.38983	2.43348	2.95657
arahy.Tifrunner.gnm1.ann1.8IMU4K	bZIP	BAG39452.1	Daucus carota	37.37	1e-11	69.3	3.84974	3.08215	1.42155	3.14532	1.88811	0.671017
arahy.Tifrunner.gnm1.ann1.XJ3ZRF	bZIP	NP_001238344.1	Glycine max	76.97	7e-73	228	32.5815	53.1142	60.4495	43.0396	97.3455	37.0347
arahy.Tifrunner.gnm1.ann1.D3TLZY	bZIP	XP_003526362.1	Glycine max	75.09	2e-150	439	1.57372	2.9593	1.39429	2.01838	2.49813	0.605502
arahy.Tifrunner.gnm1.ann1.N4NI2R	bZIP	XP_003526362.1	Glycine max	75.62	6e-169	484	1.56827	2.6422	1.17908	1.9918	2.24334	0.717733
arahy.Tifrunner.gnm1.ann1.AWSU0J	bZIP	XP_003523938.1	Glycine max	71.66	2e-174	505	27.0603	14.5494	17.5604	16.3748	16.4686	11.166
arahy.Tifrunner.gnm1.ann1.Z3D5KE	bZIP	XP_003523938.1	Glycine max	71.78	0	529	24.275	19.4249	15.1365	14.0129	17.8089	8.95194
arahy.Tifrunner.gnm1.ann1.CS824N	bZIP	XP_006604876.1	Glycine max	69.09	0	541	2.52819	3.15595	2.59307	1.15001	2.61117	0.939416
arahy.Tifrunner.gnm1.ann1.R6IGW9	bZIP	XP_006604876.1	Glycine max	70.3	7e-162	473	5.92251	7.18673	5.44062	3.78061	6.06958	3.05766
arahy.Tifrunner.gnm1.ann1.01ZVMZ	bZIP	XP_003518809.1	Glycine max	65.5	2e-69	221	0.105408	0	0.0225563	2.03579	0	0.0418683
arahy.Tifrunner.gnm1.ann1.AFV1R8	bZIP	XP_003534294.1	Glycine max	85.27	0	698	10.0659	11.0434	8.84265	10.3958	8.80497	8.77192
arahy.Tifrunner.gnm1.ann1.G7EQ73	bZIP	XP_003534294.1	Glycine max	85.27	0	698	6.2202	3.32337	4.88061	3.40499	6.50733	4.02688
arahy.Tifrunner.gnm1.ann1.3M73WP	bZIP	XP_003550412.1	Glycine max	68.44	0	603	2.96643	8.44152	10.6041	3.34805	7.14976	5.74527
arahy.Tifrunner.gnm1.ann1.CBXJ5J	bZIP	XP_003550412.1	Glycine max	67.37	0	597	3.52521	10.3171	7.84697	3.05337	12.8584	5.44727
arahy.Tifrunner.gnm1.ann1.5XCD2W	bZIP	XP_003544931.1	Glycine max	79.59	0	522	0.394996	3.76658	0.334653	0.425922	1.74077	0.569975
arahy.Tifrunner.gnm1.ann1.MHQ5U3	bZIP	XP_003544931.1	Glycine max	79.59	0	523	0.53623	2.73071	0.578427	0.471252	1.40797	0.495846
arahy.Tifrunner.gnm1.ann1.6K442L	bZIP	XP_003531372.1	Glycine max	72.39	0	547	2.6856	4.24761	3.23957	2.63826	5.77221	3.29423
arahy.Tifrunner.gnm1.ann1.RIV6ZB	bZIP	XP_003531372.1	Glycine max	72.65	0	549	4.1939	4.85484	3.45187	3.00894	5.72967	3.64744
arahy.Tifrunner.gnm1.ann1.0GP62G	bZIP	XP_003544776.1	Glycine max	69.71	0	533	1.13478	1.74316	0.863619	0.671316	1.34046	0.2227
arahy.Tifrunner.gnm1.ann1.AVA03Z	bZIP	KHN36143.1	Glycine soja	75.64	2e-174	501	9.56406	24.1938	14.855	7.25071	21.4944	11.8118
arahy.Tifrunner.gnm1.ann1.J541GW	bZIP	KHN36143.1	Glycine soja	75.64	7e-174	499	10.1531	25.3323	16.6311	7.90784	20.9004	11.0324
arahy.Tifrunner.gnm1.ann1.9PR62B	bZIP	KHN04932.1	Glycine soja	63.05	2e-161	474	0.631035	6.86246	9.36392	0.824817	9.00051	8.22918
arahy.Tifrunner.gnm1.ann1.W16IV2	bZIP	KHN04932.1	Glycine soja	62.82	9e-162	474	1.84612	22.1364	30.2095	1.14929	19.0685	22.4879
arahy.Tifrunner.gnm1.ann1.B9A4XU	bZIP	KHN13511.1	Glycine soja	59.87	1e-139	419	15.709	5.86097	9.76058	9.55308	4.47694	2.25499
arahy.Tifrunner.gnm1.ann1.0SEA8T	bZIP	AFK42619.1	Lotus japonicus	69.13	1e-63	204	2.3631	28.0653	17.9705	2.50657	43.7172	22.1992
arahy.Tifrunner.gnm1.ann1.9ZXH08	bZIP	AFK42619.1	Lotus japonicus	69.33	1e-64	206	2.48831	42.136	40.3415	2.9436	61.5415	28.7732
arahy.Tifrunner.gnm1.ann1.ZHJ1I0	bZIP	AFK38621.1	Lotus japonicus	59.78	1e-85	270	1.11801	5.46152	7.81776	1.24222	6.94825	21.0116
arahy.Tifrunner.gnm1.ann1.203Q7N	bZIP	XP_003624832.1	Medicago truncatula	66.48	1e-137	406	1.18073	1.70912	0.760069	1.0098	2.33211	0.793196
arahy.Tifrunner.gnm1.ann1.ZS1FXZ	bZIP	XP_003624832.1	Medicago truncatula	66.29	8e-138	407	1.81354	3.11254	1.19878	1.73735	3.2004	0.968442
arahy.Tifrunner.gnm1.ann1.4WA5US	bZIP	KEH34859.1	Medicago truncatula	60.54	0	757	13.9651	4.6732	9.04841	18.0808	4.6126	7.40479
arahy.Tifrunner.gnm1.ann1.1QMW5J	bZIP	XP_007162048.1	Phaseolus vulgaris	69.32	0	1019	0.449063	5.88657	7.81629	0.493401	12.1023	15.3078
arahy.Tifrunner.gnm1.ann1.470EJV	bZIP	XP_007162048.1	Phaseolus vulgaris	69.19	0	1018	0.569079	4.35621	5.92272	0.879439	8.64974	11.1209
arahy.Tifrunner.gnm1.ann1.1A1ACU	bZIP	XP_007162892.1	Phaseolus vulgaris	57.92	6e-138	413	8.67874	2.11947	4.64966	7.76208	2.6219	3.34225
arahy.Tifrunner.gnm1.ann1.S6MTJ1	bZIP	XP_007159037.1	Phaseolus vulgaris	43.77	3e-43	159	0.347194	1.19903	0.473227	0.207497	0.939496	0.822615
arahy.Tifrunner.gnm1.ann1.1B2Z8C	bZIP	XP_007152046.1	Phaseolus vulgaris	77.36	1e-157	457	15.5545	13.2951	11.6121	13.9913	11.7982	12.8377
arahy.Tifrunner.gnm1.ann1.ZES6QF	bZIP	XP_007149416.1	Phaseolus vulgaris	64.91	1e-114	347	0.0544437	1.1003	0.130637	0.083452	0.543432	0.169597
arahy.Tifrunner.gnm1.ann1.V67U6Z	bZIP	XP_007149772.1	Phaseolus vulgaris	67.39	4e-128	382	0.176486	7.06272	1.27976	0.350143	2.68691	3.45256
arahy.Tifrunner.gnm1.ann1.99PJJG	bZIP	XP_007131742.1	Phaseolus vulgaris	71.43	0	713	3.98875	6.25498	4.40496	3.2885	4.33935	4.43129
arahy.Tifrunner.gnm1.ann1.F95VPU	bZIP	XP_007132694.1	Phaseolus vulgaris	63.17	5e-124	372	0.339282	1.21839	0.12297	0.315232	0.456433	0.39516
arahy.Tifrunner.gnm1.ann1.RKP385	bZIP	XP_007133721.1	Phaseolus vulgaris	92.75	0	629	4.23151	4.6848	3.72737	4.07224	5.07264	3.52702
arahy.Tifrunner.gnm1.ann1.SERN02	bZIP	XP_007133721.1	Phaseolus vulgaris	92.15	0	628	4.29171	5.32725	3.78471	4.50436	4.95176	2.93952
arahy.Tifrunner.gnm1.ann1.KX9K6H	bZIP	XP_008222595.1	Prunus mume	71.35	0	526	1.91964	0.924918	1.05633	1.66347	1.23933	0.407223
arahy.Tifrunner.gnm1.ann1.H0KCEK	bZIP	XP_007222380.1	Prunus persica	78.54	0	651	2.20326	6.12476	5.06489	2.16851	5.48649	4.39513
arahy.Tifrunner.gnm1.ann1.NEJ4KC	bZIP	XP_007222380.1	Prunus persica	72.02	0	575	2.61827	5.20997	3.69361	2.91136	3.59675	4.03129
arahy.Tifrunner.gnm1.ann1.SPP1BM	bZIP	XP_007222380.1	Prunus persica	71.62	0	523	1.76718	1.11321	0.72826	1.39942	0.734531	0.368316
arahy.Tifrunner.gnm1.ann1.EGF22G	bZIP	XP_002512945.1	Ricinus communis	73.83	2e-72	226	35.212	52.7402	46.4581	46.6872	69.2826	29.6067
arahy.Tifrunner.gnm1.ann1.U3PP50	C2H2	A0A2G5DQB2	Aquilegia coerulea	39.58	6e-08	141	0.0390317	0.446858	0.299528	0.130249	0.409725	1.50577
arahy.Tifrunner.gnm1.ann1.FWC0NE	C2H2	XP_016208108.1	Arachis hypogaea	94.44	2e-82	256	6.26385	15.4997	6.91004	6.88264	14.5461	6.38423
arahy.Tifrunner.gnm1.ann1.G39TQA	C2H2	XP_020960545.1	Arachis hypogaea	90.3	6e-147	416	0.778968	3.01342	1.55703	1.45754	2.49557	1.65472
arahy.Tifrunner.gnm1.ann1.M32IQ6	C2H2	XP_016187605.1	Arachis hypogaea	100	3e-178	496	4.21315	2.37486	2.29111	3.04834	2.16061	1.08614
arahy.Tifrunner.gnm1.ann1.26FV7C	C2H2	XP_016204288.1	Arachis ipaensis	100	0	293	1.1819	2.59364	1.06086	1.29678	1.85791	0.686045
arahy.Tifrunner.gnm1.ann1.30LJXS	C2H2	XP_020979319.1	Arachis ipaensis	76.27	6e-55	140	0.848914	2.48833	1.86331	1.83039	3.6652	0.797919
arahy.Tifrunner.gnm1.ann1.CW63DQ	C2H2	XP_020971347.1	Arachis ipaensis	83.58	0	557	3.92965	3.04234	2.33152	3.56186	2.6804	2.19507
arahy.Tifrunner.gnm1.ann1.N4UYPZ	C2H2	XP_016166773.1	Arachis ipaensis	90	5e-144	412	0.499804	0.189293	0.121086	1.25162	0.402642	0.0870303
arahy.Tifrunner.gnm1.ann1.WE7PDB	C2H2	XP_016186325.1	Arachis ipaensis	84.43	7e-63	242	3.70155	2.27138	1.30499	4.2262	2.64634	0.518923
arahy.Tifrunner.gnm1.ann1.5T63VN	C2H2	XP_004496256.1	Cicer arietinum	64	0	1755	4.20914	5.99647	3.39561	3.54575	5.39586	2.89016
arahy.Tifrunner.gnm1.ann1.Z1XI1M	C2H2	XP_004496256.1	Cicer arietinum	64.15	0	1759	2.86267	3.70587	2.37126	2.29674	3.25231	1.81653
Arachis_hypogaea_newGene_17145	C2H2	XP_004496356.1	Cicer arietinum	82.3	0	848	12.9615	7.93451	3.4823	13.2683	7.92175	4.60533
Arachis_hypogaea_newGene_5619	C2H2	XP_004496356.1	Cicer arietinum	82.3	0	851	20.8357	14.4208	9.06849	25.8712	19.2867	7.84966
arahy.Tifrunner.gnm1.ann1.HV9XRS	C2H2	XP_004498336.1	Cicer arietinum	70.24	0	543	1.63775	3.02949	2.06931	1.41635	1.98598	1.6047
arahy.Tifrunner.gnm1.ann1.SAB2K2	C2H2	XP_004498336.1	Cicer arietinum	65.11	0	530	2.05515	3.35305	3.15907	2.6423	3.21977	2.60423
arahy.Tifrunner.gnm1.ann1.W2RGT3	C2H2	XP_004498336.1	Cicer arietinum	72.42	0	538	4.7188	6.32006	5.4017	5.10812	5.12767	4.12534
arahy.Tifrunner.gnm1.ann1.1ZZG3Z	C2H2	XP_004515836.1	Cicer arietinum	73.57	1e-141	412	3.90673	3.42445	2.92765	3.82846	3.06852	2.25512
arahy.Tifrunner.gnm1.ann1.UJ0XJV	C2H2	XP_004485467.1	Cicer arietinum	87.02	0	601	10.1133	7.72282	4.93239	11.2886	3.78157	2.9502
arahy.Tifrunner.gnm1.ann1.MG2JR8	C2H2	XP_004504607.1	Cicer arietinum	75.12	0	588	2.7074	7.90051	4.70875	2.24844	9.56084	2.21354
arahy.Tifrunner.gnm1.ann1.Y8ZFR1	C2H2	XP_004504607.1	Cicer arietinum	73.68	0	578	1.17161	4.28641	1.46427	1.25231	7.63412	1.55305
arahy.Tifrunner.gnm1.ann1.UWUI2N	C2H2	XP_004499491.1	Cicer arietinum	54.71	4e-129	387	3.01605	2.3156	2.67084	3.3753	2.45575	2.09064
arahy.Tifrunner.gnm1.ann1.Y71GGS	C2H2	XP_004499491.1	Cicer arietinum	54.71	2e-129	388	5.09392	8.09237	5.43704	4.82277	5.75774	3.28422
arahy.Tifrunner.gnm1.ann1.F25RYT	C2H2	XP_004299433.1	Fragaria vesca subsp. vesca	51.61	2e-88	279	30.5093	31.7745	21.4844	37.4709	30.2993	11.6174
arahy.Tifrunner.gnm1.ann1.BRHA2V	C2H2	XP_006588359.1	Glycine max	72.55	0	726	1.50624	1.64506	0.907879	1.62624	1.48429	0.468458
arahy.Tifrunner.gnm1.ann1.QK7YSC	C2H2	XP_006588359.1	Glycine max	71.62	0	716	1.34771	1.89638	1.08871	1.31069	1.57871	0.99718
arahy.Tifrunner.gnm1.ann1.62570H	C2H2	XP_006585140.1	Glycine max	44.89	1e-154	494	0.0451237	0.604881	0.801496	0.219261	1.37437	1.86783
arahy.Tifrunner.gnm1.ann1.9WPU3R	C2H2	XP_003524632.1	Glycine max	69.87	0	780	1.85703	1.83174	1.20729	1.98642	1.21737	1.32226
arahy.Tifrunner.gnm1.ann1.UN52J1	C2H2	XP_003524632.1	Glycine max	70.03	0	775	2.37787	2.47107	1.97426	2.29316	2.07074	2.51897
arahy.Tifrunner.gnm1.ann1.12AQES	C2H2	XP_003538829.1	Glycine max	72.92	0	2349	2.70951	2.55834	2.4778	2.11844	2.5034	2.54498
arahy.Tifrunner.gnm1.ann1.ISY5ET	C2H2	XP_003538829.1	Glycine max	77.54	0	2446	2.52654	2.75127	2.57325	1.79018	2.32908	2.53635
Arachis_hypogaea_newGene_16046	C2H2	XP_003539640.1	Glycine max	65.45	1e-150	441	2.70256	1.1316	2.83886	3.22151	1.75473	2.30724
arahy.Tifrunner.gnm1.ann1.GNEG6I	C2H2	XP_003539640.1	Glycine max	60.82	7e-148	434	2.50167	3.70728	3.85851	2.70012	4.50943	2.03272
arahy.Tifrunner.gnm1.ann1.P05YRK	C2H2	XP_003539640.1	Glycine max	65.24	2e-148	436	1.03606	1.15348	1.6769	2.12863	1.54618	1.05564
arahy.Tifrunner.gnm1.ann1.XED10Z	C2H2	XP_003521192.1	Glycine max	66.06	3e-164	475	0.643493	0.931986	0.664825	0.690382	1.01327	0.433702
arahy.Tifrunner.gnm1.ann1.4QCN9H	C2H2	XP_006601113.1	Glycine max	81.5	5e-103	307	0	1.14625	0.663848	0.737196	2.54107	0.286036
arahy.Tifrunner.gnm1.ann1.BAL5EB	C2H2	XP_003530725.1	Glycine max	69.43	0	646	1.42432	10.4374	11.6667	1.40764	15.6003	16.4979
arahy.Tifrunner.gnm1.ann1.IVEQ23	C2H2	XP_003530725.1	Glycine max	68.37	0	638	1.82834	11.2807	11.6193	1.86481	14.6927	14.2737
arahy.Tifrunner.gnm1.ann1.LXQM1X	C2H2	XP_003552964.1	Glycine max	72.94	0	551	2.09856	0.94485	0.685255	1.27793	0.516188	1.54845
arahy.Tifrunner.gnm1.ann1.RRM2UF	C2H2	XP_003552964.1	Glycine max	73.58	0	553	1.19894	0.820117	0.671071	1.12902	0.645156	1.10936
arahy.Tifrunner.gnm1.ann1.2QY0R3	C2H2	XP_006588826.1	Glycine max	64.18	0	1189	4.22405	5.08121	4.55429	3.00334	4.68594	3.78399
arahy.Tifrunner.gnm1.ann1.H1KJG3	C2H2	XP_006588826.1	Glycine max	64.18	0	1189	4.42021	3.94371	5.37596	3.02997	5.41214	4.22397
arahy.Tifrunner.gnm1.ann1.T9ECGJ	C2H2	XP_003527778.2	Glycine max	47.21	1e-53	186	1.56472	22.8395	11.3231	1.81047	13.8867	5.50883
arahy.Tifrunner.gnm1.ann1.DFD6U9	C2H2	XP_003550140.1	Glycine max	84.84	0	677	8.80507	11.1361	8.83505	10.5859	10.4468	9.00686
arahy.Tifrunner.gnm1.ann1.P9WJGS	C2H2	XP_003550140.1	Glycine max	84.11	0	671	6.07963	7.17533	6.66847	6.32978	8.33746	8.80744
arahy.Tifrunner.gnm1.ann1.72FWH3	C2H2	XP_003555448.1	Glycine max	63.62	0	568	14.293	53.7633	34.9513	13.3266	47.7891	18.911
arahy.Tifrunner.gnm1.ann1.DX8F1P	C2H2	XP_003520648.2	Glycine max	57.33	2e-175	515	0.617066	9.65561	4.69793	0.581024	7.16709	2.30559
arahy.Tifrunner.gnm1.ann1.H7D8HY	C2H2	XP_003540744.2	Glycine max	57.3	5e-119	369	8.54982	12.4245	19.3172	6.54293	25.7043	18.82
arahy.Tifrunner.gnm1.ann1.MH5UWC	C2H2	XP_003520648.2	Glycine max	57.33	5e-175	514	0.648749	4.8396	2.68196	0.653881	4.18611	1.55567
arahy.Tifrunner.gnm1.ann1.QV2KCV	C2H2	XP_003555448.1	Glycine max	63.81	0	568	16.4446	56.6511	34.238	15.3283	48.6022	18.1803
arahy.Tifrunner.gnm1.ann1.YDP8E4	C2H2	XP_003539112.2	Glycine max	43.68	1e-113	357	5.47585	8.99172	14.6359	4.47521	16.8563	5.88639
arahy.Tifrunner.gnm1.ann1.6KXL6V	C2H2	XP_006605451.1	Glycine max	51.15	4e-139	422	12.1905	17.2028	17.4636	8.4061	20.0683	8.84467
arahy.Tifrunner.gnm1.ann1.0S1LA5	C2H2	XP_003556511.1	Glycine max	61.81	0	556	3.49626	11.8789	11.1033	3.57296	10.9859	16.0505
arahy.Tifrunner.gnm1.ann1.4MT9SK	C2H2	XP_003527695.1	Glycine max	64.71	3e-176	514	2.19837	3.84305	2.99686	1.23407	2.67488	6.4708
arahy.Tifrunner.gnm1.ann1.951CXV	C2H2	XP_003533006.2	Glycine max	56.92	0	546	2.73371	5.76551	7.71229	2.4968	7.10753	5.97018
arahy.Tifrunner.gnm1.ann1.DDPG02	C2H2	XP_003534121.1	Glycine max	71.07	0	652	1.35106	3.18171	1.61137	1.28253	3.16543	1.13576
arahy.Tifrunner.gnm1.ann1.IMP9EL	C2H2	XP_003533006.2	Glycine max	54.25	3e-154	457	5.45955	6.48962	7.89602	3.91827	4.4918	3.61434
arahy.Tifrunner.gnm1.ann1.J5699Y	C2H2	XP_003533006.2	Glycine max	56.68	0	536	3.22048	9.4347	9.75391	3.90462	9.91019	7.05772
arahy.Tifrunner.gnm1.ann1.MP8D0L	C2H2	XP_003534121.1	Glycine max	70.54	0	645	2.6044	4.7297	2.54857	2.02898	3.96795	1.6124
arahy.Tifrunner.gnm1.ann1.T5C9EA	C2H2	XP_003517239.1	Glycine max	75.32	0	760	5.37736	8.68618	5.0083	5.04177	10.6837	6.58861
arahy.Tifrunner.gnm1.ann1.V8NH83	C2H2	XP_003517239.1	Glycine max	75.64	0	756	3.4053	6.46278	4.16539	3.95765	8.49096	4.88252
arahy.Tifrunner.gnm1.ann1.9KUV83	C2H2	XP_003536915.1	Glycine max	65.58	0	591	0.737426	1.69253	2.34787	0.864261	1.76927	1.65179
arahy.Tifrunner.gnm1.ann1.KA762Q	C2H2	XP_003536915.1	Glycine max	65.64	0	594	0.971727	3.99046	4.5672	0.94348	4.29515	3.211
arahy.Tifrunner.gnm1.ann1.8W2D3B	C2H2	XP_006597191.1	Glycine max	57.34	6e-153	453	8.94165	10.3152	14.3535	7.18239	10.0189	7.64001
arahy.Tifrunner.gnm1.ann1.UTHZ1X	C2H2	XP_003538193.1	Glycine max	51.32	4e-78	253	12.9275	61.9106	24.8962	12.8876	40.927	7.88775
arahy.Tifrunner.gnm1.ann1.YVFI37	C2H2	XP_003538193.1	Glycine max	50.45	3e-75	246	12.0569	13.8425	4.43861	11.4267	11.6409	2.07956
arahy.Tifrunner.gnm1.ann1.N5TJ4W	C2H2	XP_006587702.1	Glycine max	45.57	2e-74	241	2.48851	1.70857	0.669305	2.41468	1.73038	0.702342
arahy.Tifrunner.gnm1.ann1.5FCQ1J	C2H2	NP_001240057.1	Glycine max	86.23	0	716	1.36291	1.6557	0.685233	2.235	0.680893	0.231585
arahy.Tifrunner.gnm1.ann1.B4LZ3P	C2H2	NP_001240057.1	Glycine max	86.23	0	716	1.942	1.29186	0.644096	2.32974	0.716711	0.958219
arahy.Tifrunner.gnm1.ann1.32BR6K	C2H2	NP_001241479.1	Glycine max	75.51	2e-114	343	3.43323	1.67953	0.664568	2.10302	1.52342	0.097066
arahy.Tifrunner.gnm1.ann1.60VMKJ	C2H2	NP_001240924.1	Glycine max	75.05	0	785	58.7666	24.0767	103.303	91.1477	92.359	63.5638
arahy.Tifrunner.gnm1.ann1.CAS3GS	C2H2	NP_001240924.1	Glycine max	74	0	776	23.4221	3.07269	16.2225	30.7773	14.115	17.8678
arahy.Tifrunner.gnm1.ann1.FK7XM9	C2H2	NP_001239954.1	Glycine max	80.27	7e-172	489	1.06145	1.67248	1.30006	1.12303	1.1888	2.85583
arahy.Tifrunner.gnm1.ann1.UBVB2N	C2H2	NP_001239954.1	Glycine max	77.3	2e-167	479	1.40988	2.224	1.58445	1.40126	1.88352	2.78507
arahy.Tifrunner.gnm1.ann1.63G8L5	C2H2	KHN21458.1	Glycine soja	65.03	2e-109	332	7.50625	11.2697	6.94138	8.3989	14.1713	5.47096
arahy.Tifrunner.gnm1.ann1.DY7VNH	C2H2	KHN21458.1	Glycine soja	62.09	5e-101	309	5.75699	13.052	8.48938	7.44754	13.6061	4.6854
arahy.Tifrunner.gnm1.ann1.259MTB	C2H2	KHN44518.1	Glycine soja	70.85	0	2130	1.38387	1.39164	1.32355	1.05695	1.0689	1.04551
arahy.Tifrunner.gnm1.ann1.N8H2I0	C2H2	KHN41746.1	Glycine soja	89.55	9e-36	126	4.01389	5.46834	3.14511	6.32962	5.41749	2.83046
arahy.Tifrunner.gnm1.ann1.QYL8CN	C2H2	KHN41746.1	Glycine soja	89.55	9e-36	126	3.46364	3.95839	3.00979	5.30998	4.684	2.46991
arahy.Tifrunner.gnm1.ann1.DJI5YQ	C2H2	KHN21764.1	Glycine soja	72.9	0	972	2.1282	1.48523	7.50775	3.39375	0.702658	2.01021
arahy.Tifrunner.gnm1.ann1.TX8CZR	C2H2	KHN21764.1	Glycine soja	72.75	0	966	24.2728	5.56029	9.31093	20.3936	2.69621	5.76837
arahy.Tifrunner.gnm1.ann1.KM5KAV	C2H2	KHN28439.1	Glycine soja	78.11	0	560	45.7308	36.432	50.5933	50.3454	40.1407	37.9093
arahy.Tifrunner.gnm1.ann1.8D9I3N	C2H2	KHN25983.1	Glycine soja	78.57	1e-135	394	6.67807	16.036	13.2258	7.78804	10.1137	6.22917
arahy.Tifrunner.gnm1.ann1.8JQN9V	C2H2	KHN25983.1	Glycine soja	78.97	1e-136	397	6.17444	15.5742	9.01811	7.63206	12.0747	7.33806
arahy.Tifrunner.gnm1.ann1.6835ZM	C2H2	KHN22265.1	Glycine soja	65.17	3e-175	512	1.43483	2.30889	1.69365	0.823033	1.72386	2.90726
arahy.Tifrunner.gnm1.ann1.NS4EV3	C2H2	KHN37412.1	Glycine soja	57.39	9e-173	514	4.31275	12.6757	6.87138	3.85599	10.0985	4.68325
arahy.Tifrunner.gnm1.ann1.YHR4LX	C2H2	KHN37412.1	Glycine soja	57.37	0	590	5.76795	16.5002	7.77424	5.38156	12.996	5.30424
arahy.Tifrunner.gnm1.ann1.TH0HKV	C2H2	KHG04949.1	Gossypium arboreum	46.58	2e-137	419	10.3791	13.5939	9.26041	10.3989	11.2845	6.18975
arahy.Tifrunner.gnm1.ann1.2J1WAV	C2H2	KDP34088.1	Jatropha curcas	47.53	9e-110	345	5.68682	5.87463	6.66418	5.88353	6.91176	2.88972
arahy.Tifrunner.gnm1.ann1.E4SRBI	C2H2	AFK49076.1	Lotus japonicus	81.63	0	532	1.62275	2.13911	1.31791	1.53919	1.48304	0.643745
arahy.Tifrunner.gnm1.ann1.E7XDIB	C2H2	AFK37476.1	Lotus japonicus	86.43	0	655	2.59549	3.92446	2.53789	2.77921	3.00084	1.98782
arahy.Tifrunner.gnm1.ann1.HCD3KF	C2H2	AFK37476.1	Lotus japonicus	86.98	0	657	3.86386	3.06882	2.57342	3.83163	2.83378	2.35007
arahy.Tifrunner.gnm1.ann1.I6AGPX	C2H2	AFK49076.1	Lotus japonicus	83.14	0	533	2.0907	2.16087	1.55572	2.11854	1.7211	0.511797
arahy.Tifrunner.gnm1.ann1.KE0ZZY	C2H2	AFK37476.1	Lotus japonicus	86.98	0	659	1.31967	2.49527	0.947188	1.82678	1.97002	1.34973
arahy.Tifrunner.gnm1.ann1.RY8QGI	C2H2	AFK37476.1	Lotus japonicus	86.43	0	647	3.74436	6.73373	3.08143	4.08704	5.31663	3.25634
arahy.Tifrunner.gnm1.ann1.TTDV1E	C2H2	AFK47689.1	Lotus japonicus	56.94	2e-93	293	6.08646	11.4132	6.37949	7.60066	13.0241	7.71376
arahy.Tifrunner.gnm1.ann1.UKTC06	C2H2	AFK37476.1	Lotus japonicus	86.98	0	659	2.0948	3.31762	1.85784	2.34945	3.54361	1.65655
arahy.Tifrunner.gnm1.ann1.369ZBB	C2H2	XP_003608704.1	Medicago truncatula	54.73	1e-89	282	1.97529	7.68001	5.05681	1.95088	6.97489	10.65
arahy.Tifrunner.gnm1.ann1.908HV2	C2H2	XP_003608704.1	Medicago truncatula	53.57	3e-87	276	0	3.05935	2.90359	0	9.50526	4.12265
arahy.Tifrunner.gnm1.ann1.B2AD5C	C2H2	ACJ85931.1	Medicago truncatula	83.83	6e-136	393	3.31629	12.3258	22.8736	5.64158	13.985	34.1493
Arachis_hypogaea_newGene_2544	C2H2	XP_003625524.1	Medicago truncatula	63.93	1e-66	213	0.042975	22.4696	60.3846	0.207206	10.6276	83.041
arahy.Tifrunner.gnm1.ann1.AGE02H	C2H2	XP_003631023.1	Medicago truncatula	80.78	0	603	12.8171	11.1736	5.70498	9.18773	8.29793	4.91682
arahy.Tifrunner.gnm1.ann1.GLQ3B3	C2H2	XP_003631023.1	Medicago truncatula	80.52	0	602	11.9312	13.6208	8.65667	9.53551	13.0871	7.80738
Arachis_hypogaea_newGene_4242	C2H2	XP_009389837.1	Musa acuminata subsp. malaccensis	54.36	2e-101	315	5.15338	4.97379	7.11929	4.02683	5.64733	4.25731
arahy.Tifrunner.gnm1.ann1.1N9EHH	C2H2	XP_007161722.1	Phaseolus vulgaris	77.46	1e-137	399	2.20398	3.86271	3.33685	2.12394	3.85138	2.91636
arahy.Tifrunner.gnm1.ann1.G5WI6L	C2H2	XP_007163328.1	Phaseolus vulgaris	97.01	1e-139	400	4.18734	5.21403	4.33622	4.83509	4.3571	2.48926
arahy.Tifrunner.gnm1.ann1.5VME1B	C2H2	XP_007153117.1	Phaseolus vulgaris	50.73	3e-129	398	12.8739	23.9103	20.167	9.77923	24.0062	9.46426
arahy.Tifrunner.gnm1.ann1.JJEK9U	C2H2	XP_007150139.1	Phaseolus vulgaris	57.58	9e-147	435	0.453501	1.09803	1.15539	0.295119	0.813734	0.449309
arahy.Tifrunner.gnm1.ann1.PI0SH3	C2H2	XP_007150139.1	Phaseolus vulgaris	62.5	5e-144	427	1.42525	2.8951	2.93624	0.795559	2.24109	2.98644
arahy.Tifrunner.gnm1.ann1.53HSKV	C2H2	XP_007150141.1	Phaseolus vulgaris	51.91	3e-75	244	11.0782	12.4845	14.0072	11.7446	10.9682	6.72268
arahy.Tifrunner.gnm1.ann1.55B6KH	C2H2	XP_007150296.1	Phaseolus vulgaris	57.39	3e-49	168	0.111182	29.8355	75.6332	0.074178	37.3251	98.8176
arahy.Tifrunner.gnm1.ann1.M5A3LZ	C2H2	XP_007148405.1	Phaseolus vulgaris	60.33	0	883	1.48111	3.12468	1.52703	1.60845	2.24796	1.0646
arahy.Tifrunner.gnm1.ann1.VGLF4N	C2H2	XP_007148405.1	Phaseolus vulgaris	62.49	0	907	2.74458	3.12442	2.1388	2.41153	3.08253	1.60086
arahy.Tifrunner.gnm1.ann1.108W4S	C2H2	XP_007144938.1	Phaseolus vulgaris	58.01	4e-150	451	6.53908	17.4731	14.2265	6.15146	38.3845	6.3986
arahy.Tifrunner.gnm1.ann1.PS7Q1V	C2H2	XP_007144938.1	Phaseolus vulgaris	65.32	0	556	4.05431	13.7032	9.91966	5.00612	29.0496	8.63127
arahy.Tifrunner.gnm1.ann1.QY5N6S	C2H2	XP_007144938.1	Phaseolus vulgaris	63.39	0	558	2.5665	9.31119	7.23517	2.25916	6.09805	8.79425
arahy.Tifrunner.gnm1.ann1.28MHAL	C2H2	XP_007137965.1	Phaseolus vulgaris	66.47	0	2072	3.34007	5.76549	3.19414	2.74012	4.80594	2.31647
arahy.Tifrunner.gnm1.ann1.GH32MD	C2H2	XP_007137965.1	Phaseolus vulgaris	64.7	0	1951	3.16621	4.95066	2.49044	2.67056	3.70814	2.03912
arahy.Tifrunner.gnm1.ann1.82BY3I	C2H2	XP_007133835.1	Phaseolus vulgaris	87.94	2e-125	370	1.92596	4.04906	5.19071	1.32034	4.63273	1.88246
arahy.Tifrunner.gnm1.ann1.0A7D8K	C2H2	XP_006374901.1	Populus trichocarpa	61.45	3e-174	506	2.21844	4.00164	1.8261	1.45799	3.00725	0.561893
arahy.Tifrunner.gnm1.ann1.AI6U0B	C2H2	XP_006374901.1	Populus trichocarpa	61.03	7e-174	504	4.02767	5.192	3.17314	4.48158	4.8873	2.23278
arahy.Tifrunner.gnm1.ann1.NVJ6TJ	C2H2	XP_006374901.1	Populus trichocarpa	59.95	2e-170	496	4.58787	6.01782	2.56002	5.79503	4.39074	2.31788
arahy.Tifrunner.gnm1.ann1.TFH4LI	C2H2	XP_006374901.1	Populus trichocarpa	61.45	3e-174	506	2.27158	4.32765	1.77799	3.34057	3.24838	1.87723
arahy.Tifrunner.gnm1.ann1.60QMTC	C2H2	XP_009335106.1	Pyrus x bretschneideri	64.48	0	538	2.04418	1.80178	0.808397	2.4249	1.35988	0.517867
arahy.Tifrunner.gnm1.ann1.A8Q4IW	C2H2	XP_009335106.1	Pyrus x bretschneideri	66.9	0	568	1.98467	2.5158	1.25152	2.17655	1.01731	0.820053
arahy.Tifrunner.gnm1.ann1.6E3U4S	C2H2	XP_010538692.1	Tarenaya hassleriana	43.08	8e-165	506	2.73103	5.88646	5.43627	1.94947	5.61321	4.45304
arahy.Tifrunner.gnm1.ann1.ER48TH	C2H2	XP_010538692.1	Tarenaya hassleriana	42.71	2e-166	511	1.28214	1.95765	1.55132	0.887016	1.97841	1.2051
arahy.Tifrunner.gnm1.ann1.SURN03	C2H2	XP_010538692.1	Tarenaya hassleriana	42.68	1e-166	511	0.748422	2.35825	3.60312	0.470055	2.38022	2.22386
arahy.Tifrunner.gnm1.ann1.DV6FW6	C2H2	XP_010645909.1	Vitis vinifera	49.53	3e-78	253	0	0.3143	1.14302	0	0.422791	0.170942
arahy.Tifrunner.gnm1.ann1.PC1F1T	C2H2	XP_010645909.1	Vitis vinifera	48.56	7e-75	244	0	1.57011	2.69142	0	3.33377	0.319497
arahy.Tifrunner.gnm1.ann1.6V6YZC	C3H	XP_015939027.1	Arachis duranensis	70.1	1e-36	1368	0.306822	1.20472	0.393679	0.233349	0.587459	0.0669213
arahy.Tifrunner.gnm1.ann1.75ENLE	C3H	XP_015965535.1	Arachis duranensis	100	0	590	0.644476	3.67281	0.914688	0.945294	3.73319	1.21272
arahy.Tifrunner.gnm1.ann1.A7GBNY	C3H	XP_015935272.1	Arachis duranensis	47.68	1e-171	1018	70.1451	35.4643	56.8786	80.7405	31.8309	44.5397
arahy.Tifrunner.gnm1.ann1.ETIN8D	C3H	XP_020984623.1	Arachis duranensis	95.95	0	1604	2.18926	3.05184	1.07661	2.09291	3.05689	1.03671
arahy.Tifrunner.gnm1.ann1.GX00WG	C3H	XP_015931286.1	Arachis duranensis	94.23	0	649	16.6666	306.807	439.781	15.9678	237.484	410.866
arahy.Tifrunner.gnm1.ann1.KUSZ9U	C3H	XP_020984623.1	Arachis duranensis	92.2	0	1550	1.28781	2.31866	0.914726	0.653547	2.33376	0.450028
arahy.Tifrunner.gnm1.ann1.Q851GZ	C3H	XP_015939587.1	Arachis duranensis	98.56	4e-102	293	1.78601	3.88211	2.22608	1.29566	4.4392	2.04623
arahy.Tifrunner.gnm1.ann1.6HV4D5	C3H	XP_029152704.1	Arachis hypogaea	47.93	0	104	2.35845	4.49886	2.09299	1.2034	1.2977	1.99227
arahy.Tifrunner.gnm1.ann1.Z8L4ZJ	C3H	XP_016189812.1	Arachis ipaensis	94.18	0	967	0.329967	2.08561	0.646684	0.461888	2.51397	1.40374
arahy.Tifrunner.gnm1.ann1.UG5YAZ	C3H	XP_004514049.1	Cicer arietinum	54.78	4e-157	467	1.79156	4.9333	3.63162	2.29797	5.71871	2.99395
arahy.Tifrunner.gnm1.ann1.G7GJBK	C3H	XP_004505582.1	Cicer arietinum	64.25	4e-158	462	2.24781	2.2498	1.42075	2.03516	2.15301	1.64087
arahy.Tifrunner.gnm1.ann1.X4HTYC	C3H	XP_004505582.1	Cicer arietinum	65.01	4e-159	465	1.6403	1.42821	1.09253	1.67783	1.28797	0.935209
arahy.Tifrunner.gnm1.ann1.FAG6RL	C3H	XP_004504622.1	Cicer arietinum	67.2	0	882	6.41603	10.0712	7.39972	6.33041	13.0331	5.14895
arahy.Tifrunner.gnm1.ann1.QW19KK	C3H	XP_004504622.1	Cicer arietinum	67.15	0	886	8.9774	13.1526	11.6091	8.24921	15.474	13.9056
Arachis_hypogaea_newGene_12673	C3H	XP_004513076.1	Cicer arietinum	74.93	0	557	3.85983	0	4.22386	2.6172	0.41675	0.416559
arahy.Tifrunner.gnm1.ann1.932KHQ	C3H	XP_004497409.1	Cicer arietinum	73.36	5e-155	447	6.47074	7.21043	5.46181	8.40866	5.87364	4.58324
arahy.Tifrunner.gnm1.ann1.GD0UEJ	C3H	XP_004497409.1	Cicer arietinum	73.68	2e-155	448	14.4252	11.5414	9.28936	14.7916	10.6799	6.69176
arahy.Tifrunner.gnm1.ann1.DAPK4A	C3H	XP_004513686.1	Cicer arietinum	82.6	0	717	2.58443	3.45577	3.08729	3.05489	3.07165	2.74077
arahy.Tifrunner.gnm1.ann1.J2NKIW	C3H	XP_004503948.1	Cicer arietinum	57.86	0	751	1.60995	3.18971	1.82808	1.4951	2.68502	1.1549
arahy.Tifrunner.gnm1.ann1.8YD36W	C3H	XP_004510536.1	Cicer arietinum	54.68	8e-150	446	1.73432	2.15209	1.59032	1.79457	1.82486	1.13535
arahy.Tifrunner.gnm1.ann1.LBVL0K	C3H	XP_004513288.1	Cicer arietinum	83.43	0	624	4.39541	3.46743	4.55316	3.87324	3.2625	3.6608
arahy.Tifrunner.gnm1.ann1.Z50281	C3H	XP_004513288.1	Cicer arietinum	83.75	0	635	6.27206	7.21137	8.36028	5.47441	6.38561	6.16567
arahy.Tifrunner.gnm1.ann1.TRC77F	C3H	XP_006434447.1	Citrus clementina	92.33	0	657	22.4632	17.4594	24.8032	23.2955	14.5722	23.2713
arahy.Tifrunner.gnm1.ann1.9EB9RH	C3H	XP_003546247.1	Glycine max	84.46	0	1051	4.54221	6.44356	4.61156	4.46229	6.24129	2.85046
arahy.Tifrunner.gnm1.ann1.XVC3D4	C3H	XP_003546247.1	Glycine max	84.75	0	1056	2.23476	4.05463	3.34459	1.74244	3.32969	2.7103
arahy.Tifrunner.gnm1.ann1.A58RJ7	C3H	XP_006578526.1	Glycine max	53.48	0	1278	8.05817	7.19907	5.25185	5.03302	5.18411	3.43999
arahy.Tifrunner.gnm1.ann1.GR9NQC	C3H	XP_006578526.1	Glycine max	53.32	0	1270	3.2729	4.24385	3.087	2.61148	3.38875	1.77611
arahy.Tifrunner.gnm1.ann1.C4VQXX	C3H	XP_006595554.1	Glycine max	60	0	541	0.799716	1.93398	1.55233	0.837489	1.46257	2.31893
arahy.Tifrunner.gnm1.ann1.MCR2FH	C3H	XP_006595554.1	Glycine max	59.57	0	543	1.16457	2.16799	2.16695	1.13605	2.00741	2.19079
arahy.Tifrunner.gnm1.ann1.Q95WBF	C3H	XP_006595554.1	Glycine max	59.35	0	542	0.738018	1.35945	1.43672	0.758026	1.36514	1.85028
arahy.Tifrunner.gnm1.ann1.BDLH6M	C3H	XP_003516789.1	Glycine max	66.75	4e-163	474	2.16051	2.74579	2.52745	2.429	1.96033	3.29214
arahy.Tifrunner.gnm1.ann1.U0SE7F	C3H	XP_003516789.1	Glycine max	66.75	4e-163	474	2.02168	2.64699	2.48152	2.21132	1.79573	3.20777
arahy.Tifrunner.gnm1.ann1.VAE2IM	C3H	XP_006582364.1	Glycine max	58.75	3e-180	525	3.77149	5.62123	3.58497	3.40561	6.39956	1.95565
arahy.Tifrunner.gnm1.ann1.MG10WM	C3H	XP_003551813.1	Glycine max	80.77	0	795	3.49809	6.16221	3.22069	3.49529	4.22662	1.86667
arahy.Tifrunner.gnm1.ann1.SS16UG	C3H	XP_003551813.1	Glycine max	76.94	0	777	4.74942	8.32613	4.83207	5.02578	6.86943	3.24786
arahy.Tifrunner.gnm1.ann1.GS16M6	C3H	XP_003530556.1	Glycine max	75.13	0	540	14.6453	12.0523	14.7011	13.9673	11.5087	17.3148
arahy.Tifrunner.gnm1.ann1.7B6ACI	C3H	XP_003540739.1	Glycine max	69.39	0	1275	2.66584	4.28848	2.05963	2.33685	3.76694	1.37724
arahy.Tifrunner.gnm1.ann1.I533MD	C3H	XP_003540739.1	Glycine max	71.46	0	1290	2.51004	2.64408	1.60274	1.79592	2.18702	0.867118
arahy.Tifrunner.gnm1.ann1.SFTJ5P	C3H	XP_003544707.1	Glycine max	83.67	0	1130	14.8381	268.464	414.948	8.47523	213.23	353.092
arahy.Tifrunner.gnm1.ann1.KWAB0D	C3H	XP_003518955.1	Glycine max	84.12	0	764	4.92777	4.06935	2.47944	4.3833	4.16877	2.79279
arahy.Tifrunner.gnm1.ann1.RI5H0P	C3H	XP_003518955.1	Glycine max	84.12	0	764	4.5382	4.22271	2.89876	3.71493	3.95512	3.11474
arahy.Tifrunner.gnm1.ann1.9GY8Y8	C3H	XP_003549835.1	Glycine max	55.94	0	543	2.97412	6.02962	3.85129	3.69209	3.93561	2.63164
arahy.Tifrunner.gnm1.ann1.FMR26E	C3H	XP_003549835.1	Glycine max	58.83	0	569	11.6089	23.3269	11.019	11.789	24.497	11.1922
arahy.Tifrunner.gnm1.ann1.S50S0B	C3H	XP_003549835.1	Glycine max	58.92	0	551	5.74015	5.61387	5.25761	4.95395	6.18844	2.88568
arahy.Tifrunner.gnm1.ann1.GQT8P7	C3H	XP_003546479.1	Glycine max	59.47	0	530	0.245007	0.564659	0.475345	0.296248	0.621639	1.08562
arahy.Tifrunner.gnm1.ann1.10SI56	C3H	XP_003550189.1	Glycine max	77.51	0	642	3.77918	9.93453	5.15414	2.97495	8.66724	4.6043
arahy.Tifrunner.gnm1.ann1.286K5M	C3H	XP_003550189.1	Glycine max	79.69	0	657	2.98873	7.5639	1.87864	1.94132	6.30338	2.43104
arahy.Tifrunner.gnm1.ann1.3LDH3N	C3H	XP_003550189.1	Glycine max	79.26	0	652	2.21991	6.42116	1.71154	2.22267	4.8816	2.77412
arahy.Tifrunner.gnm1.ann1.X4GWKU	C3H	XP_003550189.1	Glycine max	77.95	0	644	4.47915	10.3977	4.9484	3.37909	8.44783	4.09243
arahy.Tifrunner.gnm1.ann1.6Y8FH0	C3H	XP_003542330.1	Glycine max	85.64	0	731	5.1773	5.90545	4.6822	4.37946	5.43489	3.47397
arahy.Tifrunner.gnm1.ann1.Y01GTZ	C3H	XP_003542330.1	Glycine max	79.93	0	996	5.18362	6.8298	4.53965	4.69875	6.04582	3.21597
arahy.Tifrunner.gnm1.ann1.0H5DHB	C3H	XP_006574681.1	Glycine max	55.56	1e-178	528	2.26708	0.957221	1.10235	1.82064	0.675597	1.13755
arahy.Tifrunner.gnm1.ann1.9DZU8H	C3H	XP_006574681.1	Glycine max	55.97	1e-179	531	1.83242	0.508037	0.778938	1.58959	0.482102	0.990011
arahy.Tifrunner.gnm1.ann1.2HI4J5	C3H	NP_001242454.1	Glycine max	78.12	6e-173	494	6.21968	6.95434	7.92333	8.18001	7.62906	6.26823
arahy.Tifrunner.gnm1.ann1.6UMZ2R	C3H	NP_001242454.1	Glycine max	87.46	2e-180	511	12.4791	12.8562	12.9558	13.1533	12.0463	7.4633
arahy.Tifrunner.gnm1.ann1.I5JRZ8	C3H	KHN46421.1	Glycine soja	91.95	0	622	24.2544	22.4317	29.2766	32.4974	17.4664	27.7078
arahy.Tifrunner.gnm1.ann1.50MPSE	C3H	KHN39473.1	Glycine soja	40.63	9e-144	450	4.30851	3.53503	2.49404	3.55075	3.80006	1.6721
arahy.Tifrunner.gnm1.ann1.3CZ6TN	C3H	KHN07702.1	Glycine soja	74.16	0	682	2.44751	5.83176	5.79884	1.98914	5.15577	5.20858
arahy.Tifrunner.gnm1.ann1.NHZH5I	C3H	KHN07702.1	Glycine soja	66.8	0	661	4.13664	7.07421	6.30438	4.47131	6.96192	6.76061
arahy.Tifrunner.gnm1.ann1.S57KMF	C3H	KEH40506.1	Medicago truncatula	53.84	0	702	1.83699	2.13823	1.42538	1.27233	2.08153	1.4382
arahy.Tifrunner.gnm1.ann1.C42N0A	C3H	XP_003625157.1	Medicago truncatula	86.52	0	1198	20.5112	15.4806	11.8	15.8878	13.3692	8.26846
arahy.Tifrunner.gnm1.ann1.MSPK9F	C3H	ABD28369.2	Medicago truncatula	69.72	0	667	21.7559	14.9676	19.2662	20.5673	12.976	18.093
arahy.Tifrunner.gnm1.ann1.ZG36KZ	C3H	ABD28369.2	Medicago truncatula	72.36	0	704	15.7603	14.718	16.0215	15.9159	12.089	13.059
arahy.Tifrunner.gnm1.ann1.IGMF9F	C3H	XP_013454435.1	Medicago truncatula	41.91	3e-103	347	17.16	8.50317	5.8655	15.922	10.4904	4.22967
arahy.Tifrunner.gnm1.ann1.6AD899	C3H	XP_003522816.1	NAD(P)(+)	81.48	0	1127	4.21859	7.72094	4.31566	3.6231	7.34955	4.01584
arahy.Tifrunner.gnm1.ann1.835YPG	C3H	XP_003522816.1	NAD(P)(+)	81.39	0	1129	2.97625	8.02678	3.47028	3.14076	7.36699	2.83028
arahy.Tifrunner.gnm1.ann1.8V8SFL	C3H	XP_007161424.1	Phaseolus vulgaris	46.18	0	1367	5.3689	6.9175	4.00711	3.55996	7.99826	3.72279
arahy.Tifrunner.gnm1.ann1.JKU5X8	C3H	XP_007161424.1	Phaseolus vulgaris	46.72	0	1393	2.82753	3.08677	2.56484	2.30889	4.16055	3.71372
arahy.Tifrunner.gnm1.ann1.E8Y2WS	C3H	XP_007152351.1	Phaseolus vulgaris	80.73	0	714	4.31968	4.13423	3.87096	3.88483	4.46752	5.34087
arahy.Tifrunner.gnm1.ann1.H7RZSB	C3H	XP_007145029.1	Phaseolus vulgaris	65.71	3e-52	172	1.41944	1.78921	1.29217	1.0364	2.0024	1.16803
arahy.Tifrunner.gnm1.ann1.068H8T	C3H	XP_007141660.1	Phaseolus vulgaris	75.06	0	640	2.06641	2.7369	1.42425	1.92171	2.44808	1.29571
arahy.Tifrunner.gnm1.ann1.JQ68ST	C3H	XP_007141660.1	Phaseolus vulgaris	75.7	0	644	5.5012	6.78206	3.95184	4.32175	6.2258	3.81303
arahy.Tifrunner.gnm1.ann1.Q92UBX	C3H	XP_007141660.1	Phaseolus vulgaris	75.7	0	648	2.9405	2.82023	2.32701	2.80904	4.07153	2.81802
Arachis_hypogaea_newGene_14463	C3H	XP_007142205.1	Phaseolus vulgaris	69.32	0	957	18.5793	6.81468	21.0568	18.9254	13.9093	29.9486
Arachis_hypogaea_newGene_3369	C3H	XP_007142205.1	Phaseolus vulgaris	69.27	0	961	14.9821	6.03966	20.4825	15.9484	9.1693	30.1972
arahy.Tifrunner.gnm1.ann1.0GB9DR	C3H	XP_007136071.1	Phaseolus vulgaris	64.5	0	546	3.11547	8.42313	6.04904	3.3023	8.08341	4.46859
arahy.Tifrunner.gnm1.ann1.H2AKHM	C3H	XP_007136071.1	Phaseolus vulgaris	65.2	0	553	2.24145	5.09448	4.39533	2.36545	5.63136	4.4276
arahy.Tifrunner.gnm1.ann1.A43QXH	C3H	XP_007137708.1	Phaseolus vulgaris	61.74	0	1023	1.3757	3.81634	1.95517	1.44932	4.285	3.12034
arahy.Tifrunner.gnm1.ann1.N565XM	C3H	XP_007137708.1	Phaseolus vulgaris	64.45	0	1040	1.76754	4.68409	2.04021	1.74575	3.11196	2.76762
arahy.Tifrunner.gnm1.ann1.UBL83T	C3H	XP_007137964.1	Phaseolus vulgaris	63.21	0	573	9.4853	16.0791	8.62752	8.2312	17.3822	6.74183
arahy.Tifrunner.gnm1.ann1.EN9PMD	C3H	XP_007134882.1	Phaseolus vulgaris	85.71	0	566	3.58471	5.10991	4.54388	3.50524	5.87692	5.51978
arahy.Tifrunner.gnm1.ann1.JS26LE	C3H	XP_007134882.1	Phaseolus vulgaris	82.07	0	526	2.74428	7.11372	5.52099	3.02095	6.24436	8.04358
arahy.Tifrunner.gnm1.ann1.0NLM3R	C3H	XP_007133464.1	Phaseolus vulgaris	69.55	0	700	8.42062	9.78676	7.40445	8.90478	9.55139	7.15773
arahy.Tifrunner.gnm1.ann1.ZP601Q	C3H	XP_007133464.1	Phaseolus vulgaris	69.55	0	700	5.85339	7.46122	5.96765	6.99511	7.29682	4.86389
arahy.Tifrunner.gnm1.ann1.TFIN41	C3H	XP_002525195.1	Ricinus communis	83.92	0	567	12.6646	8.78538	7.16122	15.2878	8.8189	6.06083
arahy.Tifrunner.gnm1.ann1.V9C9EC	C3H	XP_002525195.1	Ricinus communis	83.92	0	567	13.6757	10.2115	9.15159	15.0996	10.4893	6.78619
arahy.Tifrunner.gnm1.ann1.I0NY0M	CAMTA	XP_003547081.1	Glycine max	76.37	0	1637	10.3448	11.5925	11.5527	8.57775	10.5112	13.0218
arahy.Tifrunner.gnm1.ann1.SA4ZZ3	CAMTA	XP_003547081.1	Glycine max	76.56	0	1644	8.9303	9.52192	8.52776	8.66193	9.22126	9.48724
arahy.Tifrunner.gnm1.ann1.T8C104	CAMTA	XP_006579985.1	Glycine max	74.98	0	1625	2.56855	7.81528	10.0393	1.95698	18.0374	20.2886
arahy.Tifrunner.gnm1.ann1.V703XR	CAMTA	XP_006579985.1	Glycine max	75.44	0	1639	1.92546	9.25439	8.08571	1.44858	16.6137	14.1815
arahy.Tifrunner.gnm1.ann1.V3UUR8	CAMTA	XP_003524262.1	Glycine max	71.15	0	1548	0.642824	4.50246	4.69744	0.682683	11.086	9.75292
arahy.Tifrunner.gnm1.ann1.XUEC37	CAMTA	XP_003524262.1	Glycine max	71.06	0	1547	0.151497	3.0257	3.81594	0.201397	9.69152	7.52788
arahy.Tifrunner.gnm1.ann1.37A62C	CAMTA	XP_006580123.1	Glycine max	61.75	0	1192	7.22894	7.43475	7.84357	5.59342	10.2044	12.0746
arahy.Tifrunner.gnm1.ann1.4U9EUW	CAMTA	XP_006580124.1	Glycine max	64.3	0	1214	3.30752	3.92889	3.87613	2.07631	6.93111	7.26364
arahy.Tifrunner.gnm1.ann1.AHLX63	CAMTA	XP_006584006.1	Glycine max	77.77	0	1454	1.19557	1.94496	1.66885	1.43516	2.31986	0.966502
arahy.Tifrunner.gnm1.ann1.UNJ3ZI	CAMTA	XP_006584006.1	Glycine max	78.2	0	1464	0.913041	1.53853	0.731626	1.03611	2.63304	0.506385
arahy.Tifrunner.gnm1.ann1.70REMX	CAMTA	AES65041.2	Medicago truncatula	74.3	0	1344	14.0582	18.7571	8.41979	10.082	15.6483	4.73538
arahy.Tifrunner.gnm1.ann1.GX0UVA	CAMTA	AES65041.2	Medicago truncatula	74.52	0	1343	9.65389	20.5164	6.50656	8.36444	16.5693	4.25299
arahy.Tifrunner.gnm1.ann1.JQ1PN1	Coactivator p15	XP_003520874.1	Glycine max	57.58	0	593	3.27187	2.09476	2.21995	2.79496	4.23701	1.24084
arahy.Tifrunner.gnm1.ann1.QJF382	Coactivator p15	XP_003520874.1	Glycine max	57.63	0	585	1.34202	2.1995	1.67961	1.56548	2.14433	0.978979
arahy.Tifrunner.gnm1.ann1.18SJMB	Coactivator p15	NP_001238108.1	Glycine max	71.6	5e-72	225	8.00308	6.22772	6.62183	7.78558	4.66636	3.91263
arahy.Tifrunner.gnm1.ann1.VRDQ1B	Coactivator p15	KHN16728.1	Glycine soja	72.22	3e-72	226	6.18644	5.43472	4.23566	5.55824	4.72035	3.02217
arahy.Tifrunner.gnm1.ann1.9W5UDX	Coactivator p15	AFK40203.1	Lotus japonicus	76.36	8e-53	172	2.1632	3.6842	2.24727	3.13837	3.13569	1.85161
arahy.Tifrunner.gnm1.ann1.LMT1Q9	Coactivator p15	AFK40203.1	Lotus japonicus	76.36	2e-52	171	6.51014	8.05064	5.32377	8.25883	7.93258	4.0861
arahy.Tifrunner.gnm1.ann1.6J3MKV	CO-like	ADB93871.1	Arachis hypogaea	99.38	0	663	38.4742	9.48931	58.6094	36.6849	12.6973	76.3296
arahy.Tifrunner.gnm1.ann1.GMWG2V	CO-like	ADB93871.1	Arachis hypogaea	98.76	0	654	56.8664	9.97091	65.4205	51.7226	14.2458	91.026
arahy.Tifrunner.gnm1.ann1.WVH2H8	CO-like	XP_004497095.1	Cicer arietinum	57.33	1e-157	465	1.1765	46.5517	9.71731	1.31196	19.8853	4.87733
arahy.Tifrunner.gnm1.ann1.WEZ503	CO-like	XP_016203640.1	Arachis ipaensis	98.42	1e-118	364	52.8557	0.783161	10.7849	77.1188	1.0455	6.85535
arahy.Tifrunner.gnm1.ann1.7A5VUD	CO-like	NP_001241399.1	Glycine max	63.1	6e-148	433	2.58683	5.99209	2.42974	2.62615	5.81723	2.52319
arahy.Tifrunner.gnm1.ann1.N2A79V	CO-like	NP_001241399.1	Glycine max	63.1	8e-148	433	2.88657	7.47893	3.27521	3.4968	7.38245	2.92315
arahy.Tifrunner.gnm1.ann1.NK4UTA	CO-like	KHN08332.1	Glycine soja	79.62	0	674	5.95001	50.9257	6.94004	6.1045	48.4225	8.25665
arahy.Tifrunner.gnm1.ann1.TFJ3CW	CO-like	KHN08332.1	Glycine soja	79.57	0	674	3.53174	32.4398	5.25897	3.49063	36.963	6.01777
arahy.Tifrunner.gnm1.ann1.8MV22J	CO-like	XP_003630849.1	Medicago truncatula	59.57	3e-150	446	12.2448	8.78588	10.1437	16.3817	4.41504	5.05693
arahy.Tifrunner.gnm1.ann1.ZUL46H	CO-like	XP_003630849.1	Medicago truncatula	59.55	6e-151	447	16.5724	11.4086	11.2099	21.0218	6.56028	6.06686
arahy.Tifrunner.gnm1.ann1.AY8I6Y	CO-like	KEH44219.1	Medicago truncatula	58.44	3e-159	469	0.866302	46.8302	7.69782	0.934498	21.0548	4.2632
arahy.Tifrunner.gnm1.ann1.P8XRWE	CO-like	XP_003624458.1	Medicago truncatula	56.36	5e-141	421	0.505227	26.6658	8.39519	0.657824	53.719	2.31553
arahy.Tifrunner.gnm1.ann1.B9QMIW	CO-like	AGZ15419.1	Phaseolus vulgaris	76.67	1e-171	491	103.995	23.9151	66.3618	103.884	16.4921	52.5201
arahy.Tifrunner.gnm1.ann1.ZS9VWH	CO-like	AGZ15419.1	Phaseolus vulgaris	76.36	2e-170	488	143.257	40.3952	110.938	144.17	24.9834	81.705
arahy.Tifrunner.gnm1.ann1.S3IANQ	CO-like	XP_007139358.1	Phaseolus vulgaris	63.8	2e-154	453	78.0372	13.5057	110.689	83.7317	21.2808	111.761
arahy.Tifrunner.gnm1.ann1.669CET	CO-like	AAX47172.1	Pisum sativum	64.5	3e-152	449	76.8389	19.8557	121.54	67.1391	20.5179	91.7054
arahy.Tifrunner.gnm1.ann1.E09QVI	CPP	XP_015957751.1	Arachis duranensis	91.41	0	930	1.48814	2.35675	2.26959	1.11876	2.40882	2.38289
arahy.Tifrunner.gnm1.ann1.P6CEN8	CPP	XP_020978940.1	Arachis ipaensis	72.27	2e-53	181	4.88937	4.3357	4.11902	3.93039	4.03245	4.9789
arahy.Tifrunner.gnm1.ann1.Y1FCW9	CPP	XP_016181011.1	Arachis ipaensis	85.88	0	1018	4.94126	16.9962	9.02753	4.6024	15.7487	6.2856
arahy.Tifrunner.gnm1.ann1.J1VVLX	CPP	XP_003517569.1	Glycine max	48.81	0	594	1.02048	1.72694	0.777685	0.877289	1.22993	0.312585
arahy.Tifrunner.gnm1.ann1.VMK2JT	CPP	XP_003517569.1	Glycine max	68.29	0	974	0.309261	1.2194	0.22102	0.192865	0.593634	0.319313
arahy.Tifrunner.gnm1.ann1.9CNE94	CPP	XP_003533391.1	Glycine max	70.27	0	808	2.531	2.51516	1.65638	1.72408	2.27794	1.2936
arahy.Tifrunner.gnm1.ann1.I31YLB	CPP	XP_003533391.1	Glycine max	72.84	0	817	4.24734	4.17848	2.60438	2.58453	3.57192	1.63591
arahy.Tifrunner.gnm1.ann1.79SPSS	CPP	CAF02297.1	Lotus japonicus	54.51	0	857	0.392082	1.10662	0.56528	0.20495	0.835451	0.626264
arahy.Tifrunner.gnm1.ann1.3BD8CQ	CPP	XP_007152845.1	Phaseolus vulgaris	72.98	0	808	1.46009	2.28142	1.46903	1.04037	2.23236	1.16443
arahy.Tifrunner.gnm1.ann1.549WES	CPP	XP_007152845.1	Phaseolus vulgaris	79.16	0	829	1.97755	3.12122	2.27133	1.36001	3.75082	1.78924
arahy.Tifrunner.gnm1.ann1.LP1JBF	CSD	XP_004505774.1	Cicer arietinum	70.94	7e-53	179	13.3374	14.0783	7.60169	15.1669	10.8909	8.55939
arahy.Tifrunner.gnm1.ann1.LSB155	CSD	XP_004505774.1	Cicer arietinum	70.94	7e-53	179	11.1806	14.9007	7.12817	13.9573	10.5745	9.02461
arahy.Tifrunner.gnm1.ann1.MJC4G5	CSD	XP_002508607.1	Micromonas sp. RCC299	51.43	4e-06	51.6	3.18307	2.14555	1.54491	2.82747	1.25058	1.35897
arahy.Tifrunner.gnm1.ann1.3FT6ZD	DBB	XP_004493006.1	Cicer arietinum	47.73	2e-63	215	1.05243	11.4393	5.5572	0.619027	14.3451	2.41051
arahy.Tifrunner.gnm1.ann1.ZT519T	DBB	XP_003537933.1	Glycine max	79.92	2e-131	383	20.5134	4.73538	33.7646	20.7127	3.40814	27.4982
arahy.Tifrunner.gnm1.ann1.6JS337	DBB	KHN36052.1	Glycine soja	93.12	3e-128	370	27.0876	1.62756	11.2643	33.1067	1.30856	7.21675
arahy.Tifrunner.gnm1.ann1.Q6JUAH	DBB	XP_007149515.1	Phaseolus vulgaris	78.98	6e-162	464	3.70019	15.9936	33.4262	2.63517	14.7407	63.0262
arahy.Tifrunner.gnm1.ann1.PY0P22	DBB	XP_007131752.1	Phaseolus vulgaris	75.47	2e-112	332	4.79444	1.4727	3.08897	6.20778	0.799678	2.60567
arahy.Tifrunner.gnm1.ann1.R1XHAZ	DBB	XP_007131752.1	Phaseolus vulgaris	75.94	5e-113	334	16.58	0.341957	8.61567	15.4103	0.391271	5.27873
arahy.Tifrunner.gnm1.ann1.MJD0UZ	DBP	XP_004508104.1	Cicer arietinum	84.96	0	649	11.8951	22.4408	38.8423	12.0942	20.3914	43.6856
arahy.Tifrunner.gnm1.ann1.0UT8YS	DBP	XP_004508403.1	Cicer arietinum	77.24	0	602	1.88168	3.93291	9.63525	1.56284	3.37458	22.6874
arahy.Tifrunner.gnm1.ann1.WG32WU	DBP	XP_004508403.1	Cicer arietinum	76.98	0	600	2.95781	7.44007	15.13	2.8162	4.97826	30.3314
arahy.Tifrunner.gnm1.ann1.0THM7P	DBP	XP_003529486.1	Glycine max	80.78	0	634	0	0.804656	0.678344	0	2.7425	0
arahy.Tifrunner.gnm1.ann1.LD21FD	DDT	XP_004508799.1	Cicer arietinum	75.45	0	994	2.91155	7.70261	4.0074	2.97412	6.25756	2.95721
arahy.Tifrunner.gnm1.ann1.XR3L42	DDT	XP_004508799.1	Cicer arietinum	75.66	0	1000	4.80842	8.72736	4.13814	4.48063	6.88467	3.84607
arahy.Tifrunner.gnm1.ann1.4364K7	DDT	XP_004503869.1	Cicer arietinum	73.11	0	1057	1.66622	2.31977	2.29797	1.34826	2.76284	2.5554
arahy.Tifrunner.gnm1.ann1.9Z2GEU	DDT	XP_004503869.1	Cicer arietinum	73.11	0	1056	1.28813	2.02579	1.1968	1.11878	1.74492	1.40889
arahy.Tifrunner.gnm1.ann1.9N20R9	DDT	XP_003538947.1	Glycine max	67.05	0	2226	2.72688	4.94247	4.68361	2.26815	6.17904	5.65735
arahy.Tifrunner.gnm1.ann1.0SQJ2Y	DDT	XP_006580493.1	Glycine max	71.17	0	1511	0.500916	4.11947	1.82904	0.60376	4.54305	3.20771
arahy.Tifrunner.gnm1.ann1.CH5A50	DDT	XP_006580493.1	Glycine max	71.99	0	1536	0.493186	4.74294	1.93452	0.24901	5.14587	5.87497
arahy.Tifrunner.gnm1.ann1.A1GHB6	DDT	KHN38677.1	Glycine soja	61.42	0	1957	5.34012	7.05942	6.32314	4.18094	7.59687	6.38472
arahy.Tifrunner.gnm1.ann1.UY40LW	DDT	KHN38677.1	Glycine soja	62.35	0	2019	7.15947	7.80892	5.9405	5.09069	7.90775	6.93048
arahy.Tifrunner.gnm1.ann1.BS1MHB	DDT	KHN09249.1	Glycine soja	66.31	0	2224	2.29026	4.6452	3.65522	2.19471	5.81619	4.67305
arahy.Tifrunner.gnm1.ann1.ZL8RP9	Dof	XP_020968478.1	Arachis ipaensis	98.86	3e-130	364	5.73028	6.47015	2.73274	5.57682	7.76556	1.89789
arahy.Tifrunner.gnm1.ann1.4PTW9T	Dof	AJG01739.1	Cajanus cajan	56.1	2e-71	229	4.66408	3.22008	2.57288	3.05203	4.17485	1.41093
arahy.Tifrunner.gnm1.ann1.90U3DG	Dof	AJG01739.1	Cajanus cajan	56.33	6e-72	230	1.70687	1.20025	1.31463	1.60027	2.06022	1.22005
arahy.Tifrunner.gnm1.ann1.M9WVP0	Dof	AJG01739.1	Cajanus cajan	66.95	1e-93	285	23.0245	15.2179	9.6006	19.4886	19.5446	7.02494
arahy.Tifrunner.gnm1.ann1.R2DQAY	Dof	AJG01739.1	Cajanus cajan	67.37	5e-93	286	2.44017	2.1591	2.05456	2.59792	3.5952	1.25602
Arachis_hypogaea_newGene_10157	Dof	XP_004505416.1	Cicer arietinum	59.48	7e-176	513	6.6568	1.81487	17.7958	6.57374	1.94812	15.2375
arahy.Tifrunner.gnm1.ann1.MQC2P6	Dof	XP_004505416.1	Cicer arietinum	60.45	9e-179	521	9.20877	4.26518	27.7829	9.03112	4.25747	23.7831
arahy.Tifrunner.gnm1.ann1.S8490G	Dof	XP_004505871.1	Cicer arietinum	57.42	3e-105	323	2.50579	2.70758	2.98788	2.39576	3.07033	2.51692
arahy.Tifrunner.gnm1.ann1.DR13K8	Dof	XP_004502598.1	Cicer arietinum	52.48	1e-77	250	0.07195	0.711662	2.95265	0.114365	1.54236	1.68605
arahy.Tifrunner.gnm1.ann1.3PAP3H	Dof	NP_001236615.1	Glycine max	56.78	2e-89	280	1.49278	0.613886	1.02208	1.57885	0.509195	0.284525
arahy.Tifrunner.gnm1.ann1.02S8F1	Dof	XP_003549682.1	Glycine max	71.98	0	671	26.7358	6.18463	27.3794	27.9738	6.83005	24.7226
arahy.Tifrunner.gnm1.ann1.B68HGA	Dof	XP_003549682.1	Glycine max	72.54	0	674	26.9078	5.83546	30.8755	24.9902	5.40599	26.7707
arahy.Tifrunner.gnm1.ann1.34G278	Dof	XP_003539737.1	Glycine max	60.35	3e-114	345	0.341566	1.83342	1.34341	0.46332	1.60241	1.74374
arahy.Tifrunner.gnm1.ann1.P7BG5E	Dof	XP_006598895.1	Glycine max	59.52	9e-96	295	0.880967	2.13173	0.985024	1.07643	3.11161	1.04532
arahy.Tifrunner.gnm1.ann1.WJU1NN	Dof	XP_003518090.1	Glycine max	64.17	1e-88	274	0.184205	3.00644	0.937374	0.347419	2.12014	1.37407
arahy.Tifrunner.gnm1.ann1.XUU1M8	Dof	XP_003518090.1	Glycine max	64.17	1e-88	274	0.580638	3.78113	1.02392	0.468744	2.29943	0.625679
arahy.Tifrunner.gnm1.ann1.X4Y7ER	Dof	XP_003539681.1	Glycine max	63.36	4e-113	342	1.359	1.23909	0.749504	0.960974	1.01058	0.781021
arahy.Tifrunner.gnm1.ann1.9D5CB6	Dof	XP_003523081.1	Glycine max	61.68	1e-129	388	0.437304	0.348595	1.07872	0.354529	0.301926	1.06873
arahy.Tifrunner.gnm1.ann1.E40HQK	Dof	XP_003523081.1	Glycine max	62.73	2e-130	390	0.657815	0.739566	0.972494	0.764176	0.290662	1.6209
arahy.Tifrunner.gnm1.ann1.R1PH36	Dof	KHN08548.1	Glycine soja	55.38	1e-88	278	3.41723	0.858922	1.26408	3.22478	1.12515	0.931924
arahy.Tifrunner.gnm1.ann1.P4EZ6L	Dof	KHN13896.1	Glycine soja	45.07	3e-72	238	2.24496	1.54887	2.02637	4.23303	4.17691	2.47368
arahy.Tifrunner.gnm1.ann1.QP96VZ	Dof	KHN13896.1	Glycine soja	45.07	3e-72	238	9.73722	7.56278	3.47303	4.38718	4.34625	2.50889
arahy.Tifrunner.gnm1.ann1.52XQ2N	Dof	KHN01870.1	Glycine soja	58.8	3e-164	481	21.5623	1.25519	10.7308	17.2008	3.57619	25.4273
arahy.Tifrunner.gnm1.ann1.WX7AU9	Dof	KHN01870.1	Glycine soja	59.63	1e-167	491	35.0764	2.66113	29.562	28.7486	6.30745	38.3207
arahy.Tifrunner.gnm1.ann1.5HWL40	Dof	AFK44127.1	Lotus japonicus	48.55	9e-67	222	0.941686	0.248389	0.27295	1.80803	1.56192	0.911597
arahy.Tifrunner.gnm1.ann1.NQ5KT7	Dof	AES72534.2	Medicago truncatula	50.31	7e-82	259	1.01491	0	0.171156	1.33565	0.351715	0.438679
arahy.Tifrunner.gnm1.ann1.GN3L7I	Dof	XP_007156842.1	Phaseolus vulgaris	60.94	1e-97	305	1.95298	4.07675	3.53429	1.55919	3.51809	1.60983
arahy.Tifrunner.gnm1.ann1.GP1R7D	Dof	XP_007159297.1	Phaseolus vulgaris	56.16	2e-98	305	2.55286	4.09494	4.29695	1.98738	5.26819	4.56833
arahy.Tifrunner.gnm1.ann1.9H8X3G	Dof	XP_007148145.1	Phaseolus vulgaris	63.53	1e-26	110	3.82266	0.403139	0.916242	3.16492	0.385499	1.74232
arahy.Tifrunner.gnm1.ann1.V6RQGH	Dof	XP_007148145.1	Phaseolus vulgaris	50.94	1e-71	238	5.93996	8.01292	11.6852	5.49004	6.87479	10.714
arahy.Tifrunner.gnm1.ann1.VNR2QD	Dof	XP_007148145.1	Phaseolus vulgaris	63.53	1e-26	110	13.9725	5.91796	7.23793	15.5205	4.78375	2.18904
arahy.Tifrunner.gnm1.ann1.Q28BRX	Dof	XP_007139523.1	Phaseolus vulgaris	69.74	0	670	9.43593	12.6507	12.6798	6.01811	9.91619	11.1186
arahy.Tifrunner.gnm1.ann1.K8YLAG	Dof	XP_007138074.1	Phaseolus vulgaris	50.52	4e-84	270	0.823421	1.14317	0.892567	0.593365	1.26513	0.591128
arahy.Tifrunner.gnm1.ann1.FFY74H	Dof	XP_007025580.1	Theobroma cacao	48.83	9e-73	241	2.08956	3.58677	4.55328	2.1907	2.81299	4.12134
arahy.Tifrunner.gnm1.ann1.TL4KP4	Dof	CBI23042.3	Vitis vinifera	54.95	2e-78	248	1.33544	1.0003	0.795805	1.96162	0.507026	0.690912
arahy.Tifrunner.gnm1.ann1.1J1N84	E2F/DP	XP_004506214.1	Cicer arietinum	65.58	0	598	1.0014	1.67635	1.42923	1.11666	2.27491	1.80758
arahy.Tifrunner.gnm1.ann1.4U64XY	E2F/DP	XP_004506214.1	Cicer arietinum	73.53	0	637	0.676524	1.53421	0.718966	0.944848	3.03019	0.911076
arahy.Tifrunner.gnm1.ann1.UUW3MN	E2F/DP	XP_004506214.1	Cicer arietinum	71.92	0	700	1.66664	4.75819	5.32083	1.49028	5.97702	9.66704
arahy.Tifrunner.gnm1.ann1.46VCLG	E2F/DP	XP_004505605.1	Cicer arietinum	82.78	0	551	2.44479	4.49259	3.17661	2.29557	4.43368	1.70594
arahy.Tifrunner.gnm1.ann1.8BD1V8	E2F/DP	XP_004505605.1	Cicer arietinum	78.22	0	530	0.934792	2.13964	1.54378	1.26805	1.94547	0.855793
arahy.Tifrunner.gnm1.ann1.GCS8UL	E2F/DP	XP_004505604.1	Cicer arietinum	77.03	0	560	3.49884	4.7522	4.28449	3.56346	4.6755	2.16529
arahy.Tifrunner.gnm1.ann1.V1GP0X	E2F/DP	XP_006575291.1	Glycine max	71.49	0	639	2.73738	4.84795	2.12281	2.41939	4.15216	2.04659
arahy.Tifrunner.gnm1.ann1.54F4RD	E2F/DP	KHN02830.1	Glycine soja	72.86	0	565	2.02118	4.01767	2.559	2.2724	3.42718	2.40522
arahy.Tifrunner.gnm1.ann1.Y4QQE4	E2F/DP	XP_003592452.1	Medicago truncatula	68.95	0	684	0.901228	2.56312	0.805142	0.801959	2.32834	0.74225
arahy.Tifrunner.gnm1.ann1.PT9M9B	E2F/DP	XP_007155383.1	Phaseolus vulgaris	68.89	0	530	10.4959	10.287	7.14009	9.03792	8.98842	4.49325
arahy.Tifrunner.gnm1.ann1.Q67Z2R	E2F/DP	XP_007155383.1	Phaseolus vulgaris	68.18	0	532	10.8439	13.0684	7.23694	8.07767	10.0852	4.28315
arahy.Tifrunner.gnm1.ann1.T7DLBP	E2F/DP	XP_007136084.1	Phaseolus vulgaris	60.16	6e-141	424	8.10402	6.02711	6.46762	5.05292	4.08251	2.99338
arahy.Tifrunner.gnm1.ann1.798WTR	EIL	XP_004486935.1	Cicer arietinum	81.17	0	986	3.58102	2.25525	3.14955	3.54167	2.52339	2.737
arahy.Tifrunner.gnm1.ann1.H3KMIQ	EIL	XP_004486935.1	Cicer arietinum	80.61	0	954	2.76285	2.75262	4.04679	3.73831	3.94514	4.07839
arahy.Tifrunner.gnm1.ann1.J729H0	EIL	XP_003545483.1	Glycine max	82.38	0	1065	49.9158	109.852	97.0035	43.0156	124.506	102.536
arahy.Tifrunner.gnm1.ann1.S7XF8N	EIL	XP_003545483.1	Glycine max	82.35	0	1064	50.3089	114.153	102.823	50.0324	160.022	119.345
arahy.Tifrunner.gnm1.ann1.88B2ED	ERF	OGEA1973	Actinidia chinensis	71.04	0	371	5.12846	13.2282	18.7567	4.64372	15.6658	29.3505
arahy.Tifrunner.gnm1.ann1.L00VS1	ERF	ADE67054.1	Ammopiptanthus nanus	57.08	5e-54	183	7.55064	0.123247	0.0484543	3.11088	0.0545043	0.058651
arahy.Tifrunner.gnm1.ann1.J0DG7J	ERF	XP_015942055.1	Arachis duranensis	100	6e-169	481	7.53024	34.3969	29.9684	7.25775	41.7359	32.3576
arahy.Tifrunner.gnm1.ann1.MMX4MC	ERF	AFU07640.1	Arachis hypogaea	99.73	0	758	13.0509	18.0281	10.9128	10.9992	25.2813	14.1295
arahy.Tifrunner.gnm1.ann1.ZJ433C	ERF	AFU07640.1	Arachis hypogaea	99.47	0	756	11.9822	36.7132	13.7844	12.5229	39.7998	19.7159
arahy.Tifrunner.gnm1.ann1.47NS3A	ERF	AFU07644.1	Arachis hypogaea	98.74	1e-106	314	12.2368	9.30198	7.45361	17.7808	10.5826	27.7995
arahy.Tifrunner.gnm1.ann1.VJ8B3Q	ERF	AFU07644.1	Arachis hypogaea	98.73	1e-107	317	22.0028	12.4464	8.78094	10.7486	8.02773	24.9099
arahy.Tifrunner.gnm1.ann1.DRB5KP	ERF	AFU07641.1	Arachis hypogaea	97.09	0	625	0.247473	10.8529	4.01948	0.374815	9.97647	2.7378
arahy.Tifrunner.gnm1.ann1.GP7L65	ERF	AFU07641.1	Arachis hypogaea	98.04	0	622	0.241815	7.75135	3.69881	0.246985	4.5559	2.37733
arahy.Tifrunner.gnm1.ann1.9V08HM	ERF	CAW30732.1	Arachis hypogaea	100	7e-145	414	2.29696	1.08247	0.533246	3.64053	0.41879	0.016774
arahy.Tifrunner.gnm1.ann1.0SK1H1	ERF	XP_029145770.1	Arachis hypogaea	97.96	6e-64	315	2.80985	6.10988	3.99355	2.50751	4.89037	1.38127
arahy.Tifrunner.gnm1.ann1.45NR7C	ERF	XP_016197925.1	Arachis ipaensis	97.07	6e-143	288	34.504	253.305	175.972	47.8948	278.28	82.0695
arahy.Tifrunner.gnm1.ann1.Y9PZ1H	ERF	XP_004507033.1	Cicer arietinum	54.72	4e-106	325	2.05041	2.32883	1.84027	2.15236	2.47829	0.710414
arahy.Tifrunner.gnm1.ann1.6MJ8Q6	ERF	XP_004493482.1	Cicer arietinum	78.65	0	690	3.43932	8.88261	3.48198	1.69109	7.13512	1.61612
arahy.Tifrunner.gnm1.ann1.AE6IJA	ERF	XP_004493482.1	Cicer arietinum	81.49	0	697	1.10509	5.39165	1.6677	0.639715	3.69057	0.749042
Arachis_hypogaea_newGene_11651	ERF	XP_004511604.1	Cicer arietinum	64.29	1e-75	239	0	0	0	0	1.30687	0
arahy.Tifrunner.gnm1.ann1.PSKQ19	ERF	XP_004494833.1	Cicer arietinum	71.25	4e-70	221	3.2377	2.61947	0.811828	5.4769	2.06702	0.817567
arahy.Tifrunner.gnm1.ann1.GIJ59W	ERF	XP_004495105.1	Cicer arietinum	61.34	7e-42	146	0.0591157	0.146384	1.74232	0.004535	0.467528	7.63463
arahy.Tifrunner.gnm1.ann1.KF0N62	ERF	XP_004496086.1	Cicer arietinum	54.07	2e-54	184	9.45531	151.465	145.423	13.5769	80.3992	168.155
arahy.Tifrunner.gnm1.ann1.5I2TXN	ERF	XP_004492035.1	Cicer arietinum	60.08	1e-80	256	0.260075	1.11259	0.700952	0.108663	0.321005	0.173914
arahy.Tifrunner.gnm1.ann1.ARVN7W	ERF	XP_004492035.1	Cicer arietinum	60.08	1e-80	256	0.395084	1.07229	1.23366	0.11659	1.42509	0.430268
arahy.Tifrunner.gnm1.ann1.L5Q3AX	ERF	XP_004485859.1	Cicer arietinum	75	1e-62	201	0.0766363	0.688952	2.61652	0.556348	3.86983	11.7796
arahy.Tifrunner.gnm1.ann1.L65DKI	ERF	XP_004485859.1	Cicer arietinum	75.56	2e-62	201	0.859747	1.11211	7.85517	2.06117	2.78502	15.8918
arahy.Tifrunner.gnm1.ann1.G0YQ1S	ERF	XP_004500382.1	Cicer arietinum	54.79	3e-78	250	1.98183	7.80222	7.16744	2.47558	11.9453	6.3021
arahy.Tifrunner.gnm1.ann1.Y7XFN8	ERF	XP_004500382.1	Cicer arietinum	54.11	8e-77	246	2.761	4.17491	4.98996	3.01331	5.92538	9.37961
arahy.Tifrunner.gnm1.ann1.ER44IM	ERF	NP_001243393.1	Glycine max	51.65	7e-77	245	30.6626	195.245	170.061	43.2084	208.294	185.67
arahy.Tifrunner.gnm1.ann1.VXJX4E	ERF	NP_001243393.1	Glycine max	45	2e-47	170	0.553807	0.237603	0.962008	1.12686	0.408407	1.19887
arahy.Tifrunner.gnm1.ann1.5AD0HB	ERF	XP_003541472.1	Glycine max	60.96	3e-176	516	1.50248	2.02523	2.60986	0.569136	2.5984	1.30438
arahy.Tifrunner.gnm1.ann1.XI0ITM	ERF	XP_003541472.1	Glycine max	62.27	0	545	2.46188	3.54437	4.29246	0.509037	3.40691	1.13658
arahy.Tifrunner.gnm1.ann1.4AG551	ERF	XP_003543033.1	Glycine max	67.66	8e-65	207	0.879374	0.232977	1.92742	1.18605	0.721748	1.69713
Arachis_hypogaea_newGene_4888	ERF	XP_003521070.1	Glycine max	66.33	8e-81	252	0	0.977131	4.15441	0	2.51687	2.76439
arahy.Tifrunner.gnm1.ann1.FU6CIC	ERF	XP_003539022.1	Glycine max	59.93	6e-92	284	13.6269	88.4305	68.8879	18.7198	69.5483	48.4245
arahy.Tifrunner.gnm1.ann1.JGE7BU	ERF	XP_003539022.1	Glycine max	59.93	6e-92	284	13.2513	85.972	67.3494	7.16033	39.5313	47.2666
arahy.Tifrunner.gnm1.ann1.X9M6WH	ERF	XP_003528789.1	Glycine max	64.95	8e-67	215	47.7475	18.4929	7.54024	23.4565	44.7896	4.56135
arahy.Tifrunner.gnm1.ann1.LCR0LC	ERF	XP_003525731.1	Glycine max	62.81	2e-57	191	0	0.423385	1.69251	0	1.36677	1.45457
arahy.Tifrunner.gnm1.ann1.CSV6ZK	ERF	XP_006600751.1	Glycine max	70.8	4e-108	323	3.61132	0.330371	0.545463	4.39921	0.315189	0.971977
arahy.Tifrunner.gnm1.ann1.DIZB8V	ERF	XP_006600751.1	Glycine max	69.96	7e-107	320	2.28866	0.390065	0.653928	2.34742	0.124563	0.593095
arahy.Tifrunner.gnm1.ann1.2MPX2Y	ERF	XP_006586222.1	Glycine max	66.55	1e-95	293	3.00575	5.14454	4.29375	3.80289	4.94557	8.27625
arahy.Tifrunner.gnm1.ann1.X2S259	ERF	KHN04233.1	Glycine soja	60.79	3e-78	247	2.50432	4.38752	1.14312	2.89626	3.68425	0.548573
arahy.Tifrunner.gnm1.ann1.YAEJ5M	ERF	KHN04233.1	Glycine soja	59.91	2e-78	248	4.29387	4.32453	0.633318	5.9145	3.57851	0.901498
arahy.Tifrunner.gnm1.ann1.17GHQZ	ERF	KHN00994.1	Glycine soja	56.76	1e-122	372	0.204266	1.16365	0.268191	0.249656	1.02643	0.133603
arahy.Tifrunner.gnm1.ann1.2AHI7R	ERF	KHN34033.1	Glycine soja	48.76	5e-67	224	0.0171523	1.50778	4.26254	0	3.17633	25.7896
arahy.Tifrunner.gnm1.ann1.768P1R	ERF	KHN34033.1	Glycine soja	42.47	4e-58	204	0.1257	0.0512233	0.217665	0.012603	0.361645	1.41904
arahy.Tifrunner.gnm1.ann1.F2D5GR	ERF	KHN34033.1	Glycine soja	49.12	3e-65	220	0.0312887	5.06725	8.58075	0.0585737	7.05508	32.3285
arahy.Tifrunner.gnm1.ann1.KDI7TH	ERF	KHN30231.1	Glycine soja	67.67	0	583	25.549	24.0499	22.9809	13.3334	46.9804	26.4901
arahy.Tifrunner.gnm1.ann1.8ZPK8F	ERF	AIC83902.1	Jatropha curcas	63.24	5e-70	226	31.378	16.2456	34.5806	27.4022	21.9093	45.897
arahy.Tifrunner.gnm1.ann1.JEZR1W	ERF	AIC83902.1	Jatropha curcas	63.24	5e-70	226	29.1928	14.1162	25.6639	25.6659	12.655	39.1956
arahy.Tifrunner.gnm1.ann1.3D7MPL	ERF	AFK46841.1	Lotus japonicus	61.96	2e-84	263	1.70013	0.814779	0.336947	1.611	0.451768	0.516352
arahy.Tifrunner.gnm1.ann1.KDEH1Y	ERF	AFK46841.1	Lotus japonicus	62.95	1e-84	263	1.59705	2.23443	0.389482	1.56739	0.952471	0.357854
arahy.Tifrunner.gnm1.ann1.57AKVM	ERF	XP_003593626.1	Medicago truncatula	68.02	6e-73	229	0.0931303	6.60226	36.6175	0.386566	12.0638	35.4686
arahy.Tifrunner.gnm1.ann1.ILN3K9	ERF	XP_003593626.1	Medicago truncatula	68.37	4e-75	235	0.460691	8.21901	41.661	0.34473	12.2542	45.5745
arahy.Tifrunner.gnm1.ann1.HGAZ7D	ERF	XP_003607496.1	Medicago truncatula	62.34	8e-73	233	40.2263	86.0265	102.026	33.3377	97.9478	160.117
arahy.Tifrunner.gnm1.ann1.JE3RIW	ERF	XP_003610945.1	Medicago truncatula	58.2	1e-58	193	0	0.0287283	1.67199	0	0.155041	1.62374
arahy.Tifrunner.gnm1.ann1.4G06NJ	ERF	XP_007156779.1	Phaseolus vulgaris	65.87	0	553	8.43771	15.9463	16.857	5.98	12.5504	5.54529
arahy.Tifrunner.gnm1.ann1.4XS3FZ	ERF	XP_007157259.1	Phaseolus vulgaris	73.21	5e-134	392	3.79964	414.658	923.45	4.38755	589.765	337.119
arahy.Tifrunner.gnm1.ann1.ZW7540	ERF	XP_007157259.1	Phaseolus vulgaris	73.21	5e-134	392	3.75571	405.687	136.887	4.24835	545.339	213.65
arahy.Tifrunner.gnm1.ann1.N4EN9H	ERF	XP_007158558.1	Phaseolus vulgaris	53.93	1e-96	300	1.40617	3.09773	0.45258	0.839441	1.5358	0.016696
arahy.Tifrunner.gnm1.ann1.095TGF	ERF	XP_007155905.1	Phaseolus vulgaris	83.59	7e-178	515	4.70568	4.41575	2.23839	5.2127	4.80437	3.17747
arahy.Tifrunner.gnm1.ann1.H1PWIN	ERF	XP_007155905.1	Phaseolus vulgaris	83.59	1e-177	514	5.14988	6.47628	3.49529	5.62104	7.76993	4.05406
arahy.Tifrunner.gnm1.ann1.0UF999	ERF	XP_007151985.1	Phaseolus vulgaris	49.48	3e-75	254	0.0845513	0.391281	0.200587	0.0501283	1.48545	1.04061
arahy.Tifrunner.gnm1.ann1.WDSQ8J	ERF	XP_007151985.1	Phaseolus vulgaris	51.42	8e-81	269	0.013555	0.834524	0.550796	0.00162167	1.90154	5.50741
arahy.Tifrunner.gnm1.ann1.VG3SGX	ERF	XP_007142907.1	Phaseolus vulgaris	56.25	3e-107	330	8.11301	30.2655	27.2235	6.40696	33.5335	31.0858
arahy.Tifrunner.gnm1.ann1.KD4831	ERF	XP_007140202.1	Phaseolus vulgaris	41.23	7e-104	332	0	2.7803	0.913336	0	2.73368	3.15162
arahy.Tifrunner.gnm1.ann1.SE8WTS	ERF	XP_007140202.1	Phaseolus vulgaris	42.64	2e-107	341	0.0631617	2.01095	0.756631	0	3.44855	3.54098
arahy.Tifrunner.gnm1.ann1.8LB9ZD	ERF	XP_007140665.1	Phaseolus vulgaris	78.21	2e-101	306	3.66634	4.70739	4.88566	3.85347	4.68557	6.53887
arahy.Tifrunner.gnm1.ann1.DU9C9C	ERF	XP_007141662.1	Phaseolus vulgaris	63.68	4e-62	203	28.6696	44.3672	25.7439	28.8769	47.774	20.7755
arahy.Tifrunner.gnm1.ann1.DY3CW6	ERF	XP_007141662.1	Phaseolus vulgaris	65.62	5e-75	237	21.8113	8.75737	8.59554	19.6152	10.186	11.9843
arahy.Tifrunner.gnm1.ann1.F0BU8J	ERF	XP_007141662.1	Phaseolus vulgaris	63.68	4e-62	203	26.8955	52.7399	22.4791	22.6573	48.9278	19.9585
arahy.Tifrunner.gnm1.ann1.RX34PI	ERF	XP_007141662.1	Phaseolus vulgaris	65.62	4e-75	237	19.4843	9.11508	4.99547	17.6675	12.2982	9.45998
arahy.Tifrunner.gnm1.ann1.Q66BD2	ERF	XP_007137563.1	Phaseolus vulgaris	54	2e-121	368	0.222279	0.305125	2.08317	0.116165	0.815	1.73423
arahy.Tifrunner.gnm1.ann1.GGDF5U	ERF	XP_007135380.1	Phaseolus vulgaris	64.75	4e-157	460	73.7087	91.9177	77.788	69.0173	89.4385	61.6085
arahy.Tifrunner.gnm1.ann1.VF7WU9	ERF	XP_007135380.1	Phaseolus vulgaris	64.5	9e-158	461	76.7327	97.5421	76.2042	81.5198	100.713	97.6622
arahy.Tifrunner.gnm1.ann1.VHG0QP	ERF	XP_007135799.1	Phaseolus vulgaris	66.37	6e-87	267	2.25771	0.06738	0.0209467	2.26268	0	0
arahy.Tifrunner.gnm1.ann1.IJ6373	ERF	XP_006341473.1	Solanum melongena	57.95	0	774	3.86277	9.37081	15.7929	3.51647	12.7466	31.3276
Arachis_hypogaea_newGene_4327	ERF	AIZ74387.1	Sophora moorcroftiana	69.02	5e-80	248	2.11651	5.6811	1.8823	2.48014	4.80181	2.46213
arahy.Tifrunner.gnm1.ann1.L5HMHT	ERF	AIZ74387.1	Sophora moorcroftiana	69.02	6e-80	247	4.46576	11.6806	3.01584	4.34732	9.22731	4.88877
Arachis_hypogaea_newGene_4154	ERF	AIZ74388.1	Sophora moorcroftiana	65.93	6e-70	221	13.2247	16.301	20.5051	11.1929	19.1649	8.30463
arahy.Tifrunner.gnm1.ann1.AS0C7C	ERF	AAD00708.1	Stylosanthes hamata	81.93	4e-91	280	25.7706	94.6714	111.777	21.472	189.782	156.792
arahy.Tifrunner.gnm1.ann1.QGFJ76	ERF	AAD00708.1	Stylosanthes hamata	81.93	1e-91	281	25.1619	149.761	206.464	21.2597	302.483	210.898
arahy.Tifrunner.gnm1.ann1.3F86AE	FAR1	XP_020986472.1	Arachis duranensis	91.74	2e-74	51.6	3.33466	4.51318	1.96724	2.81208	4.11344	1.63111
arahy.Tifrunner.gnm1.ann1.9C7FTW	FAR1	XP_015958358.1	Arachis duranensis	98.04	8e-111	52	1.78381	2.42044	1.76154	1.98226	2.25493	1.52705
arahy.Tifrunner.gnm1.ann1.LIZK6F	FAR1	XP_015959095.1	Arachis duranensis	84.6	0	1489	1.39606	1.0897	0.494664	1.80334	0.982618	0.444466
arahy.Tifrunner.gnm1.ann1.QI9WZR	FAR1	XP_015936250.1	Arachis duranensis	59.88	4e-122	365	0.208727	0.175741	0.466683	0.439392	0.447662	1.85597
arahy.Tifrunner.gnm1.ann1.UJUB3G	FAR1	XP_015959095.1	Arachis duranensis	84.49	0	1209	1.8249	1.29645	0.890173	2.17079	1.31633	0.706546
Arachis_hypogaea_newGene_942	FAR1	AEL30367.1	Arachis hypogaea	79.52	9e-137	414	0.39234	0.993411	0.72204	0.431812	1.13254	0.924336
arahy.Tifrunner.gnm1.ann1.U80MXJ	FAR1	XP_025651266.1	Arachis hypogaea	96.44	0	1368	2.19746	3.73265	2.5805	1.60916	3.62938	1.25678
arahy.Tifrunner.gnm1.ann1.VJP601	FAR1	XP_025673067.1	Arachis hypogaea	76.28	2e-128	371	5.98351	4.27092	4.27516	3.87482	3.46837	2.35148
Arachis_hypogaea_newGene_2997	FAR1	XP_029151613.1	Arachis ipaensis	63.86	1e-31	1279	9.49485	14.2456	4.70588	7.05687	6.92903	3.53726
arahy.Tifrunner.gnm1.ann1.1YX8TX	FAR1	XP_016202228.1	Arachis ipaensis	100	0	219	0.843528	2.51136	1.18352	0.748419	1.94673	0.64188
arahy.Tifrunner.gnm1.ann1.C3RRT9	FAR1	XP_020963324.1	Arachis ipaensis	98.99	2e-133	375	0.002733	0	0	1.40824	1.63143	0.651387
arahy.Tifrunner.gnm1.ann1.VI4CFZ	FAR1	XP_016176177.1	Arachis ipaensis	100	5e-116	347	2.76609	8.5755	6.23402	2.50037	8.13712	7.16682
arahy.Tifrunner.gnm1.ann1.DZ9UTX	FAR1	XP_023916476.1	Castanea mollissima	70.23	0	708	2.58503	2.42729	1.33852	1.95073	1.71317	0.838423
arahy.Tifrunner.gnm1.ann1.FLC5D2	FAR1	XP_023916476.1	Castanea mollissima	70.27	0	713	1.58788	1.85261	0.903967	1.3802	1.75094	1.04157
arahy.Tifrunner.gnm1.ann1.KBR22V	FAR1	XP_011467677.1	Fragaria vesca	56.72	0	669	3.52481	3.60626	3.63515	3.30404	2.99369	2.39395
arahy.Tifrunner.gnm1.ann1.QW5BDX	FAR1	XP_011467677.1	Fragaria vesca	56.57	0	668	3.1857	4.29111	3.59071	2.6912	3.16381	2.13626
arahy.Tifrunner.gnm1.ann1.BDP107	FAR1	XP_003534827.1	Glycine max	87.09	0	1406	2.58488	2.94868	1.12327	2.11621	1.99943	0.949207
arahy.Tifrunner.gnm1.ann1.DC1LDI	FAR1	XP_003534827.1	Glycine max	87.22	0	1409	3.23786	3.45441	1.10837	2.62723	2.67672	0.933916
arahy.Tifrunner.gnm1.ann1.RBX3HB	FAR1	XP_006588528.1	Glycine max	93.67	0	1358	5.78263	8.13186	4.61634	5.33202	6.24054	2.44396
arahy.Tifrunner.gnm1.ann1.Z2KB3N	FAR1	XP_006588528.1	Glycine max	93.96	0	1360	2.69826	3.50758	2.21657	2.29503	2.59772	1.84557
Arachis_hypogaea_newGene_18761	FAR1	XP_006603498.1	Glycine max	45.83	3e-113	355	0.86217	2.24149	0.615401	0.81886	1.32008	0.160213
arahy.Tifrunner.gnm1.ann1.SSL8RB	FAR1	XP_006589623.1	Glycine max	85.24	0	763	1.17018	2.30749	1.74697	1.22848	2.1566	3.12827
arahy.Tifrunner.gnm1.ann1.P1AWAH	FAR1	XP_003534740.1	Glycine max	87.26	0	1280	1.86317	0.977514	1.03347	2.04777	0.657642	0.435893
arahy.Tifrunner.gnm1.ann1.P37JDH	FAR1	XP_003534740.1	Glycine max	87.7	0	1285	1.89658	0.8919	0.821037	1.59434	0.60888	0.397088
arahy.Tifrunner.gnm1.ann1.4T21GN	FAR1	XP_006576241.1	Glycine max	64.73	1e-86	266	1.81831	3.09427	1.7845	1.94811	2.42115	1.83271
arahy.Tifrunner.gnm1.ann1.SVU2WY	FAR1	XP_006576241.1	Glycine max	64.9	5e-87	268	1.20739	2.53619	0.869825	1.04748	2.50073	0.859723
arahy.Tifrunner.gnm1.ann1.43NZX2	FAR1	KDP36732.1	Jatropha curcas	64.11	0	1015	4.99602	5.94123	7.60367	3.4409	3.64067	4.07938
Arachis_hypogaea_newGene_7991	FAR1	KEH42590.1	Medicago truncatula	43.18	7e-51	186	3.70959	1.52787	1.18056	2.94067	1.61622	1.38088
Arachis_hypogaea_newGene_14550	FAR1	ABA95414.1	Oryza sativa Japonica Group	41.12	6e-73	253	0.532432	1.85537	0.840892	0.064728	0	0.483517
arahy.Tifrunner.gnm1.ann1.PZ3VGA	FAR1	XP_007150429.1	Phaseolus vulgaris	89.86	3e-140	405	6.90573	6.44422	2.65131	5.7597	3.89958	1.08113
arahy.Tifrunner.gnm1.ann1.YUMR6G	FAR1	XP_007150429.1	Phaseolus vulgaris	86.56	4e-158	451	1.90337	1.18846	0.749675	2.60221	0.476363	0.421758
arahy.Tifrunner.gnm1.ann1.6XY8VG	FAR1	XP_007150434.1	Phaseolus vulgaris	83.78	2e-159	456	1.544	1.41272	1.90143	1.31581	1.43218	1.66998
arahy.Tifrunner.gnm1.ann1.NRKY30	FAR1	XP_007150433.1	Phaseolus vulgaris	62.14	3e-108	329	5.41404	4.16134	3.14216	5.96693	3.90258	3.06094
arahy.Tifrunner.gnm1.ann1.TJH45E	FAR1	XP_007150434.1	Phaseolus vulgaris	82.95	1e-156	449	1.89327	1.17164	1.85607	1.72585	0.99945	1.03708
arahy.Tifrunner.gnm1.ann1.VV1Q05	FAR1	XP_007150433.1	Phaseolus vulgaris	61.17	3e-109	331	5.96133	4.38334	5.1039	6.44126	4.53969	3.38056
Arachis_hypogaea_newGene_10240	FAR1	XP_007142582.1	Phaseolus vulgaris	86.83	0	1427	1.73093	2.28984	1.66432	1.69799	2.04573	1.5777
Arachis_hypogaea_newGene_13925	FAR1	XP_020206958.1	Trifolium pratense	47.06	0	51.6	1.3541	1.36344	0.786563	1.36228	1.33185	0.870022
Arachis_hypogaea_newGene_15521	FAR1	CAN77889.1	Vitis vinifera	38.78	6e-162	505	4.62104	6.90214	4.05342	2.87697	5.78107	2.20635
arahy.Tifrunner.gnm1.ann1.RPVA7B	FAR1	CAN77889.1	Vitis vinifera	36.02	2e-161	505	6.43078	6.80372	4.98364	6.11304	5.21306	4.16273
arahy.Tifrunner.gnm1.ann1.YPLZ25	FAR1	CAN77889.1	Vitis vinifera	36.71	3e-163	510	9.71891	7.95417	5.22066	8.27108	5.67543	3.94383
Arachis_hypogaea_newGene_3437	FAR1	CAN63412.1	Vitis vinifera	37.61	3e-163	503	7.74544	7.9063	5.09961	5.45282	6.11287	3.68261
arahy.Tifrunner.gnm1.ann1.G6Y5VA	FAR1	CAN63412.1	Vitis vinifera	36.29	4e-153	478	6.74352	11.3557	4.97342	5.33339	8.22624	3.69088
arahy.Tifrunner.gnm1.ann1.Z9H0PS	FAR1	CAN63412.1	Vitis vinifera	36.02	8e-146	459	3.91221	4.9017	3.91664	3.53792	4.84928	4.85663
Arachis_hypogaea_newGene_12676	FAR1	XP_010647371.1	Vitis vinifera	32.56	1e-19	94.4	1.09336	2.38587	1.78155	0.543261	2.02973	0.830689
Arachis_hypogaea_newGene_19150	FAR1	XP_010647371.1	Vitis vinifera	37.17	1e-66	224	0	0.709642	0.223125	0.816513	1.16219	0.479998
Arachis_hypogaea_newGene_7698	FAR1	XP_010656916.1	Vitis vinifera	42.9	4e-103	328	4.50287	2.63105	2.13246	3.34866	3.36715	1.50161
Arachis_hypogaea_newGene_9606	FAR1	XP_010650778.1	Vitis vinifera	42.07	3e-78	255	1.47302	1.37013	1.0043	1.29092	1.63728	1.21458
arahy.Tifrunner.gnm1.ann1.VRF1CM	G2-like	XP_020986742.1	Arachis duranensis	75.64	0	698	3.30252	5.74226	3.44566	3.12077	4.98096	1.73804
arahy.Tifrunner.gnm1.ann1.17JY83	G2-like	XP_016191359.1	Arachis ipaensis	73.71	7e-88	68.9	2.40275	0.767057	0.397556	1.16479	0.143162	0.56348
arahy.Tifrunner.gnm1.ann1.1F2INR	G2-like	XP_016181526.1	Arachis ipaensis	100	2e-121	105	2.8864	2.29505	1.11723	2.53615	2.06332	0.328757
arahy.Tifrunner.gnm1.ann1.7QB8XJ	G2-like	XP_004486394.1	Cicer arietinum	81.82	0	532	16.9545	20.7251	14.0105	16.0806	14.9688	8.45545
arahy.Tifrunner.gnm1.ann1.V4D1J0	G2-like	XP_004486394.1	Cicer arietinum	82.12	0	536	8.0858	7.78978	5.98114	8.39182	7.66757	4.62613
arahy.Tifrunner.gnm1.ann1.V5WQ77	G2-like	XP_004514212.1	Cicer arietinum	65.1	5e-103	312	0.223176	1.14515	1.34117	0.469599	4.67791	2.15907
arahy.Tifrunner.gnm1.ann1.03F3RZ	G2-like	XP_004493285.1	Cicer arietinum	78.02	4e-147	426	3.16782	4.66765	3.76191	3.19242	5.73563	3.60538
arahy.Tifrunner.gnm1.ann1.1I6ZSS	G2-like	XP_004493285.1	Cicer arietinum	74.39	5e-144	418	3.58107	6.89206	5.12203	4.73507	8.37993	7.25216
arahy.Tifrunner.gnm1.ann1.G8T7RA	G2-like	XP_004495581.1	Cicer arietinum	59.95	7e-133	397	2.22723	4.44589	2.39599	2.75034	6.02362	2.88127
arahy.Tifrunner.gnm1.ann1.18GZJ3	G2-like	XP_004492477.1	Cicer arietinum	54.86	2e-77	253	2.20878	3.05877	1.95499	2.84547	1.51749	1.70922
arahy.Tifrunner.gnm1.ann1.TMW3CG	G2-like	XP_004492478.1	Cicer arietinum	64.16	2e-55	189	2.16173	2.5763	1.48459	1.99355	2.66346	0.994765
arahy.Tifrunner.gnm1.ann1.1Z7GQF	G2-like	XP_004503105.1	Cicer arietinum	56.58	8e-94	300	2.24966	1.20522	1.71173	2.38404	0.710736	1.22106
arahy.Tifrunner.gnm1.ann1.QX8C58	G2-like	XP_004503105.1	Cicer arietinum	59.2	1e-99	315	2.63066	0.821751	1.68536	2.6361	0.362136	0.583239
arahy.Tifrunner.gnm1.ann1.N0RGPS	G2-like	XP_003516829.1	Glycine max	76.72	1e-53	181	4.71929	1.42433	2.67394	4.15347	0.66644	1.07063
arahy.Tifrunner.gnm1.ann1.ISGY16	G2-like	XP_006598225.1	Glycine max	78.23	0	568	7.82261	3.30492	4.54119	3.86347	3.35666	4.452
arahy.Tifrunner.gnm1.ann1.MQY6TT	G2-like	XP_003516846.1	Glycine max	64.75	2e-157	461	7.77252	70.4687	61.3712	4.8407	149.207	89.9138
arahy.Tifrunner.gnm1.ann1.Y2U02I	G2-like	XP_003516846.1	Glycine max	64.5	7e-157	460	4.83941	41.9198	60.9341	3.52523	74.9209	50.9532
arahy.Tifrunner.gnm1.ann1.H11USM	G2-like	XP_003550354.1	Glycine max	58.67	3e-111	340	0.907852	1.92044	1.98924	1.1798	1.81914	2.06016
arahy.Tifrunner.gnm1.ann1.S9KT6V	G2-like	XP_003550354.1	Glycine max	58.67	3e-111	340	0.957593	2.41566	2.83266	1.31008	1.91002	2.33501
arahy.Tifrunner.gnm1.ann1.K7A0IJ	G2-like	XP_003542436.1	Glycine max	62.7	0	563	6.98891	5.39712	6.10726	9.13488	4.71714	4.16764
arahy.Tifrunner.gnm1.ann1.U6QWXY	G2-like	XP_003521766.1	Glycine max	60.76	2e-147	435	12.0369	10.3539	9.84273	13.1217	7.78095	7.32223
arahy.Tifrunner.gnm1.ann1.JN4NL9	G2-like	XP_006594041.1	Glycine max	69.9	0	683	8.0961	8.71323	7.2637	8.79636	8.14899	6.49188
arahy.Tifrunner.gnm1.ann1.T9R3PD	G2-like	XP_003540379.1	Glycine max	61.27	5e-151	447	20.7288	14.2656	37.7611	30.6795	13.054	34.6997
arahy.Tifrunner.gnm1.ann1.N8Q6VK	G2-like	XP_003526216.1	Glycine max	66.57	0	853	1.65793	1.94794	1.68578	1.80282	1.81247	2.40231
arahy.Tifrunner.gnm1.ann1.1J8Q1W	G2-like	XP_003524206.1	Glycine max	47.16	3e-85	275	0.103839	0.607236	0.775618	0.109718	1.13592	0.396543
arahy.Tifrunner.gnm1.ann1.019HRU	G2-like	XP_006575231.1	Glycine max	62.39	6e-159	468	1.02862	0.447957	1.02162	0.84331	0.677407	0.756221
arahy.Tifrunner.gnm1.ann1.NBI0A3	G2-like	XP_006586667.1	Glycine max	87.66	0	570	2.58531	11.5378	2.35631	2.83699	7.81321	1.19456
arahy.Tifrunner.gnm1.ann1.25X103	G2-like	XP_003517284.2	Glycine max	55.97	3e-110	338	1.27046	1.64444	1.97917	0.734544	0.809277	0.474487
arahy.Tifrunner.gnm1.ann1.VJ5QJ8	G2-like	XP_003517284.2	Glycine max	55.97	3e-110	338	1.94401	4.87463	4.92037	1.24822	2.40478	2.32255
arahy.Tifrunner.gnm1.ann1.YIX46G	G2-like	XP_003520080.1	Glycine max	71.89	3e-146	429	3.45357	3.34992	2.27822	4.15353	3.33387	1.71656
arahy.Tifrunner.gnm1.ann1.USKV5G	G2-like	XP_003525655.1	Glycine max	67.01	4e-178	518	2.50569	1.74346	1.60391	2.78051	1.69805	1.19861
arahy.Tifrunner.gnm1.ann1.23K5JN	G2-like	XP_003540247.1	Glycine max	78.11	0	648	9.87803	7.1454	5.01514	8.48004	6.10352	3.26999
arahy.Tifrunner.gnm1.ann1.LL3JQF	G2-like	XP_003540247.1	Glycine max	62.16	1e-153	452	0.413494	1.00571	0.446099	0.831183	1.51817	0.345998
arahy.Tifrunner.gnm1.ann1.RRN1ZJ	G2-like	XP_003540247.1	Glycine max	62.39	4e-154	454	2.7992	2.5001	0.601336	0.785893	0.967968	0.595299
arahy.Tifrunner.gnm1.ann1.X8J8BT	G2-like	XP_003540247.1	Glycine max	77.19	0	636	10.8948	8.61907	4.70266	10.2979	7.77214	2.82194
arahy.Tifrunner.gnm1.ann1.S5DSK4	G2-like	XP_006573379.1	Glycine max	50.63	5e-92	291	1.47281	0.720569	0.491141	1.88242	0.721225	0.105801
arahy.Tifrunner.gnm1.ann1.GAW0T6	G2-like	XP_006594551.1	Glycine max	50	3e-80	260	0.288729	1.01229	0.944352	0.191364	1.72809	1.41948
arahy.Tifrunner.gnm1.ann1.GS51BL	G2-like	KHN14395.1	Glycine soja	72.52	3e-143	419	3.45456	8.34048	2.84079	3.92394	7.64264	1.56083
arahy.Tifrunner.gnm1.ann1.18QESW	G2-like	KHN36664.1	Glycine soja	60.09	6e-151	446	24.4102	19.0027	41.14	33.4522	8.93397	31.2094
arahy.Tifrunner.gnm1.ann1.6R8KAD	G2-like	KEH30918.1	Medicago truncatula	60.64	3e-147	439	6.62449	11.0244	9.72277	5.32315	14.6143	6.73267
arahy.Tifrunner.gnm1.ann1.DD0TCJ	G2-like	KEH30918.1	Medicago truncatula	60.77	7e-147	438	5.31842	4.4509	3.92288	3.88697	8.12416	4.18489
arahy.Tifrunner.gnm1.ann1.EFC314	G2-like	KEH43303.1	Medicago truncatula	69.33	3e-131	386	8.29327	4.96377	3.28801	8.89053	4.54766	4.75641
arahy.Tifrunner.gnm1.ann1.YR1NZ1	G2-like	KEH43303.1	Medicago truncatula	67.66	5e-127	375	9.67442	5.36238	4.52948	10.7574	4.27592	3.59429
arahy.Tifrunner.gnm1.ann1.47BGAF	G2-like	XP_003625354.1	Medicago truncatula	72.76	0	707	4.15788	5.05154	4.22073	4.10807	4.76917	3.16638
arahy.Tifrunner.gnm1.ann1.H67HNM	G2-like	XP_003625354.1	Medicago truncatula	72.76	0	707	4.63723	5.72399	3.52961	4.59803	4.22317	2.61156
arahy.Tifrunner.gnm1.ann1.UB10Y8	G2-like	KEH31560.1	Medicago truncatula	65.54	0	715	22.1745	11.8773	11.4516	19.4698	19.2434	12.0539
arahy.Tifrunner.gnm1.ann1.J82BMM	G2-like	XP_007162050.1	Phaseolus vulgaris	67.56	1e-121	364	3.43938	2.883	1.23243	3.40443	2.15828	0.673124
arahy.Tifrunner.gnm1.ann1.06CRWC	G2-like	XP_007158649.1	Phaseolus vulgaris	57.51	2e-107	328	1.02863	1.36415	0.471935	1.24955	0.586849	0.198465
arahy.Tifrunner.gnm1.ann1.YRV0GJ	G2-like	XP_007158649.1	Phaseolus vulgaris	57.23	4e-107	327	1.13477	2.18936	0.820103	1.81523	1.27195	0.455263
arahy.Tifrunner.gnm1.ann1.N32TVW	G2-like	XP_007154940.1	Phaseolus vulgaris	66.6	2e-179	521	1.91056	1.17384	1.16279	2.41509	1.46113	0.882643
arahy.Tifrunner.gnm1.ann1.7L0GHA	G2-like	XP_007149173.1	Phaseolus vulgaris	78.01	0	572	16.5761	8.48918	12.4813	16.3248	9.41291	10.3285
arahy.Tifrunner.gnm1.ann1.A9PKKK	G2-like	XP_007149809.1	Phaseolus vulgaris	57.11	7e-145	431	9.00142	7.03114	21.1341	11.4669	10.5516	10.6732
arahy.Tifrunner.gnm1.ann1.SI8X9Q	G2-like	XP_007149809.1	Phaseolus vulgaris	56.64	2e-145	432	18.2678	3.13289	16.3345	17.7273	2.82774	7.84413
arahy.Tifrunner.gnm1.ann1.GRY8GW	G2-like	XP_007143802.1	Phaseolus vulgaris	63.09	1e-137	410	3.17075	52.2327	96.991	2.8002	58.8156	79.4304
arahy.Tifrunner.gnm1.ann1.ZMGM97	G2-like	XP_007143802.1	Phaseolus vulgaris	62.94	7e-137	408	2.63598	23.9516	45.1511	2.52633	17.6815	41.9978
arahy.Tifrunner.gnm1.ann1.WDM4XI	G2-like	XP_002272588.2	Vitis vinifera	70.68	3e-144	422	1.91927	3.56533	1.9137	2.31011	3.38944	0.609837
arahy.Tifrunner.gnm1.ann1.893SZW	G2-like	XP_002283159.1	Vitis vinifera	65.06	2e-123	369	0.0520647	10.9867	16.9645	0.204547	12.3924	15.7383
arahy.Tifrunner.gnm1.ann1.KK2QPE	G2-like	XP_002283159.1	Vitis vinifera	64.5	5e-116	350	0.661443	0.770377	1.25166	0.702234	1.25724	3.21827
arahy.Tifrunner.gnm1.ann1.4Y7J59	GATA	XP_015968671.1	Arachis duranensis	100	1e-113	64.3	50.2383	2.65953	12.2067	40.6836	1.93547	10.1366
arahy.Tifrunner.gnm1.ann1.54XSGH	GATA	XP_004512096.1	Cicer arietinum	59.11	3e-103	321	4.88902	7.7686	5.00833	4.05488	6.25299	3.9881
arahy.Tifrunner.gnm1.ann1.5U2LX3	GATA	XP_004512096.1	Cicer arietinum	59.36	3e-104	323	5.8991	7.03958	4.49519	5.27055	6.42399	4.2299
arahy.Tifrunner.gnm1.ann1.FRWT0V	GATA	XP_003540186.1	Glycine max	61.41	2e-129	386	5.89162	5.04881	3.15038	6.41948	4.11044	2.75102
arahy.Tifrunner.gnm1.ann1.NH2FYW	GATA	XP_003540186.1	Glycine max	60.05	4e-126	377	5.40767	4.86582	2.79756	5.99463	3.80015	2.45144
arahy.Tifrunner.gnm1.ann1.X8E4UZ	GATA	XP_003539767.1	Glycine max	57.89	3e-103	316	3.14584	3.39743	2.29588	3.58349	2.35008	2.17502
arahy.Tifrunner.gnm1.ann1.QY7BN7	GATA	XP_003550634.1	Glycine max	45.48	1e-53	188	15.7364	37.7935	36.5367	16.0333	37.6353	16.6025
arahy.Tifrunner.gnm1.ann1.2L20XB	GATA	XP_003532598.1	Glycine max	69.3	8e-161	468	2.28218	4.26152	2.43192	2.67346	4.25902	1.87358
arahy.Tifrunner.gnm1.ann1.86LJVS	GATA	XP_003532598.1	Glycine max	68.5	7e-159	463	2.77118	4.19713	3.185	3.05967	4.41856	3.40311
arahy.Tifrunner.gnm1.ann1.QG9XFC	GATA	XP_006585660.1	Glycine max	76.54	0	526	12.0953	12.0024	5.56576	8.23678	9.27689	5.3186
arahy.Tifrunner.gnm1.ann1.LJYJ4M	GATA	XP_003540668.1	Glycine max	63.33	4e-114	344	33.4375	67.8438	132.845	32.6596	75.1538	174.767
arahy.Tifrunner.gnm1.ann1.VS8GG1	GATA	XP_003540668.1	Glycine max	63.03	2e-113	343	35.4752	84.2736	152.766	34.3036	90.872	185.474
arahy.Tifrunner.gnm1.ann1.V4I8CJ	GATA	XP_003519961.2	Glycine max	66.67	1e-153	453	2.55244	7.01748	5.95644	2.12359	4.45324	3.42434
arahy.Tifrunner.gnm1.ann1.V7E7MG	GATA	XP_003519961.2	Glycine max	66.15	4e-153	452	2.63444	4.4321	3.79371	2.18584	2.54891	2.35504
arahy.Tifrunner.gnm1.ann1.2SUK7S	GATA	XP_003546455.1	Glycine max	45.21	3e-65	220	17.4678	12.2784	22.7877	20.8217	6.55789	8.02912
arahy.Tifrunner.gnm1.ann1.NCU4DF	GATA	KHN48447.1	Glycine soja	68.57	2e-102	310	2.60498	3.07356	2.39553	2.8035	1.88336	1.22366
arahy.Tifrunner.gnm1.ann1.3E7WJ6	GATA	KHN35841.1	Glycine soja	44.13	2e-69	232	13.3633	10.277	24.6968	14.1017	6.85322	12.6169
arahy.Tifrunner.gnm1.ann1.36H91F	GATA	AFK46214.1	Lotus japonicus	58.94	3e-46	159	1.40188	1.03584	0.280821	0.823045	0.620076	0.159174
arahy.Tifrunner.gnm1.ann1.C126L3	GATA	AFK46214.1	Lotus japonicus	62.75	4e-51	171	1.64488	2.65952	1.69136	2.19945	1.68877	1.16332
arahy.Tifrunner.gnm1.ann1.FDN5YK	GATA	AFK46214.1	Lotus japonicus	55.75	4e-46	159	2.08853	3.08278	2.46732	2.32644	1.30848	1.63236
arahy.Tifrunner.gnm1.ann1.QR3GWV	GATA	AFK46214.1	Lotus japonicus	60.93	5e-49	165	1.8947	2.03762	0.619795	2.90605	1.04818	0.384869
arahy.Tifrunner.gnm1.ann1.D56WMI	GATA	XP_003626174.1	Medicago truncatula	68.07	3e-42	147	30.8741	1.54375	10.4993	27.8793	1.49616	13.9329
arahy.Tifrunner.gnm1.ann1.B6VTS2	GATA	KEH30032.1	Medicago truncatula	56.6	1e-102	318	3.18408	4.55223	2.14167	3.2462	3.00398	1.82561
arahy.Tifrunner.gnm1.ann1.MV37LX	GATA	XP_010267189.1	Nelumbo nucifera	61.56	7e-119	357	1.66218	0.71979	0.305385	1.31351	0.14932	0.122093
arahy.Tifrunner.gnm1.ann1.GUPV5U	GATA	XP_007161927.1	Phaseolus vulgaris	61.15	2e-101	310	6.27482	2.65186	3.40099	5.72646	2.21821	1.06007
arahy.Tifrunner.gnm1.ann1.HHX0PC	GATA	XP_007161927.1	Phaseolus vulgaris	61.07	4e-102	312	7.53357	3.22157	3.19451	7.21285	2.01575	1.16643
arahy.Tifrunner.gnm1.ann1.3S8P0L	GATA	XP_007143712.1	Phaseolus vulgaris	84.64	0	546	12.1425	66.0852	57.5802	13.9887	86.4122	60.3131
arahy.Tifrunner.gnm1.ann1.I6JZDT	GATA	XP_007143712.1	Phaseolus vulgaris	84.36	0	545	8.87811	25.3187	28.4672	6.20517	21.7762	22.0524
arahy.Tifrunner.gnm1.ann1.0U49HS	GATA	XP_007141281.1	Phaseolus vulgaris	68.65	8e-136	399	4.64817	5.95817	3.62201	4.92854	3.80463	2.17226
arahy.Tifrunner.gnm1.ann1.EI5605	GATA	XP_007141281.1	Phaseolus vulgaris	68.65	8e-136	399	3.67409	6.5748	4.54451	4.76543	4.21032	2.60031
arahy.Tifrunner.gnm1.ann1.129W39	GATA	XP_007142122.1	Phaseolus vulgaris	82.24	0	526	12.0617	14.1338	7.8715	10.9051	12.4063	4.94482
arahy.Tifrunner.gnm1.ann1.C6NV9N	GATA	XP_011079598.1	Sesamum indicum	46.09	2e-24	100	2.23878	1.57518	1.45285	0.983245	1.3235	0.704865
Arachis_hypogaea_newGene_13824	GeBP	XP_003541767.1	Glycine max	35.44	2e-35	145	5.3091	7.72812	4.68538	5.71362	7.11989	5.00543
arahy.Tifrunner.gnm1.ann1.AC8M2L	GeBP	XP_006579829.1	Glycine max	34.86	3e-35	142	1.16474	0.602577	0.625999	0.810889	1.16186	0.3441
arahy.Tifrunner.gnm1.ann1.CHJC5X	GeBP	XP_003553753.1	Glycine max	63.33	1e-150	446	6.30199	3.46026	2.32919	6.53437	3.81197	2.93352
arahy.Tifrunner.gnm1.ann1.JZ11TB	GeBP	XP_006579829.1	Glycine max	34.86	3e-35	142	3.8914	1.60114	0.626405	4.13105	1.20619	0.879805
arahy.Tifrunner.gnm1.ann1.L9U4X5	GeBP	XP_006579829.1	Glycine max	34.86	3e-35	142	4.08486	3.34415	2.63111	4.43985	1.96849	0.966433
arahy.Tifrunner.gnm1.ann1.ZZ4VEM	GeBP	XP_006579829.1	Glycine max	34.73	5e-40	156	3.0204	3.40803	1.56972	2.67666	2.53444	1.01152
arahy.Tifrunner.gnm1.ann1.WXC194	GNAT	OGEA5456	Actinidia chinensis	33.67	2e-06	52	1.25098	1.28439	1.47989	1.5455	0.668118	0.534732
arahy.Tifrunner.gnm1.ann1.0PBM2M	GNAT	XP_020998908.1	Arachis duranensis	96.63	0	283	2.97459	3.65328	2.10435	2.75819	2.20087	1.71289
arahy.Tifrunner.gnm1.ann1.240KDJ	GNAT	XP_025699713.1	Arachis hypogaea	97.62	0	417	0.0679667	2.20643	6.90151	0.229921	3.28885	18.6928
arahy.Tifrunner.gnm1.ann1.E78GDQ	GNAT	XP_025617338.1	Arachis hypogaea	100	1e-78	428	0.877608	1.89845	1.48629	1.1263	2.33254	0.77904
arahy.Tifrunner.gnm1.ann1.RI9J7M	GNAT	XP_025623361.1	Arachis hypogaea	91.46	2e-155	455	0.647356	1.6949	0.224532	0.813217	1.46935	0.165295
arahy.Tifrunner.gnm1.ann1.THUB96	GNAT	XP_025687607.1	Arachis hypogaea	100	2e-107	322	2.6789	4.84623	2.75156	2.45592	6.18935	2.10083
arahy.Tifrunner.gnm1.ann1.XZ9N91	GNAT	XP_025617338.1	Arachis hypogaea	100	1e-78	679	0.996184	3.99958	2.58944	1.29167	2.47415	1.23907
arahy.Tifrunner.gnm1.ann1.J3GQ4Y	GNAT	XP_016161752.1	Arachis ipaensis	100	8e-102	198	35.0383	30.5567	44.343	36.8456	29.9739	27.282
arahy.Tifrunner.gnm1.ann1.NXU1NB	GNAT	XP_016161752.1	Arachis ipaensis	100	5e-107	318	1.96385	2.11297	1.56945	2.03863	1.67912	1.63785
arahy.Tifrunner.gnm1.ann1.U6I4YS	GNAT	XP_004511825.1	Cicer arietinum	78.31	0	924	14.3103	12.6667	14.847	10.2419	10.4455	8.97462
arahy.Tifrunner.gnm1.ann1.M1K315	GNAT	XP_004517242.1	Cicer arietinum	68.06	9e-131	384	2.82205	3.59634	1.87628	2.12728	2.60906	1.67214
arahy.Tifrunner.gnm1.ann1.B5KM0B	GNAT	XP_004496275.1	Cicer arietinum	84.43	1e-175	498	10.7442	6.54082	7.79194	13.8426	5.47572	6.66992
arahy.Tifrunner.gnm1.ann1.D0MVTX	GNAT	XP_004496275.1	Cicer arietinum	84.43	2e-174	496	12.1936	3.17223	9.33219	14.6345	2.04237	11.0236
arahy.Tifrunner.gnm1.ann1.FQS9XH	GNAT	KDO82565.1	Citrus sinensis	60.19	1e-122	366	12.266	6.97003	4.22885	10.5136	4.7926	2.37788
arahy.Tifrunner.gnm1.ann1.XK2UET	GNAT	KDO82565.1	Citrus sinensis	61.15	3e-122	365	5.91906	8.09591	3.60847	5.47979	5.85816	2.12209
arahy.Tifrunner.gnm1.ann1.598RU2	GNAT	XP_003523129.1	Glycine max	92.41	0	1104	4.84244	8.33088	4.98552	4.86061	7.93228	3.69482
arahy.Tifrunner.gnm1.ann1.Y3SZAS	GNAT	XP_003523129.1	Glycine max	96.06	0	1117	3.19971	9.78379	5.54313	3.60922	6.43839	4.76217
arahy.Tifrunner.gnm1.ann1.TC8PXF	GNAT	XP_003537743.1	Glycine max	83.4	2e-156	448	3.68832	6.15528	5.22073	4.82079	5.66151	4.35962
arahy.Tifrunner.gnm1.ann1.UL380H	GNAT	XP_003537743.1	Glycine max	83.14	8e-157	448	3.86258	5.11591	3.45336	4.04522	5.88401	2.29202
arahy.Tifrunner.gnm1.ann1.M3J26F	GNAT	XP_003522946.1	Glycine max	79	6e-115	338	10.8148	14.7971	8.19303	11.1216	15.6526	6.16172
arahy.Tifrunner.gnm1.ann1.RW2HW9	GNAT	XP_003552643.1	Glycine max	85.57	5e-118	345	4.57802	3.38049	1.51521	4.69674	2.28662	1.26786
arahy.Tifrunner.gnm1.ann1.EUZ8JK	GNAT	XP_003518810.1	Glycine max	75.65	3e-98	295	13.2203	5.36957	7.2025	14.5325	2.44425	7.56345
Arachis_hypogaea_newGene_11442	GNAT	XP_003551826.1	Glycine max	63.07	6e-75	234	2.68713	0.103229	0	2.27995	0	0
arahy.Tifrunner.gnm1.ann1.DB5KD4	GNAT	XP_003518308.1	Glycine max	67.87	2e-121	360	1.1346	5.59005	0.932178	1.04472	5.13675	1.38713
arahy.Tifrunner.gnm1.ann1.L5PTYD	GNAT	XP_003518308.1	Glycine max	67.87	1e-120	358	0.811517	5.55857	0.750299	1.3509	4.487	1.49705
arahy.Tifrunner.gnm1.ann1.KDYD97	GNAT	XP_003546507.1	Glycine max	68.51	3e-149	433	2.80924	4.6845	2.24029	2.53579	5.40646	2.9406
arahy.Tifrunner.gnm1.ann1.KW18SN	GNAT	XP_003546507.1	Glycine max	71.62	4e-155	450	7.63801	0.91676	4.77016	7.86609	0.885131	5.27963
arahy.Tifrunner.gnm1.ann1.XHC94G	GNAT	XP_003546507.1	Glycine max	69.84	8e-152	439	2.5175	6.33318	2.6893	2.88704	5.84134	1.9173
arahy.Tifrunner.gnm1.ann1.TC3YPE	GNAT	NP_001238162.1	Glycine max	98.28	2e-125	362	12.0759	11.7362	7.93955	11.3432	9.74055	5.22775
arahy.Tifrunner.gnm1.ann1.7LY3NN	GNAT	KHN29481.1	Glycine soja	86.4	3e-156	446	17.0318	17.7319	18.417	18.5995	14.5312	16.1904
arahy.Tifrunner.gnm1.ann1.NKAS4C	GNAT	KHN29481.1	Glycine soja	87.2	9e-158	450	7.25011	9.26295	8.19294	8.65546	7.21711	6.58566
arahy.Tifrunner.gnm1.ann1.V4D1ZF	GNAT	KHN29481.1	Glycine soja	87.2	9e-158	450	10.9708	11.6503	11.7932	12.2149	9.11339	8.17646
arahy.Tifrunner.gnm1.ann1.3FR1H5	GNAT	KHM98824.1	Glycine soja	74.29	2e-139	405	77.1088	1.52287	46.0663	92.7472	1.22619	44.1385
arahy.Tifrunner.gnm1.ann1.WW5SAZ	GNAT	KHM98824.1	Glycine soja	74.29	4e-140	407	83.8651	4.39627	57.2923	99.8383	4.15093	49.676
arahy.Tifrunner.gnm1.ann1.0JVE27	GNAT	KHN34770.1	Glycine soja	82.86	5e-142	412	11.9071	13.0033	8.34478	14.6343	9.41438	7.60837
arahy.Tifrunner.gnm1.ann1.GE8FUD	GNAT	KHN34770.1	Glycine soja	83.4	1e-140	409	10.2858	10.9213	8.02395	10.2909	7.71992	5.20367
arahy.Tifrunner.gnm1.ann1.GP9GZC	GNAT	XP_017627074.1	Gossypium hirsutum	75.66	0	818	11.7708	11.0578	13.2669	11.9506	10.2126	10.7149
arahy.Tifrunner.gnm1.ann1.F82WRM	GNAT	KEH43818.1	Medicago truncatula	57.3	6e-70	222	2.23987	31.4439	70.2815	3.01581	31.0091	97.5661
arahy.Tifrunner.gnm1.ann1.N6EW4G	GNAT	XP_003601577.1	Medicago truncatula	79.4	1e-112	332	4.36272	6.43492	5.03687	3.45522	5.56438	3.8672
arahy.Tifrunner.gnm1.ann1.B2PPBR	GNAT	XP_003610737.1	Medicago truncatula	72	3e-85	261	0.370414	30.8686	57.7399	0.267255	30.56	79.0771
arahy.Tifrunner.gnm1.ann1.P1JLUS	GNAT	XP_003610737.1	Medicago truncatula	67.16	4e-89	272	0.224073	3.92168	33.878	0.740622	6.05083	62.4002
arahy.Tifrunner.gnm1.ann1.Q2LGCQ	GNAT	XP_003602454.1	Medicago truncatula	58.54	1e-83	263	2.92721	3.34684	1.88802	2.62264	4.10106	1.90441
arahy.Tifrunner.gnm1.ann1.U6WHGD	GNAT	XP_003610737.1	Medicago truncatula	65.67	6e-86	264	0.803871	17.6601	68.1012	1.21717	23.8776	105.501
arahy.Tifrunner.gnm1.ann1.NU1P8G	GNAT	XP_010090152.1	Morus notabilis	47.46	3e-43	155	15.5952	2.65822	10.989	15.3819	2.02178	9.28366
arahy.Tifrunner.gnm1.ann1.0NW2H0	GNAT	XP_010269748.1	Nelumbo nucifera	67.08	2e-100	302	10.7689	18.3096	9.78505	10.9973	16.051	6.24919
arahy.Tifrunner.gnm1.ann1.KDM1H7	GNAT	A0A059PRR1	Ocimum tenuiflorum	41.92	3e-45	166	0.456389	1.05541	1.35175	0.753254	0.875698	0.83707
arahy.Tifrunner.gnm1.ann1.U456D3	GNAT	A0A059PRR1	Ocimum tenuiflorum	40.61	5e-44	163	0.70501	0.943899	1.00389	0.514123	0.834924	0.738661
arahy.Tifrunner.gnm1.ann1.CV28ZI	GNAT	XP_007156726.1	Phaseolus vulgaris	79.08	0	681	1.65388	3.74814	0.45228	1.01368	2.63562	0.0495473
arahy.Tifrunner.gnm1.ann1.USM880	GNAT	XP_007156726.1	Phaseolus vulgaris	79.56	0	687	2.01769	2.24951	0.634778	0.8756	1.02572	0.081227
arahy.Tifrunner.gnm1.ann1.P67EX8	GNAT	XP_007142545.1	Phaseolus vulgaris	87.15	3e-107	316	3.58469	1.71086	2.85644	4.17205	0.916702	1.28184
arahy.Tifrunner.gnm1.ann1.1ZYA2W	GNAT	XP_007132699.1	Phaseolus vulgaris	80.26	3e-83	254	0.889167	1.08502	0.583564	0.532369	0.83873	0.301395
arahy.Tifrunner.gnm1.ann1.UXPW02	GNAT	XP_007132699.1	Phaseolus vulgaris	79.11	3e-84	256	1.00909	2.09353	1.32934	1.32714	1.92185	0.37777
arahy.Tifrunner.gnm1.ann1.YPG8JQ	GNAT	XP_007132699.1	Phaseolus vulgaris	79.75	3e-85	259	2.37631	2.99372	1.6623	2.12451	2.07734	0.653033
Arachis_hypogaea_newGene_15381	GRAS	XP_004487630.1	Cicer arietinum	79.39	0	962	1.07485	41.98	87.969	0.759405	59.0177	42.3833
Arachis_hypogaea_newGene_4412	GRAS	XP_004487630.1	Cicer arietinum	79.73	0	966	1.04433	22.9154	104.415	0.866818	43.4936	48.0067
arahy.Tifrunner.gnm1.ann1.1BB2MM	GRAS	XP_004505854.1	Cicer arietinum	75.44	0	1023	2.52882	23.1239	46.3623	1.71807	31.7128	51.5833
arahy.Tifrunner.gnm1.ann1.3IN8BH	GRAS	XP_004505854.1	Cicer arietinum	76.13	0	1039	4.90934	6.25436	5.13717	3.92455	9.68217	5.16166
arahy.Tifrunner.gnm1.ann1.M96WLV	GRAS	XP_004505671.1	Cicer arietinum	86.9	0	773	9.35898	17.6753	3.49999	7.50851	15.5912	2.59167
arahy.Tifrunner.gnm1.ann1.3U6Z4I	GRAS	XP_004486993.1	Cicer arietinum	67.49	0	956	2.57006	5.60822	7.17244	2.51211	8.42011	11.8766
arahy.Tifrunner.gnm1.ann1.8X00QX	GRAS	XP_004486993.1	Cicer arietinum	67.08	0	950	2.11778	5.10431	5.84832	2.00686	7.02806	9.47394
arahy.Tifrunner.gnm1.ann1.AB81A0	GRAS	XP_004486993.1	Cicer arietinum	61.61	0	776	0.980234	2.0775	2.88418	1.32483	2.13028	2.4913
Arachis_hypogaea_newGene_18788	GRAS	XP_003526176.1	Glycine max	83.17	0	708	0.083747	1.19922	4.01954	0	3.69889	9.45988
Arachis_hypogaea_newGene_9364	GRAS	XP_003526176.1	Glycine max	83.17	0	708	0.246932	2.48948	5.67048	0.0859267	4.92593	10.4048
arahy.Tifrunner.gnm1.ann1.9H4MHS	GRAS	XP_003533642.1	Glycine max	67.73	0	1007	1.28681	1.74901	1.24148	0.829775	1.28693	0.438581
arahy.Tifrunner.gnm1.ann1.VUGA5D	GRAS	XP_003533642.1	Glycine max	67.92	0	1003	1.62075	1.54243	1.18003	1.08476	0.894349	0.387923
arahy.Tifrunner.gnm1.ann1.8N5BV1	GRAS	XP_003517347.1	Glycine max	75.3	0	718	4.59519	3.99714	1.37363	3.2151	2.97641	0.958005
arahy.Tifrunner.gnm1.ann1.T0P5W2	GRAS	XP_003517347.1	Glycine max	75.1	0	716	3.12491	3.40446	1.54542	2.65092	2.90124	1.4582
arahy.Tifrunner.gnm1.ann1.GZBK6D	GRAS	XP_003546192.1	Glycine max	83.15	0	975	6.75335	18.327	31.4811	7.29714	19.3784	51.4804
arahy.Tifrunner.gnm1.ann1.F9DTFM	GRAS	XP_003540722.1	Glycine max	69.58	0	980	2.518	5.01962	4.03186	2.18781	4.80615	4.12594
arahy.Tifrunner.gnm1.ann1.FPX6WQ	GRAS	XP_003540722.1	Glycine max	69.86	0	981	3.65171	6.94446	4.26952	3.39653	5.90238	2.64832
arahy.Tifrunner.gnm1.ann1.C2E8GX	GRAS	XP_003526667.1	Glycine max	77.93	0	894	22.6755	58.0534	67.4667	21.42	65.3546	85.7313
arahy.Tifrunner.gnm1.ann1.N95E0M	GRAS	XP_003526667.1	Glycine max	77.93	0	893	9.03692	27.0723	27.7533	11.6521	46.5395	57.3548
arahy.Tifrunner.gnm1.ann1.D3JULP	GRAS	XP_003543373.2	Glycine max	84.2	0	790	1.30184	1.70202	2.11646	1.06829	1.848	1.7563
arahy.Tifrunner.gnm1.ann1.1G2CVV	GRAS	XP_003551507.1	Glycine max	78.43	0	874	8.02061	30.3105	27.8865	7.40939	33.8499	24.5849
arahy.Tifrunner.gnm1.ann1.MTF7G2	GRAS	XP_003551507.1	Glycine max	78.98	0	875	4.62999	17.9591	15.2356	5.6022	16.0769	19.1534
Arachis_hypogaea_newGene_14004	GRAS	XP_003516440.1	Glycine max	69.26	0	922	3.2501	2.42582	1.6507	4.07101	2.71652	1.12039
Arachis_hypogaea_newGene_8826	GRAS	XP_003516440.1	Glycine max	69.17	0	921	3.60524	1.822	1.70826	3.94093	2.29524	1.71333
arahy.Tifrunner.gnm1.ann1.113P23	GRAS	XP_006602595.1	Glycine max	76.91	0	1154	2.84699	4.57809	2.3508	2.51876	5.91743	1.7482
Arachis_hypogaea_newGene_7647	GRAS	KHN03530.1	Glycine soja	74.24	0	805	2.55928	15.3137	27.8464	1.98662	18.6882	15.8691
arahy.Tifrunner.gnm1.ann1.CF7XAP	GRAS	KHN03530.1	Glycine soja	74.66	0	787	8.75531	106.745	180.178	8.20738	120.279	122.742
arahy.Tifrunner.gnm1.ann1.3JIH5H	GRAS	KHN33372.1	Glycine soja	64.53	0	783	0.201174	1.03489	3.06543	0.160812	1.74978	5.37963
arahy.Tifrunner.gnm1.ann1.FGV4G2	GRAS	KDP34745.1	Jatropha curcas	60.25	0	706	1.42168	1.68294	0.41887	1.54006	0.635146	0.097022
arahy.Tifrunner.gnm1.ann1.X8CTEH	GRAS	KDP34745.1	Jatropha curcas	59.82	0	706	1.55544	1.93577	0.337716	1.84413	0.901983	0.226731
arahy.Tifrunner.gnm1.ann1.KFT90B	GRAS	XP_007150339.1	Phaseolus vulgaris	65.27	0	847	6.01907	34.8456	33.3482	6.17494	18.3371	31.9937
arahy.Tifrunner.gnm1.ann1.R8ZZ7K	GRAS	XP_007144131.1	Phaseolus vulgaris	67.51	0	583	7.20067	2.64304	1.42052	7.60405	1.53912	0.847262
arahy.Tifrunner.gnm1.ann1.9LNM8S	GRAS	XP_007142381.1	Phaseolus vulgaris	76.43	0	703	0.0419943	2.89266	8.96503	0.0321563	2.96778	0.359268
arahy.Tifrunner.gnm1.ann1.59VQSP	GRAS	XP_007142502.1	Phaseolus vulgaris	87.2	0	1004	3.57741	3.98506	2.15253	3.37578	2.9066	1.71852
arahy.Tifrunner.gnm1.ann1.P9UX8E	GRAS	XP_007142502.1	Phaseolus vulgaris	87.39	0	1009	3.91051	3.18639	2.34915	3.85429	1.8745	1.1576
arahy.Tifrunner.gnm1.ann1.64CHNN	GRAS	XP_007045197.1	Theobroma cacao	69.92	0	873	30.0923	34.2698	10.7018	24.8705	25.6319	5.92024
arahy.Tifrunner.gnm1.ann1.DN4CQF	GRAS	XP_007045197.1	Theobroma cacao	69.92	0	873	37.6505	37.4377	11.9437	29.1859	39.9587	6.18588
arahy.Tifrunner.gnm1.ann1.KSUC5C	GRAS	XP_007046999.1	Theobroma cacao	51.4	0	681	4.07103	4.56096	2.73587	4.05614	3.61663	2.16328
arahy.Tifrunner.gnm1.ann1.N7G5LN	GRF	XP_004498953.1	Cicer arietinum	55.15	0	587	0.598015	2.86538	6.86819	0.385644	0.982063	2.20624
arahy.Tifrunner.gnm1.ann1.EY9JW7	GRF	XP_003516492.1	Glycine max	63.81	5e-148	434	1.46072	4.32117	2.49285	1.55431	3.11043	2.56806
arahy.Tifrunner.gnm1.ann1.HL76U9	GRF	XP_003516492.1	Glycine max	63.81	5e-148	434	1.4342	4.40024	2.49443	1.64177	3.28834	2.61609
arahy.Tifrunner.gnm1.ann1.AFHS7R	GRF	XP_003517558.1	Glycine max	75	3e-168	484	1.12144	3.82202	1.8442	1.11876	3.19726	4.12701
arahy.Tifrunner.gnm1.ann1.BWV8RN	GRF	XP_003517558.1	Glycine max	74.23	1e-166	480	1.18471	4.24725	1.45507	0.971603	2.98129	4.82112
arahy.Tifrunner.gnm1.ann1.41Y8R9	GRF	XP_003549367.1	Glycine max	50.69	2e-147	451	0.155236	1.58419	0.449684	0.311148	0.767788	0.323264
arahy.Tifrunner.gnm1.ann1.AF8ALP	GRF	XP_003549367.1	Glycine max	50.99	1e-156	475	0.457198	2.23111	1.55635	0.352891	1.8518	0.844712
arahy.Tifrunner.gnm1.ann1.IE1EN5	GRF	XP_003549367.1	Glycine max	39.89	9e-79	267	2.45348	2.21906	0.710652	1.50556	0.74144	0.210727
arahy.Tifrunner.gnm1.ann1.858S2J	GRF	KEH39998.1	Medicago truncatula	59.25	0	606	0.651142	2.78293	3.40128	0.621787	1.67032	1.78783
arahy.Tifrunner.gnm1.ann1.G4PR1G	GRF	XP_007162865.1	Phaseolus vulgaris	77.18	0	560	1.56289	1.47468	1.15563	1.20043	0.42852	0.411869
arahy.Tifrunner.gnm1.ann1.KV1X6M	GRF	XP_007162865.1	Phaseolus vulgaris	77.37	0	559	2.35386	1.81583	1.21104	1.16478	0.552189	0.276764
arahy.Tifrunner.gnm1.ann1.FWIG8T	HB-other	XP_020987689.1	Arachis duranensis	85.87	0	1543	2.31809	4.39494	2.73267	1.74492	4.16875	3.69809
arahy.Tifrunner.gnm1.ann1.QINW4M	HB-other	XP_015973297.1	Arachis duranensis	83.33	2e-38	140	1.71579	2.70106	3.00311	1.4335	2.26662	3.19545
arahy.Tifrunner.gnm1.ann1.45FEHG	HB-other	XP_016205120.1	Arachis ipaensis	92.86	2e-44	419	3.80971	3.40752	2.00032	3.10404	2.28489	1.18451
arahy.Tifrunner.gnm1.ann1.6BR0GS	HB-other	XP_016177083.2	Arachis ipaensis	100	6e-50	382	1.52296	2.08695	1.34312	1.52827	2.4657	0.999231
arahy.Tifrunner.gnm1.ann1.B53UZQ	HB-other	XP_016198641.1	Arachis ipaensis	100	3e-52	364	1.29389	1.87034	0.79579	1.12844	1.13994	0.214461
arahy.Tifrunner.gnm1.ann1.NJK3G3	HB-other	XP_004511250.1	Cicer arietinum	65.27	3e-164	476	4.23136	6.3621	8.5396	3.59699	5.54324	8.51901
arahy.Tifrunner.gnm1.ann1.DG2K05	HB-other	XP_003541723.1	Glycine max	73.4	0	2469	6.23192	10.1504	6.15768	5.35275	11.101	4.89736
arahy.Tifrunner.gnm1.ann1.P48F6M	HB-other	XP_003541723.1	Glycine max	75.5	0	2488	7.6809	9.746	5.59313	6.89131	10.1277	4.71403
arahy.Tifrunner.gnm1.ann1.748QI4	HB-other	XP_003523691.1	Glycine max	62.72	3e-124	372	3.43928	5.5565	2.81183	3.9544	4.14675	2.20627
arahy.Tifrunner.gnm1.ann1.SMV5T8	HB-other	XP_003523691.1	Glycine max	61.95	6e-122	366	5.38313	6.47566	3.99932	6.25823	5.82002	4.05024
arahy.Tifrunner.gnm1.ann1.31J8XM	HB-other	XP_006582300.1	Glycine max	64.53	0	2151	4.16022	6.70923	3.96015	3.89697	5.82537	4.02762
arahy.Tifrunner.gnm1.ann1.G6BTL7	HB-other	XP_006582300.1	Glycine max	65.08	0	2172	2.65215	4.84936	3.00231	2.20742	3.67077	3.10899
arahy.Tifrunner.gnm1.ann1.P9AU08	HB-other	XP_003545402.1	Glycine max	70.67	0	716	5.85954	6.23618	4.25105	5.59479	4.50891	2.97672
arahy.Tifrunner.gnm1.ann1.ZK4BTX	HB-other	XP_003545402.1	Glycine max	70.11	0	718	4.5538	5.75773	3.61959	4.15374	4.3339	2.4641
arahy.Tifrunner.gnm1.ann1.1H2VR5	HB-other	KHN09966.1	Glycine soja	74.49	0	2517	8.59879	6.57916	7.13158	7.30349	7.25421	7.20082
arahy.Tifrunner.gnm1.ann1.49JRJ0	HB-other	KHN09966.1	Glycine soja	75.04	0	2544	8.45858	7.84418	7.07344	6.55078	7.49602	8.80207
arahy.Tifrunner.gnm1.ann1.LNW2E9	HB-other	XP_003628534.1	Medicago truncatula	65.33	6e-167	483	3.17486	6.16464	8.23398	2.59164	5.79057	7.06841
arahy.Tifrunner.gnm1.ann1.FZD5NS	HB-PHD	XP_004487993.1	Cicer arietinum	66.8	0	878	3.59258	4.36974	2.09333	3.26986	4.20512	1.17637
arahy.Tifrunner.gnm1.ann1.XG21R6	HB-PHD	XP_004487993.1	Cicer arietinum	63	0	818	0.41128	1.02781	0.174023	0.37335	0.658882	0.17276
arahy.Tifrunner.gnm1.ann1.94M007	HB-PHD	XP_006597799.1	Glycine max	65.47	0	847	2.62395	4.21489	1.81768	2.33266	3.55842	1.27952
arahy.Tifrunner.gnm1.ann1.MN7GU4	HD-ZIP	XP_016176493.1	Arachis ipaensis	100	0	1658	1.20619	0.957581	0.683508	1.36011	0.884819	0.412297
arahy.Tifrunner.gnm1.ann1.29D948	HD-ZIP	XP_004486450.1	Cicer arietinum	92.79	0	1647	2.08644	2.70099	5.09498	1.53415	1.52956	4.09926
arahy.Tifrunner.gnm1.ann1.97AX4B	HD-ZIP	XP_004486450.1	Cicer arietinum	92.55	0	1642	4.31244	2.54585	9.40955	3.15371	2.62083	9.50399
arahy.Tifrunner.gnm1.ann1.NX7S1R	HD-ZIP	XP_004509044.1	Cicer arietinum	60.95	8e-106	323	10.7571	9.63768	7.84444	10.5478	17.8427	4.85625
arahy.Tifrunner.gnm1.ann1.QL12SG	HD-ZIP	XP_004489298.1	Cicer arietinum	80	7e-149	431	24.5836	19.2798	24.2528	36.6576	22.4672	19.0671
arahy.Tifrunner.gnm1.ann1.YTT6SR	HD-ZIP	XP_006445396.1	Citrus clementina	58.57	5e-94	293	0.266589	2.27238	4.30544	0.762408	1.71241	1.30286
arahy.Tifrunner.gnm1.ann1.2N8YK5	HD-ZIP	XP_006589557.1	Glycine max	67.19	0	1016	0.320994	1.1741	0.371366	0.640546	1.45084	0.339638
arahy.Tifrunner.gnm1.ann1.CH5FEK	HD-ZIP	XP_006589557.1	Glycine max	67.14	0	1031	0.213984	0.723228	0.916853	0.279775	1.74088	0.367174
arahy.Tifrunner.gnm1.ann1.GUW9QM	HD-ZIP	XP_006589557.1	Glycine max	87.99	0	1382	4.57966	7.57709	6.52928	3.09453	7.09114	5.85608
arahy.Tifrunner.gnm1.ann1.RWXL5X	HD-ZIP	XP_006589557.1	Glycine max	87.71	0	1379	4.0655	8.75029	7.74071	2.87357	10.8873	4.46015
arahy.Tifrunner.gnm1.ann1.2EN3G3	HD-ZIP	XP_003526496.1	Glycine max	92.71	0	1634	1.85941	3.14543	2.5251	1.49381	2.7474	1.71864
arahy.Tifrunner.gnm1.ann1.71NB6R	HD-ZIP	XP_003546423.2	Glycine max	66.15	0	989	1.7738	1.41399	0.982071	1.12782	0.879999	0.46055
arahy.Tifrunner.gnm1.ann1.82QS9R	HD-ZIP	XP_003546423.2	Glycine max	67.97	0	1031	1.33594	1.34919	1.28123	1.32461	0.966749	0.73821
arahy.Tifrunner.gnm1.ann1.BYTU3P	HD-ZIP	XP_003546423.2	Glycine max	79.25	0	1241	3.50579	0.232551	1.12541	3.31145	0.421666	0.499706
arahy.Tifrunner.gnm1.ann1.IRYC8E	HD-ZIP	XP_003546423.2	Glycine max	78.09	0	1018	3.7811	0	0.618684	2.6411	0.0766423	0
arahy.Tifrunner.gnm1.ann1.9332AS	HD-ZIP	XP_003533912.1	Glycine max	70.49	2e-148	434	0.807731	2.99613	1.29051	0.906716	1.71185	0.520503
arahy.Tifrunner.gnm1.ann1.VQN41M	HD-ZIP	XP_003533912.1	Glycine max	70.94	6e-151	440	0.290336	1.55044	0.589093	0.330701	1.21354	1.20997
arahy.Tifrunner.gnm1.ann1.380HSJ	HD-ZIP	XP_003546451.1	Glycine max	59.04	1e-70	228	0	0.797499	0.318044	0	1.26331	2.91816
arahy.Tifrunner.gnm1.ann1.EBSD6D	HD-ZIP	XP_003539237.1	Glycine max	58.16	6e-106	323	5.45601	5.57972	6.33073	7.38002	12.7379	7.16118
arahy.Tifrunner.gnm1.ann1.U7GT3J	HD-ZIP	XP_003546451.1	Glycine max	56.64	7e-70	226	0	0.429759	0.56874	0.0234477	0.846655	1.65424
arahy.Tifrunner.gnm1.ann1.PF87F4	HD-ZIP	XP_006602886.1	Glycine max	65.23	1e-94	291	0.523141	1.96931	3.80058	0.472175	1.51784	0.721626
arahy.Tifrunner.gnm1.ann1.1E6H8M	HD-ZIP	XP_003517924.1	Glycine max	66.58	2e-150	440	18.8463	17.2542	31.8894	22.375	17.5449	13.2508
arahy.Tifrunner.gnm1.ann1.240NKR	HD-ZIP	XP_003517924.1	Glycine max	66.58	1e-150	441	14.872	19.9486	18.5311	17.93	16.7863	9.92014
arahy.Tifrunner.gnm1.ann1.0FU07W	HD-ZIP	XP_006592816.1	Glycine max	90.67	0	1412	4.07174	8.57624	2.00104	3.3718	6.75949	4.5294
arahy.Tifrunner.gnm1.ann1.AC1RDM	HD-ZIP	XP_006592816.1	Glycine max	86.08	0	1362	2.84327	6.54233	1.63093	3.85149	5.86367	3.2124
arahy.Tifrunner.gnm1.ann1.SC24YE	HD-ZIP	XP_006592380.1	Glycine max	83.49	0	1285	2.0116	3.96134	0.987329	1.37302	2.38245	1.56277
arahy.Tifrunner.gnm1.ann1.VK2HD8	HD-ZIP	XP_006592380.1	Glycine max	82.6	0	1276	2.55531	5.29055	0.824769	1.78639	3.79821	1.60006
arahy.Tifrunner.gnm1.ann1.F1GXSN	HD-ZIP	XP_006605480.1	Glycine max	88.83	2e-113	335	0.890774	1.58697	1.05157	0.621678	1.51354	1.06774
arahy.Tifrunner.gnm1.ann1.RVD233	HD-ZIP	XP_006605480.1	Glycine max	88.83	2e-113	335	1.92112	0.957992	0.765148	1.45131	0.843577	1.38967
arahy.Tifrunner.gnm1.ann1.D5R23C	HD-ZIP	XP_003538150.1	Glycine max	94.45	0	1666	5.80677	15.4477	9.00093	5.13423	14.8093	6.43243
arahy.Tifrunner.gnm1.ann1.R4BZXE	HD-ZIP	XP_003538150.1	Glycine max	95.37	0	1679	9.49376	20.5847	11.7195	8.8933	19.8352	9.53308
arahy.Tifrunner.gnm1.ann1.LXJ7K2	HD-ZIP	KHN15901.1	Glycine soja	65.25	2e-42	150	50.9747	3.57658	9.16498	25.1673	2.0829	2.71227
arahy.Tifrunner.gnm1.ann1.RF7AVT	HD-ZIP	KHN15901.1	Glycine soja	66.95	1e-42	151	47.7912	3.10296	4.4295	26.7265	2.07318	1.94035
arahy.Tifrunner.gnm1.ann1.1QJ78E	HD-ZIP	KHN06836.1	Glycine soja	78.96	4e-155	447	3.63309	3.10234	4.25844	3.6928	3.4245	2.00109
arahy.Tifrunner.gnm1.ann1.YS1RTV	HD-ZIP	KHN06836.1	Glycine soja	79.22	4e-155	447	5.3981	5.07753	7.01763	4.45334	3.93044	3.54416
arahy.Tifrunner.gnm1.ann1.S8H407	HD-ZIP	KHN06556.1	Glycine soja	72.05	4e-146	427	55.058	152.352	41.2087	66.7382	123.507	36.4989
arahy.Tifrunner.gnm1.ann1.U1N8T2	HD-ZIP	KHN06556.1	Glycine soja	72.38	4e-147	429	46.9684	150.745	32.6776	53.07	107.087	27.572
arahy.Tifrunner.gnm1.ann1.8F1G3L	HD-ZIP	KHN36326.1	Glycine soja	68.95	6e-119	354	84.9048	27.7803	32.6104	61.0173	30.212	35.6815
arahy.Tifrunner.gnm1.ann1.BJY39S	HD-ZIP	KHN36326.1	Glycine soja	68.95	6e-119	354	72.7465	13.2593	24.0401	54.0179	23.4361	28.7323
arahy.Tifrunner.gnm1.ann1.1Z1K26	HD-ZIP	KHN19374.1	Glycine soja	60.73	3e-116	350	6.81633	2.00742	2.71174	6.26534	3.90233	3.34291
arahy.Tifrunner.gnm1.ann1.5G8LZC	HD-ZIP	KHN19374.1	Glycine soja	61.03	2e-116	350	124.452	70.389	77.4887	120.43	84.5353	45.8871
arahy.Tifrunner.gnm1.ann1.GR7XEI	HD-ZIP	KHN47180.1	Glycine soja	76.14	9e-143	416	22.5382	17.0548	17.6062	26.7186	21.5817	11.6382
arahy.Tifrunner.gnm1.ann1.FYS41P	HD-ZIP	KEH39969.1	Medicago truncatula	53.33	6e-51	177	0.808743	0.112391	0.0257363	1.52853	0.166687	0.266755
arahy.Tifrunner.gnm1.ann1.0V6YW0	HD-ZIP	XP_003613578.1	Medicago truncatula	47.35	3e-74	242	15.2756	24.7091	9.25699	10.7797	17.4425	2.23401
arahy.Tifrunner.gnm1.ann1.QLUK9J	HD-ZIP	XP_003613578.1	Medicago truncatula	47.04	2e-72	237	21.6479	34.5458	9.78009	13.2896	27.7746	2.46256
arahy.Tifrunner.gnm1.ann1.ZBAY9J	HD-ZIP	XP_007157668.1	Phaseolus vulgaris	69.97	1e-135	397	4.54254	5.4448	6.07083	3.31348	2.38183	2.79121
arahy.Tifrunner.gnm1.ann1.J7P0LQ	HD-ZIP	XP_007158253.1	Phaseolus vulgaris	83.83	0	1361	1.9221	2.94077	0.915551	1.74611	3.26285	0.764308
arahy.Tifrunner.gnm1.ann1.UNKR58	HD-ZIP	XP_007158253.1	Phaseolus vulgaris	83.83	0	1361	1.82798	2.86557	0.670061	1.17998	0.946936	0.568847
arahy.Tifrunner.gnm1.ann1.L2HUY0	HD-ZIP	XP_007155694.1	Phaseolus vulgaris	76.11	3e-140	409	5.68546	24.4449	23.5076	4.38991	24.8675	9.91544
arahy.Tifrunner.gnm1.ann1.WNIN40	HD-ZIP	XP_007155694.1	Phaseolus vulgaris	76.11	3e-140	409	5.47165	27.7942	24.6902	4.91254	24.8738	10.1836
arahy.Tifrunner.gnm1.ann1.69QRE7	HD-ZIP	XP_007151217.1	Phaseolus vulgaris	68.22	2e-121	362	1.61171	1.33731	1.7752	2.16513	1.1758	0.718348
arahy.Tifrunner.gnm1.ann1.ZS6XNI	HD-ZIP	XP_007151217.1	Phaseolus vulgaris	68.01	3e-120	359	1.74544	1.40413	1.46106	1.41093	0.82058	1.15489
arahy.Tifrunner.gnm1.ann1.28P3YA	HD-ZIP	XP_007149086.1	Phaseolus vulgaris	63.48	2e-138	412	1.74614	2.83587	2.34875	1.92134	2.89226	1.71995
arahy.Tifrunner.gnm1.ann1.L20P4L	HD-ZIP	XP_007149086.1	Phaseolus vulgaris	62.92	1e-139	415	1.56169	2.26651	1.74728	1.07032	3.57917	0.991261
arahy.Tifrunner.gnm1.ann1.2NG6S0	HD-ZIP	XP_007150614.1	Phaseolus vulgaris	96.89	0	1700	7.29485	12.3088	13.8732	7.33958	13.4229	12.0988
arahy.Tifrunner.gnm1.ann1.ES5BWW	HD-ZIP	XP_007150614.1	Phaseolus vulgaris	96.77	0	1698	16.8338	23.3621	20.8342	14.3189	20.2851	19.6354
arahy.Tifrunner.gnm1.ann1.C4R67I	HD-ZIP	XP_007139955.1	Phaseolus vulgaris	78.76	0	1333	4.89876	11.1336	8.56675	4.3098	9.11579	6.74227
arahy.Tifrunner.gnm1.ann1.II9Y4T	HD-ZIP	XP_007139955.1	Phaseolus vulgaris	78.51	0	1327	4.06994	9.65925	8.28972	4.09704	8.9633	6.42941
arahy.Tifrunner.gnm1.ann1.6EBR5V	HD-ZIP	XP_007136490.1	Phaseolus vulgaris	66.03	5e-93	286	0.656565	7.39759	20.659	0.894565	3.76615	8.90972
arahy.Tifrunner.gnm1.ann1.8QX1D7	HD-ZIP	XP_007136490.1	Phaseolus vulgaris	67.3	2e-97	297	1.31013	5.04861	9.92307	1.82419	3.34945	6.34045
arahy.Tifrunner.gnm1.ann1.43GLKP	HD-ZIP	XP_007134961.1	Phaseolus vulgaris	81.26	0	1372	2.9813	10.1879	3.65596	2.58034	7.96194	3.9936
arahy.Tifrunner.gnm1.ann1.PXWH2C	HD-ZIP	XP_007134961.1	Phaseolus vulgaris	81.14	0	1368	2.36792	9.38007	3.59787	1.83142	7.21632	4.11761
arahy.Tifrunner.gnm1.ann1.50TKKU	HD-ZIP	XP_007132262.1	Phaseolus vulgaris	87.4	0	1556	4.98866	7.04559	4.57388	4.55111	7.0681	3.92075
arahy.Tifrunner.gnm1.ann1.WU4ITJ	HD-ZIP	XP_007132262.1	Phaseolus vulgaris	88.05	0	1566	2.58267	5.5062	3.48641	2.76509	5.37479	2.14159
arahy.Tifrunner.gnm1.ann1.JCYU2I	HD-ZIP	XP_011031070.1	Populus euphratica	62.15	7e-121	364	2.19929	22.9152	25.5654	2.74848	31.3521	27.1898
arahy.Tifrunner.gnm1.ann1.VX60JM	HD-ZIP	XP_011031070.1	Populus euphratica	61.71	2e-121	365	6.56603	70.3614	44.9205	6.74132	82.839	42.0486
arahy.Tifrunner.gnm1.ann1.W0PHYB	HD-ZIP	XP_007012153.1	Theobroma cacao	78.53	0	1196	1.76321	2.91622	2.03803	1.2314	2.02244	1.28539
arahy.Tifrunner.gnm1.ann1.8F15T7	HMG	ACF74312.1	Arachis hypogaea	100	4e-91	272	35.648	108.693	43.2634	24.5996	38.1295	58.7149
arahy.Tifrunner.gnm1.ann1.JM0DSQ	HMG	ACF74312.1	Arachis hypogaea	98.43	5e-73	226	19.6079	41.1388	38.2555	20.0762	31.379	51.0632
arahy.Tifrunner.gnm1.ann1.3NB7SA	HMG	ACF74313.1	Arachis hypogaea	98.69	2e-99	295	291.809	276.235	221.031	361.234	263.834	209.275
arahy.Tifrunner.gnm1.ann1.IQ8H38	HMG	XP_004504692.1	Cicer arietinum	80.62	2e-67	213	5.3329	6.55875	6.27128	6.80249	5.17465	4.7611
arahy.Tifrunner.gnm1.ann1.JMJW5B	HMG	XP_004504692.1	Cicer arietinum	80.62	2e-67	213	9.27052	8.29857	6.67924	8.64854	6.97222	5.27343
arahy.Tifrunner.gnm1.ann1.8P4JNJ	HMG	A0A286U7Z8	Dunaliella salina	42.73	9.6e-07	416	5.62776	7.6569	7.50853	6.11616	6.85855	5.2231
arahy.Tifrunner.gnm1.ann1.QM6JB0	HMG	XP_003517023.1	Glycine max	87.71	0	1110	11.8938	20.4862	14.322	11.4185	20.8815	12.9786
arahy.Tifrunner.gnm1.ann1.T0AAPV	HMG	XP_003517023.1	Glycine max	85.2	0	1070	16.0233	22.8867	18.3581	15.996	22.4176	17.6353
arahy.Tifrunner.gnm1.ann1.E2TLBW	HMG	KHN38836.1	Glycine soja	68.22	4e-49	165	0.258399	0	11.2275	9.32243	6.98409	6.15602
arahy.Tifrunner.gnm1.ann1.H0PYWT	HMG	KHN38836.1	Glycine soja	68.22	4e-49	165	24.065	30.5123	26.6965	19.2093	26.5272	26.6708
arahy.Tifrunner.gnm1.ann1.BS74YV	HMG	XP_011041212.1	Linum usitatissimum	63.93	5e-27	108	310.234	288.524	226.342	364.701	264.738	211.984
arahy.Tifrunner.gnm1.ann1.78GQMD	HMG	XP_010109616.1	Morus notabilis	60.75	3e-57	190	16.7297	89.7397	33.0494	19.5126	89.5884	39.9118
arahy.Tifrunner.gnm1.ann1.J62Q7G	HMG	XP_007133904.1	Phaseolus vulgaris	74.84	1e-63	205	16.9109	78.725	29.2928	19.4257	79.5416	31.1999
arahy.Tifrunner.gnm1.ann1.KQ4R6B	HSF	XP_015941271.1	Arachis duranensis	98.37	0	957	3.23224	7.14481	7.32714	3.32721	6.20185	8.5581
arahy.Tifrunner.gnm1.ann1.5FT298	HSF	ADI24983.1	Arachis hypogaea subsp. hypogaea	93.32	0	716	1.76325	4.25714	0.159461	1.62357	2.42803	1.33172
arahy.Tifrunner.gnm1.ann1.GW3WU5	HSF	ADI24983.1	Arachis hypogaea subsp. hypogaea	95.45	0	733	1.62857	3.99905	0.225671	0.891961	2.18186	1.56662
arahy.Tifrunner.gnm1.ann1.FTRM9I	HSF	XP_016202292.1	Arachis ipaensis	100	0	894	4.476	3.43121	1.60959	1.96526	2.4396	0.42472
arahy.Tifrunner.gnm1.ann1.20C5U6	HSF	AGJ83756.1	Caragana korshinskii	74.69	0	637	5.30492	8.85204	8.62455	3.75953	11.8302	14.757
arahy.Tifrunner.gnm1.ann1.EUH4IG	HSF	AGJ83756.1	Caragana korshinskii	74.44	0	635	2.47442	5.78993	4.04213	2.12877	6.45291	8.53346
arahy.Tifrunner.gnm1.ann1.G2HH9X	HSF	AGJ83756.1	Caragana korshinskii	67.09	0	565	1.62449	2.57445	1.6201	2.03403	3.09558	2.95009
arahy.Tifrunner.gnm1.ann1.PW78BB	HSF	AGJ83756.1	Caragana korshinskii	67.09	0	565	3.58633	3.82198	3.09048	3.68717	4.77389	3.30741
arahy.Tifrunner.gnm1.ann1.29NN0H	HSF	XP_004512501.1	Cicer arietinum	75.54	0	743	2.77636	3.79335	1.64729	2.43383	3.89355	1.44564
arahy.Tifrunner.gnm1.ann1.3757PS	HSF	XP_004512501.1	Cicer arietinum	70.33	0	704	2.52581	2.86291	2.84906	4.07625	3.55252	2.94018
arahy.Tifrunner.gnm1.ann1.FDHZ3X	HSF	XP_004512501.1	Cicer arietinum	70.33	0	704	2.60942	2.93884	2.96346	4.17614	3.64132	3.02319
arahy.Tifrunner.gnm1.ann1.ID13Y7	HSF	XP_004512501.1	Cicer arietinum	75.54	0	743	2.76302	3.7269	2.6526	2.42868	3.97863	1.48176
arahy.Tifrunner.gnm1.ann1.8U41WB	HSF	NP_001241597.1	Glycine max	67.29	4e-124	369	1.25932	1.47596	5.21012	1.86999	2.43666	4.05857
arahy.Tifrunner.gnm1.ann1.W19Z82	HSF	NP_001241597.1	Glycine max	67.91	3e-125	372	3.04465	3.31186	11.084	2.595	5.66259	12.634
arahy.Tifrunner.gnm1.ann1.FJH25Q	HSF	NP_001274388.1	Glycine max	63.07	8e-161	468	1.78752	5.13813	2.43983	0.693593	4.20702	9.56202
arahy.Tifrunner.gnm1.ann1.XIF53R	HSF	XP_003541290.1	Glycine max	65.4	1e-175	509	3.84495	6.15183	4.47149	1.47659	4.19981	2.42723
arahy.Tifrunner.gnm1.ann1.Q5BT9L	HSF	XP_003524927.1	Glycine max	81.16	0	779	1.45448	2.51561	2.10273	1.73782	2.05061	7.41516
arahy.Tifrunner.gnm1.ann1.XNB059	HSF	XP_003524927.1	Glycine max	75.82	0	719	1.10407	2.47012	3.79727	1.2405	3.64789	6.795
arahy.Tifrunner.gnm1.ann1.Z4K8EF	HSF	XP_003524927.1	Glycine max	80.95	0	779	2.60157	6.25412	6.97194	2.62636	5.91811	6.23285
arahy.Tifrunner.gnm1.ann1.Y5X1TE	HSF	XP_006580427.1	Glycine max	73.45	2e-177	510	3.69339	7.46753	4.91661	3.28387	7.70405	8.46419
arahy.Tifrunner.gnm1.ann1.1F2DVT	HSF	XP_006590529.1	Glycine max	68.51	7e-157	456	4.85086	1.41636	1.42493	4.10467	1.37966	1.95864
arahy.Tifrunner.gnm1.ann1.1V63ZN	HSF	XP_006590529.1	Glycine max	68.23	2e-156	455	4.40312	2.0611	1.31693	3.25753	1.31161	1.94065
arahy.Tifrunner.gnm1.ann1.4L43B4	HSF	KHN02551.1	Glycine soja	74.13	0	528	19.7785	32.0241	2.87063	14.7444	16.131	4.07691
arahy.Tifrunner.gnm1.ann1.B8VX3Q	HSF	KHN02551.1	Glycine soja	73.47	0	525	8.85685	16.4094	3.52311	15.8473	23.2319	4.89364
arahy.Tifrunner.gnm1.ann1.B3NTUN	HSF	KHN21623.1	Glycine soja	73.52	6e-179	514	1.77793	3.21516	3.36149	1.93621	5.20779	10.0369
arahy.Tifrunner.gnm1.ann1.7472IT	HSF	AFK45205.1	Lotus japonicus	68.83	4e-101	304	2.27712	2.64689	2.19604	2.11909	1.90274	2.09299
arahy.Tifrunner.gnm1.ann1.7L0DWH	HSF	XP_003607433.1	Medicago truncatula	62.27	0	600	3.75468	3.99581	3.25976	1.98232	4.21006	3.06709
arahy.Tifrunner.gnm1.ann1.Q8NRQP	HSF	XP_003607433.1	Medicago truncatula	73.87	0	698	5.55832	8.9406	5.14998	3.61119	7.9687	5.63617
arahy.Tifrunner.gnm1.ann1.CC8IDD	HSF	XP_007152318.1	Phaseolus vulgaris	70.32	3e-171	493	4.07407	5.22974	14.5521	4.34147	4.04963	18.1209
arahy.Tifrunner.gnm1.ann1.L21EJT	HSF	XP_007152318.1	Phaseolus vulgaris	68.97	2e-169	489	5.37363	3.58692	7.52074	3.279	3.81736	8.97327
arahy.Tifrunner.gnm1.ann1.42KS26	HSF	XP_007152829.1	Phaseolus vulgaris	63.22	1e-133	396	5.82764	6.43442	10.1776	3.41599	6.46323	24.2706
arahy.Tifrunner.gnm1.ann1.PK48VF	HSF	XP_007152829.1	Phaseolus vulgaris	63.51	1e-133	396	6.12281	11.6088	45.7017	3.18272	12.0726	46.8615
arahy.Tifrunner.gnm1.ann1.7QKH3M	HSF	XP_007145255.1	Phaseolus vulgaris	68.62	0	597	0.201349	1.47006	19.4309	0.0870643	3.65832	34.7096
arahy.Tifrunner.gnm1.ann1.YFKM11	HSF	XP_007145255.1	Phaseolus vulgaris	68.62	0	597	0.199667	1.77235	20.6318	0.0769807	4.72957	37.7035
arahy.Tifrunner.gnm1.ann1.48VWLX	IWS1	XP_020964063.1	Arachis ipaensis	63.64	1e-10	348	9.94375	9.1924	5.55349	3.74919	4.81932	2.22393
arahy.Tifrunner.gnm1.ann1.TK2Q97	IWS1	XP_004493377.1	Cicer arietinum	64.83	0	564	2.20809	9.5549	11.9951	2.13839	27.3222	15.4752
arahy.Tifrunner.gnm1.ann1.7QF3KQ	IWS1	XP_004512465.1	Cicer arietinum	78.08	0	721	4.69819	6.35984	3.6047	5.24109	5.64012	4.02656
arahy.Tifrunner.gnm1.ann1.6CM8KD	IWS1	XP_004489321.1	Cicer arietinum	69.81	0	2125	9.68805	11.9708	11.2101	8.29987	15.456	9.20277
arahy.Tifrunner.gnm1.ann1.7T3N35	IWS1	XP_004489321.1	Cicer arietinum	69.69	0	2108	9.20223	13.645	10.9437	8.70626	12.1251	9.87933
arahy.Tifrunner.gnm1.ann1.IRQL5F	IWS1	XP_004489321.1	Cicer arietinum	71.45	0	2181	12.3618	16.0055	12.5301	10.5341	19.7993	12.5753
arahy.Tifrunner.gnm1.ann1.L1PMVE	IWS1	XP_004489321.1	Cicer arietinum	71.52	0	2180	10.6084	14.6231	13.1295	8.64869	13.235	8.49461
arahy.Tifrunner.gnm1.ann1.47EUJI	IWS1	EPS70880.1	Genlisea aurea	68.29	3e-08	54.7	0.509962	1.01216	0.924406	1.45643	0.961999	0.49044
Arachis_hypogaea_newGene_19082	IWS1	XP_006601358.1	Glycine max	63.41	0	1218	2.0036	3.88435	3.02488	1.60231	4.89433	4.22916
Arachis_hypogaea_newGene_9624	IWS1	XP_006601358.1	Glycine max	62.76	0	1200	1.55183	2.80016	1.68203	1.15875	3.23213	2.21959
arahy.Tifrunner.gnm1.ann1.SF5CY1	IWS1	XP_006575124.1	Glycine max	62.78	0	565	2.75098	14.0886	21.9935	2.26888	35.0848	19.8902
arahy.Tifrunner.gnm1.ann1.GWIQ86	IWS1	XP_003531399.1	Glycine max	72.17	3e-153	444	4.9133	8.96897	5.07558	4.94615	8.58483	4.3331
arahy.Tifrunner.gnm1.ann1.WFL6TQ	IWS1	XP_003531399.1	Glycine max	71.73	3e-152	442	5.41024	9.14498	4.26312	4.36679	8.02025	4.99474
arahy.Tifrunner.gnm1.ann1.4137UB	IWS1	KHN11861.1	Glycine soja	67.11	0	580	4.8782	6.23556	10.7801	5.85391	6.27561	21.2201
arahy.Tifrunner.gnm1.ann1.ZA3CQ0	IWS1	KHN11861.1	Glycine soja	69.78	0	615	7.58366	8.84933	20.3785	6.35929	8.07825	28.1466
arahy.Tifrunner.gnm1.ann1.4RS22V	IWS1	XP_007158233.1	Phaseolus vulgaris	83.4	0	795	10.7929	11.869	9.29019	9.19604	12.4316	8.16214
arahy.Tifrunner.gnm1.ann1.5F5RCQ	IWS1	XP_007158233.1	Phaseolus vulgaris	84.85	5e-110	336	2.45833	2.20563	0.540306	1.25828	0.473455	0.336466
arahy.Tifrunner.gnm1.ann1.79TK8E	IWS1	XP_007158233.1	Phaseolus vulgaris	82.82	0	792	24.9507	32.4318	29.4354	21.3269	35.8576	30.4957
arahy.Tifrunner.gnm1.ann1.F10EXU	IWS1	XP_007137683.1	Phaseolus vulgaris	76.88	0	526	23.8079	25.1498	13.8618	28.3014	19.9809	14.607
arahy.Tifrunner.gnm1.ann1.W5F641	IWS1	XP_007137683.1	Phaseolus vulgaris	74.01	3e-147	430	9.18347	7.59334	5.93314	10.1424	9.40928	9.81392
arahy.Tifrunner.gnm1.ann1.AC78YF	IWS1	XP_011046340.1	Populus euphratica	80.56	2e-29	117	3.14187	8.59685	1.16497	1.74239	3.16504	0.777079
arahy.Tifrunner.gnm1.ann1.Z9T13B	IWS1	XP_013459813.1	Trifolium pratense	69.74	3e-26	108	2.88506	3.67535	3.15793	1.32297	0.890756	0.41256
arahy.Tifrunner.gnm1.ann1.6DX332	Jumonji	XP_004507119.1	Cicer arietinum	72.23	0	661	0.144396	24.5864	1.51052	0.062513	17.6168	12.7864
arahy.Tifrunner.gnm1.ann1.LD2WL8	Jumonji	XP_004507119.1	Cicer arietinum	80.82	0	697	0.1525	16.6112	1.18951	0.174299	15.017	7.61526
arahy.Tifrunner.gnm1.ann1.VD3H3C	Jumonji	XP_004493785.1	Cicer arietinum	60.88	0	828	4.33423	4.59337	5.66933	3.38226	4.9938	3.47719
arahy.Tifrunner.gnm1.ann1.T50NSM	Jumonji	XP_004494828.1	Cicer arietinum	59.94	0	1157	9.28424	10.0395	6.60241	6.80982	8.90549	6.12236
arahy.Tifrunner.gnm1.ann1.H9D2WH	Jumonji	XP_003526572.1	Glycine max	80.82	0	1625	3.77133	13.6518	12.8541	3.31005	17.1675	15.1601
arahy.Tifrunner.gnm1.ann1.Y876JP	Jumonji	XP_003526572.1	Glycine max	81.24	0	1640	5.58012	8.9534	9.72837	5.09808	11.6073	12.9781
arahy.Tifrunner.gnm1.ann1.97ZL4S	Jumonji	XP_003535005.1	Glycine max	70	0	1424	2.48331	3.83923	3.93356	1.38657	3.22254	5.69184
arahy.Tifrunner.gnm1.ann1.WQ4R53	Jumonji	XP_003555549.2	Glycine max	78.07	0	2014	3.60119	7.44878	6.78383	3.45523	8.11941	8.7732
arahy.Tifrunner.gnm1.ann1.YB98JC	Jumonji	XP_003535005.1	Glycine max	69.91	0	1424	2.79411	4.27082	2.8754	1.67633	3.84286	4.84755
arahy.Tifrunner.gnm1.ann1.Y65GI2	Jumonji	XP_006604494.1	Glycine max	61.07	0	822	4.85483	5.3143	4.67089	4.69091	5.1882	3.09978
arahy.Tifrunner.gnm1.ann1.D02CS5	Jumonji	XP_006606525.1	Glycine max	75.95	0	1459	4.90115	5.60069	3.60167	4.51	4.12486	1.92968
arahy.Tifrunner.gnm1.ann1.92J8KS	Jumonji	XP_006584086.1	Glycine max	67.76	0	1244	2.91497	5.5347	3.40009	3.29546	4.57781	2.66095
arahy.Tifrunner.gnm1.ann1.SLLT2W	Jumonji	XP_006584086.1	Glycine max	68.02	0	1244	3.70275	5.62962	3.6724	3.3801	4.38108	2.88025
arahy.Tifrunner.gnm1.ann1.1D5X8L	Jumonji	KHN30933.1	Glycine soja	60.6	1e-159	468	2.0515	0.584319	0.518376	1.23418	0.71254	0.559309
arahy.Tifrunner.gnm1.ann1.BDIM58	Jumonji	KHN30933.1	Glycine soja	77.02	0	776	1.77446	2.13082	2.10565	1.35876	1.44995	1.2948
arahy.Tifrunner.gnm1.ann1.DN8DE7	Jumonji	KHN30933.1	Glycine soja	76.6	0	770	1.60058	3.26091	1.97474	1.25199	2.54208	1.96493
arahy.Tifrunner.gnm1.ann1.Y9SFAP	Jumonji	KHN30933.1	Glycine soja	77.23	0	776	2.70975	5.17091	4.82481	2.38059	4.26545	2.45279
arahy.Tifrunner.gnm1.ann1.7ABK7H	Jumonji	KHN32999.1	Glycine soja	70.96	0	1035	5.5031	9.18618	7.25023	4.52239	8.58884	5.80814
arahy.Tifrunner.gnm1.ann1.1GV9MA	Jumonji	XP_014627239.1	Gossypium hirsutum	45.1	3e-44	670	2.74434	3.67297	2.17466	2.29255	3.96009	1.78514
arahy.Tifrunner.gnm1.ann1.9S6AA1	Jumonji	OGEM6506	Gossypium hirsutum	46.08	7e-45	469	3.03712	3.5829	1.82102	2.25899	3.40316	1.5176
arahy.Tifrunner.gnm1.ann1.TZG1XT	Jumonji	KC155661	Gossypium hirsutum	50.74	1e-31	133	6.09304	8.84984	4.43097	4.75291	7.58074	3.13285
arahy.Tifrunner.gnm1.ann1.GQG5UP	Jumonji	AES61379.2	Medicago truncatula	75.68	0	1458	4.11603	6.06659	3.53383	3.62419	4.93453	2.30095
arahy.Tifrunner.gnm1.ann1.NS6D80	Jumonji	XP_010101942.1	Morus notabilis	41.49	4e-77	283	1.96698	6.77423	3.67218	1.74937	10.8723	12.219
arahy.Tifrunner.gnm1.ann1.AKBJ55	Jumonji	XP_007159238.1	Phaseolus vulgaris	65.15	0	1278	1.05792	1.95458	1.54234	0.670668	1.50244	0.968021
arahy.Tifrunner.gnm1.ann1.BL8W3W	Jumonji	XP_007159238.1	Phaseolus vulgaris	65.46	0	1276	1.1542	2.49192	0.655063	0.826949	1.84179	0.359111
arahy.Tifrunner.gnm1.ann1.HA6SXM	Jumonji	XP_007148259.1	Phaseolus vulgaris	65.5	0	1336	2.63987	2.44298	2.00839	1.81564	2.54588	1.84712
arahy.Tifrunner.gnm1.ann1.SL1AZZ	Jumonji	XP_007148259.1	Phaseolus vulgaris	65.79	0	1341	2.34356	2.90808	1.86601	2.09718	2.48067	1.07579
arahy.Tifrunner.gnm1.ann1.991T1P	Jumonji	XP_007142780.1	Phaseolus vulgaris	63.82	0	1097	1.89617	6.23262	2.3689	1.60375	12.9435	2.09072
arahy.Tifrunner.gnm1.ann1.JYC97M	Jumonji	XP_007142780.1	Phaseolus vulgaris	63.62	0	1099	0.575883	2.71639	0.93906	0.52505	4.81307	1.34013
arahy.Tifrunner.gnm1.ann1.DE3F1C	LIM	XP_003550749.1	Glycine max	85.26	1e-119	349	0.699984	1.01204	0.164313	1.07624	0.310556	0.138739
arahy.Tifrunner.gnm1.ann1.NAU3FJ	LIM	KHN36972.1	Glycine soja	93.88	9e-135	387	7.23688	77.2177	4.96972	8.17482	53.7415	6.95555
arahy.Tifrunner.gnm1.ann1.SI0BUE	LIM	KHN36972.1	Glycine soja	93.88	9e-135	387	1.56638	10.2716	1.91675	1.67827	4.93832	2.1
arahy.Tifrunner.gnm1.ann1.5N7T8C	LIM	AFK39062.1	Lotus japonicus	94.18	1e-127	369	4.61509	8.74278	2.41655	5.5986	6.9966	2.58336
arahy.Tifrunner.gnm1.ann1.D1R704	LIM	AFK39062.1	Lotus japonicus	94.18	1e-127	369	4.26649	7.90629	1.94101	3.37536	6.73657	2.03789
arahy.Tifrunner.gnm1.ann1.RV2JC2	LIM	XP_007143127.1	Phaseolus vulgaris	81.46	4e-102	303	1.14011	0.091972	1.32966	1.42254	0.311303	1.48266
arahy.Tifrunner.gnm1.ann1.HZIC2A	LOB	XP_015944263.1	Arachis duranensis	98.18	5e-33	122	2.1971	3.05999	1.0217	1.09514	1.07376	0.613692
arahy.Tifrunner.gnm1.ann1.LVT35Y	LOB	XP_020985221.1	Arachis duranensis	97.16	4e-129	389	6.09283	5.69236	3.13823	4.20471	5.63517	2.42746
arahy.Tifrunner.gnm1.ann1.3815T4	LOB	XP_020965343.1	Arachis ipaensis	100	1e-161	668	3.64073	5.57107	2.11702	2.30184	4.94509	2.23315
arahy.Tifrunner.gnm1.ann1.ISYP38	LOB	ABG90382.1	Caragana korshinskii	75.95	4e-121	356	9.14847	68.6243	81.7875	9.03945	27.404	74.6232
arahy.Tifrunner.gnm1.ann1.YW2RJ0	LOB	ABG90382.1	Caragana korshinskii	76.37	1e-121	357	6.12789	59.5815	90.4979	8.53362	30.2178	124.195
arahy.Tifrunner.gnm1.ann1.H6YQSI	LOB	XP_004505337.1	Cicer arietinum	82.56	1e-92	280	3.83621	2.12198	2.19526	5.42865	1.39983	0.535132
arahy.Tifrunner.gnm1.ann1.M4A1K2	LOB	XP_004505337.1	Cicer arietinum	82.08	1e-94	284	4.2752	2.29021	1.35552	5.87375	1.69526	0.229876
arahy.Tifrunner.gnm1.ann1.6FN146	LOB	XP_003544066.1	Glycine max	78.35	2e-93	282	3.61343	0.971001	2.06108	4.00461	0.461508	1.03283
arahy.Tifrunner.gnm1.ann1.U9CUV0	LOB	XP_003544066.1	Glycine max	75.65	3e-90	275	3.68284	1.23995	1.62636	3.86559	0.606107	1.27658
arahy.Tifrunner.gnm1.ann1.C3HPWP	LOB	XP_003517339.1	Glycine max	79.92	1e-130	381	6.52786	42.9078	28.92	4.28948	21.3189	14.7411
arahy.Tifrunner.gnm1.ann1.Z62C6M	LOB	XP_003517339.1	Glycine max	81.56	2e-134	390	4.91881	35.2672	29.3696	3.8878	17.4688	15.3811
arahy.Tifrunner.gnm1.ann1.8E46TB	LOB	XP_003528948.1	Glycine max	59.66	2e-80	252	0.621042	2.88578	4.37165	0.522048	7.49624	5.56715
arahy.Tifrunner.gnm1.ann1.Z6X6WE	LOB	XP_003528948.1	Glycine max	58.16	1e-79	250	1.00238	2.62909	2.55875	0.806418	4.69675	2.88054
arahy.Tifrunner.gnm1.ann1.S3DBMV	LOB	XP_010092590.1	Morus notabilis	54.07	1e-61	202	0.0275163	0.0444753	0.740774	0.005424	0.108358	1.01715
arahy.Tifrunner.gnm1.ann1.DFN3ZB	LOB	XP_010093051.1	Morus notabilis	75.54	2e-91	276	2.23097	1.40774	2.81436	1.87344	0.176077	0.609666
arahy.Tifrunner.gnm1.ann1.HLV3JX	LOB	XP_007163564.1	Phaseolus vulgaris	77.84	3e-93	281	14.3628	6.17198	6.84054	14.9027	6.20058	5.24636
arahy.Tifrunner.gnm1.ann1.I49I5G	LOB	XP_007139150.1	Phaseolus vulgaris	59	5e-84	265	0.79589	0.875209	1.97663	0.98152	0.956437	1.76797
Arachis_hypogaea_newGene_13894	LOB	XP_007140816.1	Phaseolus vulgaris	88.48	7e-97	289	2.58416	1.34055	2.03552	3.06681	1.35976	0.819266
Arachis_hypogaea_newGene_1867	LOB	XP_007140816.1	Phaseolus vulgaris	77.27	1e-84	258	2.89846	2.95354	2.60515	2.58058	2.13791	1.92939
arahy.Tifrunner.gnm1.ann1.07DJUP	LOB	XP_007140816.1	Phaseolus vulgaris	88.48	1e-96	288	2.79009	1.31517	2.26535	2.56237	1.62535	1.06829
arahy.Tifrunner.gnm1.ann1.HWDC2K	LOB	XP_007140816.1	Phaseolus vulgaris	77.84	3e-85	260	3.18734	2.23837	3.34882	2.93744	2.73551	1.35025
arahy.Tifrunner.gnm1.ann1.14UD5L	LSD	CCW28769.1	Arachis duranensis	100	7e-99	292	0.0683573	1.46104	0.43118	0	0.90062	1.04314
arahy.Tifrunner.gnm1.ann1.W74017	LSD	CCW28769.1	Arachis duranensis	100	7e-99	292	0.1366	2.76101	0.202988	0.101	1.47042	0.486584
arahy.Tifrunner.gnm1.ann1.QC0LUE	LSD	XP_003529323.1	Glycine max	68.57	2e-53	176	2.74522	5.74885	2.92463	2.99734	6.07257	1.40446
arahy.Tifrunner.gnm1.ann1.0BUM6B	LSD	NP_001241344.1	Glycine max	89.27	2e-110	324	5.19805	9.82068	7.22753	6.08826	8.66562	6.2852
arahy.Tifrunner.gnm1.ann1.0IDF8B	LSD	NP_001241344.1	Glycine max	89.27	2e-110	324	9.04382	18.3286	13.0199	8.15504	18.4882	16.6165
arahy.Tifrunner.gnm1.ann1.1C4AI2	LSD	KHG28475.1	Gossypium arboreum	89.04	2e-87	263	12.4604	4.91984	13.2621	13.6318	2.52982	6.72268
arahy.Tifrunner.gnm1.ann1.5IH3PY	LSD	KHG28475.1	Gossypium arboreum	89.04	2e-87	263	6.05153	4.18914	6.73525	6.70149	1.07692	5.00324
arahy.Tifrunner.gnm1.ann1.KV0YZV	LSD	XP_007159389.1	Phaseolus vulgaris	69.12	2e-53	177	2.60781	4.61099	2.43013	3.40714	4.73072	1.39323
arahy.Tifrunner.gnm1.ann1.P7DTI4	LUG	XP_013629167.1	Brassica napus	64.44	2e-13	68.9	6.60086	5.65357	9.07602	7.43515	7.45548	6.21335
arahy.Tifrunner.gnm1.ann1.CM6PIJ	LUG	XP_004498638.1	Cicer arietinum	88.8	0	1457	8.21106	11.9783	8.65285	7.73657	12.2551	9.94253
arahy.Tifrunner.gnm1.ann1.DPIX5V	LUG	XP_004498638.1	Cicer arietinum	86.54	0	1443	8.71333	13.506	9.37459	7.2559	13.9402	7.79872
arahy.Tifrunner.gnm1.ann1.D7T295	LUG	XP_004498639.1	Cicer arietinum	85.06	0	1369	8.54856	12.7138	12.9004	7.38832	15.5391	10.2976
arahy.Tifrunner.gnm1.ann1.I2WYER	LUG	XP_004498639.1	Cicer arietinum	84.18	0	1363	7.85805	10.4507	10.9502	6.00584	11.0979	9.56741
arahy.Tifrunner.gnm1.ann1.050HUA	LUG	XP_004492306.1	Cicer arietinum	80.81	0	1236	8.58025	15.9995	7.23122	7.48929	15.1842	5.73488
arahy.Tifrunner.gnm1.ann1.HW9H1V	LUG	XP_004492306.1	Cicer arietinum	80.94	0	1236	9.26777	17.858	7.19802	7.98605	17.1004	6.9766
arahy.Tifrunner.gnm1.ann1.AR1CII	LUG	XP_006600769.1	Glycine max	69.67	0	1114	0.095347	0.85209	1.41623	0.053776	1.96411	1.35198
arahy.Tifrunner.gnm1.ann1.B12291	LUG	XP_006600769.1	Glycine max	69.16	0	1104	0.0226437	0.455455	0.184039	0.024644	0.905812	1.21143
arahy.Tifrunner.gnm1.ann1.PIJN5Q	LUG	XP_006597443.1	Glycine max	61.28	0	803	12.0567	11.671	4.69165	12.5283	5.34709	3.16039
arahy.Tifrunner.gnm1.ann1.S31KRA	LUG	XP_006597443.1	Glycine max	60.7	0	797	8.94983	6.8167	2.88166	7.70772	5.28767	1.68542
Arachis_hypogaea_newGene_12619	MBF1	XP_007152816.1	Phaseolus vulgaris	86.67	3e-62	198	1.16916	1.51094	1.12247	0.341533	0.311283	0.0226797
arahy.Tifrunner.gnm1.ann1.1CR6HA	MBF1	XP_007149730.1	Phaseolus vulgaris	90.14	1e-89	268	37.8616	48.2814	40.7249	41.8053	61.0435	31.5166
arahy.Tifrunner.gnm1.ann1.B1IT4T	MBF1	XP_007149730.1	Phaseolus vulgaris	90.85	5e-90	270	25.6942	42.198	29.7528	28.7727	52.9334	19.9608
arahy.Tifrunner.gnm1.ann1.CJ2NL1	MBF1	XP_007048711.1	Theobroma cacao	88.03	9e-86	259	9.59569	12.1075	7.36207	10.3234	9.95957	6.49116
arahy.Tifrunner.gnm1.ann1.S3Y1TX	MBF1	XP_007048711.1	Theobroma cacao	88.03	9e-86	259	56.2734	66.4032	41.1886	57.6637	55.9657	34.7742
arahy.Tifrunner.gnm1.ann1.FEFU12	MED6	XP_007135611.1	Phaseolus vulgaris	83.74	3e-142	411	2.14139	4.25194	2.92327	2.50432	2.92853	1.73217
arahy.Tifrunner.gnm1.ann1.M52QXX	MED6	XP_009401441.1	Zostera marina	57.87	3e-63	208	2.02161	4.40674	2.41784	2.86267	3.82134	1.43483
arahy.Tifrunner.gnm1.ann1.2RRL5Q	MED7	NP_001241256.1	Glycine max	79.38	2e-88	269	1.84469	2.64725	2.21489	2.0047	1.97159	1.10647
arahy.Tifrunner.gnm1.ann1.9IE653	MED7	NP_001241256.1	Glycine max	92.77	4e-95	285	1.36866	2.62219	1.59671	1.43875	2.21144	1.38743
arahy.Tifrunner.gnm1.ann1.FMT65J	MED7	NP_001241256.1	Glycine max	92.17	2e-94	283	2.93807	3.85492	2.17784	3.13061	3.0948	1.09602
arahy.Tifrunner.gnm1.ann1.UX8DIM	MED7	XP_004238356.1	Solanum lycopersicum	72.62	1e-69	219	14.8807	15.5279	11.0939	12.7002	14.0724	5.12061
arahy.Tifrunner.gnm1.ann1.GAA875	MIKC_MADS	ABI60898.1	Arachis hypogaea	98.77	1e-170	483	1.45756	1.60044	1.11559	0.779767	0.833247	0.792445
arahy.Tifrunner.gnm1.ann1.HA5D83	MIKC_MADS	XP_015964203.1	Arachis ipaensis	92.25	2e-78	235	3.69593	5.34319	3.09951	3.53904	3.52926	1.59959
arahy.Tifrunner.gnm1.ann1.PVA06P	MIKC_MADS	XP_020961209.1	Arachis ipaensis	90.5	4e-87	254	7.78852	8.58804	7.66133	6.52614	11.5055	4.07026
arahy.Tifrunner.gnm1.ann1.5R195S	MIKC_MADS	AAF66690.1	Canavalia lineata	66.67	2e-60	198	2.44178	1.38316	0.59872	1.51774	0.295666	0.178808
arahy.Tifrunner.gnm1.ann1.BJW67H	MIKC_MADS	XP_004516227.1	Cicer arietinum	80.48	2e-143	414	0.588387	1.27251	2.94251	0.546734	15.4336	4.67415
arahy.Tifrunner.gnm1.ann1.XIQ273	MIKC_MADS	XP_004516227.1	Cicer arietinum	80.08	3e-143	414	0.141088	0.55493	0.386805	0.195895	1.27976	0.980973
arahy.Tifrunner.gnm1.ann1.M2T8LS	MIKC_MADS	XP_004515788.1	Cicer arietinum	75	3e-75	236	0.698463	1.54898	1.14081	0.878115	3.04751	0.516392
arahy.Tifrunner.gnm1.ann1.Y0XCRM	MIKC_MADS	XP_004488426.1	Cicer arietinum	72.76	4e-114	339	0.935132	0.411853	0.742791	1.03358	0.234634	0.437293
arahy.Tifrunner.gnm1.ann1.YR30XE	MIKC_MADS	XP_004498126.1	Cicer arietinum	67.38	9e-62	202	0.532844	1.12515	0.235335	0.258814	1.05224	0.929709
arahy.Tifrunner.gnm1.ann1.MX0VEQ	MIKC_MADS	XP_006581063.1	Glycine max	89.91	1e-150	431	0.926609	0.777938	0.849346	1.16774	0.61567	0.296439
arahy.Tifrunner.gnm1.ann1.D3LV4V	MIKC_MADS	XP_006584956.1	Glycine max	67.63	2e-80	250	1.05068	0.534037	0.486178	1.94272	1.05159	0.706209
arahy.Tifrunner.gnm1.ann1.SGD688	MIKC_MADS	XP_006584956.1	Glycine max	67.63	2e-80	250	0.968367	0.307213	0.692158	1.69361	0.187216	0.318372
arahy.Tifrunner.gnm1.ann1.70E6DW	MIKC_MADS	XP_006606087.1	Glycine max	52.8	1e-64	210	1.67997	0.924906	0.694075	1.66665	0.264129	0.441209
arahy.Tifrunner.gnm1.ann1.8A3KYS	MIKC_MADS	XP_006596388.1	Glycine max	84.43	3e-125	366	1.11715	0.738464	0.681562	0.695702	0.641083	0.132186
arahy.Tifrunner.gnm1.ann1.509QUQ	MIKC_MADS	XP_003534025.1	Glycine max	63.22	6e-90	276	3.14845	1.23644	0.869877	4.08352	1.24544	0.411839
arahy.Tifrunner.gnm1.ann1.5B6ZAR	MIKC_MADS	XP_003534025.1	Glycine max	66.26	1e-98	299	3.06929	2.46652	2.27852	5.81402	4.76164	2.26633
arahy.Tifrunner.gnm1.ann1.SP53YQ	MIKC_MADS	XP_006605415.1	Glycine max	60.84	1e-48	168	5.81891	5.45465	3.21422	5.99466	3.11495	1.6517
arahy.Tifrunner.gnm1.ann1.KHU32P	MIKC_MADS	XP_006580977.1	Glycine max	55.13	3e-67	218	11.8044	12.1441	6.9211	11.3886	9.50617	3.94716
arahy.Tifrunner.gnm1.ann1.B128UN	MIKC_MADS	XP_006593452.1	Glycine max	73.05	6e-135	395	1.72862	0.977662	0.772743	1.51416	1.00661	1.51523
arahy.Tifrunner.gnm1.ann1.679QY2	MIKC_MADS	NP_001236377.1	Glycine max	84.36	3e-117	344	3.55079	3.20006	2.03049	3.54501	2.02236	2.93916
arahy.Tifrunner.gnm1.ann1.P3T58Z	MIKC_MADS	NP_001236377.1	Glycine max	84.36	2e-118	348	3.64747	3.71275	2.61098	3.4999	3.05866	3.51705
arahy.Tifrunner.gnm1.ann1.H6RS04	MIKC_MADS	NP_001240979.1	Glycine max	65.68	9e-88	271	2.7755	3.89929	3.52909	6.17909	4.80142	3.07389
arahy.Tifrunner.gnm1.ann1.H2N64Y	MIKC_MADS	KEH19008.1	Medicago truncatula	71.49	1e-106	319	0.845262	0.93708	0.333081	1.92607	0.845762	0.810758
arahy.Tifrunner.gnm1.ann1.H916D0	MIKC_MADS	KEH19009.1	Medicago truncatula	71.05	2e-106	318	7.85154	3.7876	6.25429	7.72343	6.72777	4.25739
arahy.Tifrunner.gnm1.ann1.2C4F0F	MIKC_MADS	ACV74250.1	Petunia x hybrida	34.35	3e-30	120	6.17934	6.16829	7.76602	7.54153	9.95308	5.38223
arahy.Tifrunner.gnm1.ann1.438FZB	MIKC_MADS	AAX69065.1	Pisum sativum	54.84	4e-78	247	1.32274	2.24306	2.36624	1.63624	3.45075	2.85363
arahy.Tifrunner.gnm1.ann1.D4F11K	MIKC_MADS	AEW43603.1	Pisum sativum	87.61	1e-148	426	3.8914	4.748	2.39703	1.77705	2.33688	1.15237
arahy.Tifrunner.gnm1.ann1.QB26WD	MIKC_MADS	AEW43603.1	Pisum sativum	87.61	1e-148	426	1.97141	1.33713	1.38329	1.71021	1.25255	0.599516
arahy.Tifrunner.gnm1.ann1.G922MD	MIKC_MADS	XP_007042844.1	Theobroma cacao	43.16	1e-42	153	6.05187	3.6278	5.48176	5.53873	3.59534	3.24123
arahy.Tifrunner.gnm1.ann1.1YUA0M	mTERF	XP_020968139.1	Arachis ipaensis	52.42	4e-162	1201	2.10164	1.24266	0.852729	2.02106	1.4117	1.29366
arahy.Tifrunner.gnm1.ann1.EVW6EE	mTERF	XP_016198576.1	Arachis ipaensis	94.71	3e-140	226	1.25219	0.277565	0.472757	2.01247	0.510902	0.782036
arahy.Tifrunner.gnm1.ann1.9WMP7P	mTERF	XP_004493712.1	Cicer arietinum	57.27	0	649	0.794473	0.765018	0.454668	0.74425	0.973647	1.06204
arahy.Tifrunner.gnm1.ann1.MKAJ1I	mTERF	XP_004493712.1	Cicer arietinum	58.17	0	655	1.45492	2.22695	0.663108	1.51149	1.01878	0.543553
arahy.Tifrunner.gnm1.ann1.N96SQT	mTERF	XP_004508280.1	Cicer arietinum	40.37	1e-87	282	0.688554	1.11615	0.852932	0.942435	1.26802	1.81713
arahy.Tifrunner.gnm1.ann1.HA7VEA	mTERF	XP_025801078.1	Eragrostis tef	54.35	9e-40	152	5.95778	9.30106	5.02416	6.376	7.41538	5.85384
Arachis_hypogaea_newGene_14318	mTERF	XP_003533849.2	Glycine max	72.61	1e-150	437	10.4493	0.96359	1.50481	9.77421	1.02517	0.681694
arahy.Tifrunner.gnm1.ann1.AYWF3K	mTERF	XP_006595700.1	Glycine max	75.93	0	741	1.87136	2.6289	2.71515	2.51794	2.16645	2.65907
arahy.Tifrunner.gnm1.ann1.IBL7LR	mTERF	XP_006595700.1	Glycine max	75.69	0	742	2.96758	2.57962	2.48342	3.37788	2.53934	2.90723
arahy.Tifrunner.gnm1.ann1.RZ403H	mTERF	XP_006602266.1	Glycine max	46.04	4e-111	344	3.62187	4.20633	2.43632	3.24119	2.9549	2.17933
Arachis_hypogaea_newGene_11264	mTERF	XP_003552488.1	Glycine max	60.28	2e-105	320	6.65002	4.63238	1.72043	6.59714	3.09724	1.81376
Arachis_hypogaea_newGene_1183	mTERF	XP_003552488.1	Glycine max	59.79	4e-104	318	3.12961	2.57229	0.955863	3.31191	1.98575	0.982183
arahy.Tifrunner.gnm1.ann1.B8P5ZC	mTERF	NP_001239807.1	Glycine max	81.76	0	563	5.0302	4.45981	2.004	4.93901	2.54632	0.527001
arahy.Tifrunner.gnm1.ann1.12W07B	mTERF	XP_006598215.1	Glycine max	55.73	4e-87	181	14.8775	19.7153	14.4519	11.9537	15.3464	10.9825
arahy.Tifrunner.gnm1.ann1.03KM4I	mTERF	KHN22380.1	Glycine soja	67.96	0	711	3.01132	3.84293	2.02346	2.86259	3.35021	0.877412
arahy.Tifrunner.gnm1.ann1.12WCBU	mTERF	KHN22380.1	Glycine soja	67.16	0	711	0.704957	1.34664	0.500083	0.765024	1.25866	0.214486
arahy.Tifrunner.gnm1.ann1.SB3XQV	mTERF	KHN43659.1	Glycine soja	79.83	0	775	1.98744	14.2731	8.95628	1.48435	12.6763	14.1633
arahy.Tifrunner.gnm1.ann1.WZ54PF	mTERF	KHN43659.1	Glycine soja	78.98	0	769	1.69509	9.05278	3.37587	1.40666	7.26581	4.5509
arahy.Tifrunner.gnm1.ann1.4I9SQ1	mTERF	KHN44744.1	Glycine soja	64.56	0	736	1.3441	0.581177	0.636974	1.84413	0.432619	0.535628
arahy.Tifrunner.gnm1.ann1.IZ1QNN	mTERF	KHN25376.1	Glycine soja	71.34	0	927	4.53792	7.5378	3.46681	4.00225	5.81587	3.89184
arahy.Tifrunner.gnm1.ann1.M9Q6QA	mTERF	KHN44744.1	Glycine soja	64.56	0	744	1.65543	0.789028	0.747333	1.77811	0.659347	0.483818
arahy.Tifrunner.gnm1.ann1.XL89DC	mTERF	KHN25376.1	Glycine soja	72.44	0	935	2.69166	3.7809	2.24925	1.64711	3.0853	2.80689
arahy.Tifrunner.gnm1.ann1.N15UBW	mTERF	AFK45508.1	Lotus japonicus	85.13	0	570	2.12825	3.55215	0.87747	2.0419	1.8811	0.380205
arahy.Tifrunner.gnm1.ann1.7WQ35J	mTERF	XP_008390685.2	Malus domestica	71.07	6e-163	271	1.42137	1.91976	3.54862	2.02916	2.07548	4.64037
arahy.Tifrunner.gnm1.ann1.QPMH4Z	mTERF	XP_003593962.1	Medicago truncatula	43.47	1e-85	276	0.620298	0.748147	0.469204	0.68653	0.977483	1.15285
arahy.Tifrunner.gnm1.ann1.XHCR8J	mTERF	XP_015631988.1	Oryza longistaminata	38.57	1e-20	100	2.59331	5.43033	2.95433	2.06084	5.67593	2.55028
arahy.Tifrunner.gnm1.ann1.E78XAF	mTERF	XP_007143652.1	Phaseolus vulgaris	75.22	5e-118	349	17.2281	5.15166	6.57801	19.3545	3.04716	5.50002
arahy.Tifrunner.gnm1.ann1.W17VPE	mTERF	XP_007143652.1	Phaseolus vulgaris	77.83	3e-115	340	30.1174	5.92396	12.7276	35.0855	4.75115	11.7131
arahy.Tifrunner.gnm1.ann1.9FHV3M	mTERF	XP_011033239.1	Populus euphratica	27.12	3e-06	140	2.39296	1.28235	1.29314	2.01722	1.06643	1.32461
arahy.Tifrunner.gnm1.ann1.AV1VK7	mTERF	XP_011033239.1	Populus euphratica	20.55	6e-07	108	4.19795	3.82748	3.0159	3.70205	3.04973	2.83115
arahy.Tifrunner.gnm1.ann1.MR7UVE	mTERF	XP_011033239.1	Populus euphratica	26.79	2e-44	179	2.64184	3.62782	2.85218	2.78364	3.70521	3.02138
arahy.Tifrunner.gnm1.ann1.9A9DF4	mTERF	XP_006410774.1	Sisymbrium irio	25.53	2e-10	67.8	1.07872	2.25399	1.13776	1.77217	1.33988	0.180179
arahy.Tifrunner.gnm1.ann1.ATV9YP	mTERF	XP_006410774.1	Sisymbrium irio	26.6	7e-15	967	2.9531	3.06566	1.07984	4.89585	2.50465	1.35402
arahy.Tifrunner.gnm1.ann1.DE57MX	mTERF	XP_006410774.1	Sisymbrium irio	55.73	1e-87	292	5.35783	6.38863	3.45324	3.49027	5.00029	4.11713
arahy.Tifrunner.gnm1.ann1.DPV4Y1	mTERF	XP_006410774.1	Sisymbrium irio	28.43	1e-09	65.1	12.8702	12.6879	9.25482	10.7681	9.9462	7.51945
arahy.Tifrunner.gnm1.ann1.IVXM4E	mTERF	XP_006410774.1	Sisymbrium irio	24.63	3e-13	75.9	2.01151	2.0805	1.35944	1.739	1.91131	1.85246
arahy.Tifrunner.gnm1.ann1.ZKN0VI	mTERF	XP_006410774.1	Sisymbrium irio	28.43	2e-09	64.3	7.69648	8.36533	5.14768	7.09652	7.27529	4.57457
arahy.Tifrunner.gnm1.ann1.K6INHB	mTERF	XP_002271162.1	Vitis vinifera	64.59	2e-90	280	1.16842	0.575604	0.549781	0.838781	0.657342	0.611476
arahy.Tifrunner.gnm1.ann1.E4ES0U	M-type_MADS	XP_015963126.1	Arachis duranensis	100	2e-83	243	1.6092	2.39775	2.39738	1.90166	2.04397	1.57887
arahy.Tifrunner.gnm1.ann1.K1S2P8	M-type_MADS	XP_015942816.1	Arachis duranensis	76.35	0	606	0.99216	0.356602	1.69205	0.785165	0.324831	0.585801
arahy.Tifrunner.gnm1.ann1.PIZ1S4	M-type_MADS	XP_015956913.1	Arachis duranensis	100	0	670	1.49558	2.44368	1.3013	1.43818	1.7828	1.12986
arahy.Tifrunner.gnm1.ann1.A8KD6A	M-type_MADS	A0A445ATQ1	Arachis ipaensis	94.3	2e-98	220	0.685995	0.418011	0.312861	0.979492	3.22975	1.13794
arahy.Tifrunner.gnm1.ann1.FF27K2	M-type_MADS	XP_016163051.1	Arachis ipaensis	81.07	4e-148	420	17.3757	29.2405	9.31608	17.253	18.003	5.83512
arahy.Tifrunner.gnm1.ann1.HU1B6R	M-type_MADS	A0A444XPA3	Arachis ipaensis	76.12	9e-22	94.7	5.93983	2.6367	1.48365	4.27923	2.4972	0.575901
arahy.Tifrunner.gnm1.ann1.X3L1K4	M-type_MADS	XP_016167140.1	Arachis ipaensis	100	1e-41	140	25.4508	26.9941	14.3571	23.8409	17.1245	10.8276
arahy.Tifrunner.gnm1.ann1.QJDQ9C	M-type_MADS	XP_003536488.1	Glycine max	41.59	6e-38	140	1.33618	0.416092	0.225063	1.51677	0.206367	0.501127
arahy.Tifrunner.gnm1.ann1.6TV8QX	M-type_MADS	XP_006573007.1	Glycine max	94.55	5e-67	212	0.551711	3.31994	0.552243	0.451429	1.40132	0.234959
arahy.Tifrunner.gnm1.ann1.65U0MI	M-type_MADS	PPS14020.1	Gossypium barbadense	74.19	0	314	19.7995	19.1786	7.86038	13.1094	10.8643	2.87133
arahy.Tifrunner.gnm1.ann1.GD5YP7	M-type_MADS	XP_007158646.1	Phaseolus vulgaris	76.82	0	570	1.26528	2.56729	1.15269	1.23229	1.3329	1.07751
arahy.Tifrunner.gnm1.ann1.U9RCFT	M-type_MADS	XP_007155298.1	Phaseolus vulgaris	75.26	0	572	1.73761	0.84499	1.71785	1.67199	0.441764	1.04879
arahy.Tifrunner.gnm1.ann1.KVPB15	M-type_MADS	AEL31340.1	Vicia sativa	57.05	1e-40	147	1.14527	1.93047	1.46633	1.61999	1.9634	1.04976
arahy.Tifrunner.gnm1.ann1.HJHY8E	MYB	XP_020987919.1	Arachis duranensis	99.84	0	1110	3.84177	4.75178	3.34996	3.49026	3.84852	2.16644
arahy.Tifrunner.gnm1.ann1.P89FVA	MYB	AHB59598.1	Arachis hypogaea	98.44	0	661	0.946234	1.40045	0.659271	1.04865	1.26653	0.426383
Arachis_hypogaea_newGene_10783	MYB	AHB59610.1	Arachis hypogaea	99.72	0	733	14.9061	23.3292	17.2067	5.45418	15.1795	7.10279
Arachis_hypogaea_newGene_753	MYB	AHB59610.1	Arachis hypogaea	99.72	0	733	13.5457	6.80318	7.85888	14.4534	8.65472	9.01311
arahy.Tifrunner.gnm1.ann1.8JT992	MYB	AHB59614.1	Arachis hypogaea	97.75	0	621	10.4759	1.81981	2.36222	13.2172	1.48042	1.21915
arahy.Tifrunner.gnm1.ann1.DPKT20	MYB	AHB59614.1	Arachis hypogaea	100	0	640	10.6518	1.03338	2.13827	11.6445	1.2569	0.791605
arahy.Tifrunner.gnm1.ann1.FS3APX	MYB	AHB59616.1	Arachis hypogaea	98.82	0	695	7.02456	9.91158	5.45985	6.40866	6.96608	3.09862
arahy.Tifrunner.gnm1.ann1.T1CM6G	MYB	AHB59616.1	Arachis hypogaea	99.4	0	692	5.94434	17.5222	7.35627	6.32304	10.813	4.70817
Arachis_hypogaea_newGene_6989	MYB	AHB59592.1	Arachis hypogaea	99.05	0	642	0.00443467	4.17502	4.6347	0	17.3431	0.0115827
arahy.Tifrunner.gnm1.ann1.DPQ6SD	MYB	AHB59594.1	Arachis hypogaea	97.9	0	578	0.210155	33.3701	104.36	0.310848	49.6246	87.9656
arahy.Tifrunner.gnm1.ann1.H3HGUT	MYB	AHB59594.1	Arachis hypogaea	96.86	0	570	0.774695	61.7045	154.166	0.522789	79.927	168.058
arahy.Tifrunner.gnm1.ann1.3F6TQT	MYB	AHB59595.1	Arachis hypogaea	99.37	0	654	1.28715	3.31856	6.06148	1.83393	1.98214	5.38142
arahy.Tifrunner.gnm1.ann1.ZNIJ0J	MYB	AHB59595.1	Arachis hypogaea	97.49	0	643	2.22578	3.36081	8.80389	1.88991	1.89915	8.9411
arahy.Tifrunner.gnm1.ann1.00I77L	MYB	XP_025616190.1	Arachis hypogaea	95.83	5e-121	412	3.73655	3.89923	3.03386	3.22921	2.59824	2.23053
arahy.Tifrunner.gnm1.ann1.V5XFCT	MYB	XP_004513558.1	Cicer arietinum	45.72	8e-75	244	0	1.13629	4.03423	0.0325703	9.98236	0.733279
arahy.Tifrunner.gnm1.ann1.PR7AYB	MYB	XP_004494411.1	Cicer arietinum	48.3	7e-96	300	3.37932	14.8632	9.81847	3.86065	18.6531	3.86724
arahy.Tifrunner.gnm1.ann1.9ETY0Z	MYB	XP_004487036.1	Cicer arietinum	58.17	2e-81	255	2.45961	1.03824	2.17023	1.95949	0.49366	0.630203
arahy.Tifrunner.gnm1.ann1.QI0PHV	MYB	XP_004495813.1	Cicer arietinum	50	4e-100	310	4.30466	1.02569	2.85446	2.56109	0.465183	0.468143
arahy.Tifrunner.gnm1.ann1.36ZEN1	MYB	XP_004500173.1	Cicer arietinum	89.54	0	613	0.38938	0.222941	1.00481	0.386703	0.119942	0.897564
arahy.Tifrunner.gnm1.ann1.UX5VDV	MYB	XP_004512739.1	Cicer arietinum	49.11	0	938	2.49472	1.03164	2.45698	2.24285	1.50008	1.80681
arahy.Tifrunner.gnm1.ann1.4PXD14	MYB	NP_001240137.1	Glycine max	70.45	4e-140	409	1.73835	0.873056	1.35127	2.086	0.847423	1.49506
arahy.Tifrunner.gnm1.ann1.W9RD48	MYB	NP_001240137.1	Glycine max	69.75	1e-140	410	0.649569	1.20712	1.38479	0.779821	1.43933	2.00984
arahy.Tifrunner.gnm1.ann1.RM3VXC	MYB	NP_001240154.1	Glycine max	64.25	1e-140	415	14.6299	9.97026	6.80416	15.9508	7.36362	3.57836
arahy.Tifrunner.gnm1.ann1.8L6PVU	MYB	XP_003536137.1	Glycine max	80.1	0	1512	4.7393	5.39427	3.6569	4.3357	4.80334	3.42191
arahy.Tifrunner.gnm1.ann1.2VK5QA	MYB	XP_006602590.1	Glycine max	67.84	0	691	1.41013	1.97986	1.64118	0.925255	2.2399	0.98162
arahy.Tifrunner.gnm1.ann1.DLTY52	MYB	XP_006602590.1	Glycine max	68.58	0	691	1.07349	2.18745	1.07776	1.14791	2.19234	0.740986
arahy.Tifrunner.gnm1.ann1.MRFN9C	MYB	XP_006602590.1	Glycine max	74.91	0	786	2.672	2.66388	3.48025	0.905475	3.02303	1.40226
arahy.Tifrunner.gnm1.ann1.NWRG9K	MYB	XP_006602590.1	Glycine max	75.09	0	795	3.72568	2.85965	2.98988	3.36436	2.97886	1.97331
arahy.Tifrunner.gnm1.ann1.K4CW46	MYB	XP_003525561.1	Glycine max	58.73	1e-124	375	0.361714	1.18827	1.63648	0.454388	0.717173	1.40348
arahy.Tifrunner.gnm1.ann1.PZ1MK0	MYB	XP_003528784.1	Glycine max	61.06	7e-115	346	0.0113877	0.0559817	1.39359	0.012003	0.032254	0.707379
arahy.Tifrunner.gnm1.ann1.TG6F30	MYB	XP_003528784.1	Glycine max	60.68	6e-114	343	0	0.061118	1.32194	0.0580707	0.212455	0.913666
arahy.Tifrunner.gnm1.ann1.I6UK6S	MYB	XP_003527826.1	Glycine max	69.14	0	1368	1.31696	1.39034	1.03222	1.26096	1.36404	0.818896
arahy.Tifrunner.gnm1.ann1.HAG9AR	MYB	XP_003540870.1	Glycine max	53.44	7e-95	295	0.233182	27.1085	66.0567	0.445239	114.457	30.6504
arahy.Tifrunner.gnm1.ann1.C9M3KU	MYB	XP_003526304.1	Glycine max	66.67	1e-89	278	0.713963	21.2321	52.2292	0.573181	102.999	21.2801
arahy.Tifrunner.gnm1.ann1.EB1VUM	MYB	XP_003521289.1	Glycine max	57.24	1e-96	298	0.109243	2.36803	2.655	0.101979	7.30566	1.47117
arahy.Tifrunner.gnm1.ann1.FB9R4N	MYB	XP_003526304.1	Glycine max	45.57	9e-79	254	0.0467547	3.44716	9.15321	0.21892	33.7729	3.85441
arahy.Tifrunner.gnm1.ann1.HDQ65R	MYB	XP_003521289.1	Glycine max	56.76	7e-94	291	0.02816	0.352119	0.692418	0.0808693	2.20499	0.57141
arahy.Tifrunner.gnm1.ann1.XU3QCQ	MYB	XP_003519765.1	Glycine max	74.4	0	692	3.57466	1.89703	0.927455	5.7825	1.82851	0.888442
arahy.Tifrunner.gnm1.ann1.B69GJJ	MYB	XP_003516672.1	Glycine max	66.31	9e-118	350	0.90346	0.74303	0.600293	1.58914	0.509821	0.29833
arahy.Tifrunner.gnm1.ann1.D23SI7	MYB	XP_003538391.1	Glycine max	68.3	1e-135	400	1.9469	0.438095	0.610431	1.34439	0.485089	0.553099
arahy.Tifrunner.gnm1.ann1.UFA08L	MYB	XP_003538391.1	Glycine max	66.57	9e-135	398	1.60917	0.304093	0.401126	1.55871	0.271112	0.105045
arahy.Tifrunner.gnm1.ann1.V5FMPV	MYB	XP_003516672.1	Glycine max	74.04	1e-129	381	0.387115	1.06343	0.477831	0.502828	0.558761	0.115369
arahy.Tifrunner.gnm1.ann1.BCR6RP	MYB	XP_006597393.1	Glycine max	62.79	7e-138	408	0.863969	1.01182	0.39214	0.488755	1.53314	0.289542
arahy.Tifrunner.gnm1.ann1.E3E88W	MYB	XP_003550902.1	Glycine max	67.05	1e-117	353	0	0.218587	0.447309	0	0.350442	1.87202
arahy.Tifrunner.gnm1.ann1.LGQQ8W	MYB	XP_003536859.1	Glycine max	61.89	3e-96	295	0.0102493	4.6688	3.54249	0.0416967	7.5752	1.03893
arahy.Tifrunner.gnm1.ann1.UI5U2V	MYB	XP_003550902.1	Glycine max	68.12	5e-119	357	0	0.174572	1.46606	0	0.746257	3.02843
arahy.Tifrunner.gnm1.ann1.YFKH51	MYB	XP_003536859.1	Glycine max	58.51	6e-94	290	0.028971	2.34987	1.78648	0.010272	4.51712	0.173545
arahy.Tifrunner.gnm1.ann1.U8F7KB	MYB	XP_006574536.1	Glycine max	51.2	1e-110	341	0.711538	2.72578	0.505222	0.331179	1.02726	0.234037
arahy.Tifrunner.gnm1.ann1.V0UCAK	MYB	XP_006574536.1	Glycine max	51.21	2e-115	354	1.37699	2.13945	0.329389	0.994146	0.966246	0.428536
arahy.Tifrunner.gnm1.ann1.WSM8QM	MYB	XP_003521624.1	Glycine max	54.3	2e-136	408	1.0416	2.84475	2.19844	1.08283	1.92339	6.95113
arahy.Tifrunner.gnm1.ann1.J3K16K	MYB	XP_003554899.1	Glycine max	44.21	4e-53	184	1.94454	0.0926087	1.39551	1.9173	0.193782	0.566207
arahy.Tifrunner.gnm1.ann1.4RT3BY	MYB	XP_006604580.1	Glycine max	54.92	4e-106	325	0.480305	0.896424	1.64993	0.489963	1.03835	0.602471
arahy.Tifrunner.gnm1.ann1.96C52J	MYB	XP_006596994.1	Glycine max	73.2	2e-112	336	8.39127	4.92843	8.33359	12.7659	5.07411	6.64539
arahy.Tifrunner.gnm1.ann1.EJIH9F	MYB	XP_006596994.1	Glycine max	73.2	2e-112	336	14.1104	4.66189	7.93825	19.9474	4.22239	6.40437
arahy.Tifrunner.gnm1.ann1.0MFP8V	MYB	XP_003556223.2	Glycine max	70.87	0	2277	9.89779	15.7405	15.5863	8.04095	20.8361	24.5999
arahy.Tifrunner.gnm1.ann1.PUBH8J	MYB	XP_006606233.1	Glycine max	70.76	0	2273	7.46536	11.9487	10.2725	5.20075	14.4514	17.375
arahy.Tifrunner.gnm1.ann1.DV7QWZ	MYB	NP_001237103.1	Glycine max	73.97	1e-117	348	0.155811	4.44066	5.70522	0	3.58236	2.57347
arahy.Tifrunner.gnm1.ann1.WVAI17	MYB	ACW84412.1	Glycine max	59.35	6e-125	374	14.2317	9.85659	6.30636	12.2978	3.79476	2.88037
arahy.Tifrunner.gnm1.ann1.47HK44	MYB	KHN32523.1	Glycine soja	65.37	4e-138	405	5.90676	0.626417	2.21525	4.36189	0.417274	2.05634
arahy.Tifrunner.gnm1.ann1.X2MKKS	MYB	KHN06834.1	Glycine soja	64.68	0	680	3.52389	3.00727	1.67708	4.06409	1.40915	1.44593
arahy.Tifrunner.gnm1.ann1.Q52RY2	MYB	KHN16570.1	Glycine soja	66.67	2e-131	387	0.228737	4.77784	5.07277	0.0541953	7.33783	2.0128
arahy.Tifrunner.gnm1.ann1.H8DJRL	MYB	BAF74782.1	Lotus japonicus	49.58	6e-94	295	1.16208	14.6197	7.10887	1.8014	29.3039	3.15911
arahy.Tifrunner.gnm1.ann1.BR8QN4	MYB	AFK37503.1	Lotus japonicus	64.66	6e-109	331	1.35837	0.839838	1.75254	0.695498	0.406575	0.788822
arahy.Tifrunner.gnm1.ann1.X53HIH	MYB	ABD32205.1	Medicago truncatula	60.12	1e-116	351	1.18166	1.33511	1.53295	1.38154	0.508453	0.663268
arahy.Tifrunner.gnm1.ann1.33TMW6	MYB	XP_010102234.1	Morus notabilis	67.84	0	1179	6.29449	5.90768	3.72259	5.89554	5.27046	4.71625
arahy.Tifrunner.gnm1.ann1.DP35X1	MYB	XP_007161907.1	Phaseolus vulgaris	58.09	4e-130	388	5.46244	2.87084	1.40784	6.16184	2.10839	0.702686
arahy.Tifrunner.gnm1.ann1.Y36X99	MYB	XP_007161907.1	Phaseolus vulgaris	60.59	3e-132	393	4.21964	2.02532	1.22872	5.07352	1.47816	0.948044
arahy.Tifrunner.gnm1.ann1.S8NMKG	MYB	XP_007163255.1	Phaseolus vulgaris	55.1	3e-134	402	1.16085	6.17295	5.06138	1.26112	4.26143	5.05917
arahy.Tifrunner.gnm1.ann1.TP47QD	MYB	XP_007157671.1	Phaseolus vulgaris	74.8	0	720	0.892998	2.62836	0.500861	1.21647	3.70888	1.05031
arahy.Tifrunner.gnm1.ann1.WMRY2G	MYB	XP_007157671.1	Phaseolus vulgaris	74.4	0	714	0.468514	2.2337	0.303095	0.816595	3.34258	1.36143
arahy.Tifrunner.gnm1.ann1.ARS1HB	MYB	XP_007153178.1	Phaseolus vulgaris	83.22	2e-175	499	0.291931	1.81454	1.58904	0.266931	0.923266	0.852362
arahy.Tifrunner.gnm1.ann1.C8ILII	MYB	XP_007153178.1	Phaseolus vulgaris	79.8	2e-159	458	2.08944	11.6882	6.8119	2.01248	7.49869	3.35477
arahy.Tifrunner.gnm1.ann1.EXG4FA	MYB	XP_007153178.1	Phaseolus vulgaris	79.8	8e-162	464	1.16705	13.1003	5.36768	1.35818	9.72961	2.32459
arahy.Tifrunner.gnm1.ann1.YX3ICE	MYB	XP_007153178.1	Phaseolus vulgaris	71.06	5e-163	469	0.622798	3.18515	1.53919	0.582235	1.65011	0.957626
arahy.Tifrunner.gnm1.ann1.6G7EGE	MYB	XP_007151240.1	Phaseolus vulgaris	58.56	6e-151	448	1.52312	0.856619	0.0796427	0.987625	0.358591	0.058866
arahy.Tifrunner.gnm1.ann1.QZK539	MYB	XP_007152696.1	Phaseolus vulgaris	46.61	0	771	3.59615	1.56066	2.29373	2.41769	1.40085	1.86119
arahy.Tifrunner.gnm1.ann1.182QYD	MYB	XP_007149916.1	Phaseolus vulgaris	49.65	6e-88	273	0.0344167	0	0.175949	0.0932353	0.34259	1.47597
arahy.Tifrunner.gnm1.ann1.QI3UGF	MYB	XP_007146740.1	Phaseolus vulgaris	67.05	1e-146	428	1.11576	1.64039	0.475921	1.57117	1.62918	0.790169
arahy.Tifrunner.gnm1.ann1.U64AY7	MYB	XP_007147396.1	Phaseolus vulgaris	58.51	2e-102	314	1.32278	2.2219	4.55095	1.62181	5.57684	3.47477
arahy.Tifrunner.gnm1.ann1.1KM4NQ	MYB	XP_007148253.1	Phaseolus vulgaris	55.41	1e-114	348	12.7778	5.60039	8.67665	9.92338	4.51625	2.08393
arahy.Tifrunner.gnm1.ann1.2HCW1A	MYB	XP_007148540.1	Phaseolus vulgaris	83.13	0	996	5.35214	14.9631	9.85551	5.37676	14.1184	13.2087
arahy.Tifrunner.gnm1.ann1.IXY6UZ	MYB	XP_007148540.1	Phaseolus vulgaris	83.13	0	996	5.08604	14.3524	8.88039	5.70469	12.7529	10.7158
arahy.Tifrunner.gnm1.ann1.04JNDX	MYB	XP_007142868.1	Phaseolus vulgaris	71.84	1e-115	343	0.140249	1.92261	3.40856	0.154941	1.51391	2.03408
arahy.Tifrunner.gnm1.ann1.CDS96U	MYB	XP_007141914.1	Phaseolus vulgaris	57.91	6e-119	359	3.80724	0.609736	2.02103	2.92674	1.42637	3.4132
arahy.Tifrunner.gnm1.ann1.26I3WB	MYB	XP_007142227.1	Phaseolus vulgaris	74.01	9e-147	428	1.37728	1.81923	0.531252	1.76198	1.78682	0.996524
arahy.Tifrunner.gnm1.ann1.0KDF2J	MYB	XP_007137818.1	Phaseolus vulgaris	58.7	3e-106	324	1.28159	0.407193	1.4112	2.69109	5.61626	12.5696
arahy.Tifrunner.gnm1.ann1.12J3VU	MYB	XP_007137818.1	Phaseolus vulgaris	56.57	6e-106	323	4.99039	6.7352	32.8814	3.4786	6.00675	11.1004
arahy.Tifrunner.gnm1.ann1.T82HCQ	MYB	XP_007137818.1	Phaseolus vulgaris	63.5	8e-122	364	8.50641	10.1996	22.6686	7.04442	8.84289	3.76315
arahy.Tifrunner.gnm1.ann1.996ISG	MYB	XP_007133583.1	Phaseolus vulgaris	69.08	0	714	0.908129	3.0187	1.95962	0.837292	2.41477	1.24831
arahy.Tifrunner.gnm1.ann1.C0955D	MYB	XP_007133583.1	Phaseolus vulgaris	63.28	0	715	0.885914	1.54049	1.33672	0.997808	1.62408	1.10876
arahy.Tifrunner.gnm1.ann1.2DN1X0	MYB	AAG10600.1	Pisum sativum	79.72	0	567	3.72392	4.75019	1.02284	3.91057	2.47021	0.969536
arahy.Tifrunner.gnm1.ann1.Z9PFJZ	MYB	AAG10600.1	Pisum sativum	79.44	0	565	4.12351	5.30567	2.85171	4.64538	2.75045	1.00638
arahy.Tifrunner.gnm1.ann1.006X4N	MYB-related	XP_015937520.1	Arachis duranensis	58.84	5e-73	51.2	2.12935	4.87776	0.692073	1.40118	2.89736	0.512761
arahy.Tifrunner.gnm1.ann1.3K6508	MYB-related	XP_015954393.1	Arachis duranensis	87.54	0	352	0.164194	4.95281	7.02227	0.135101	14.1402	2.35395
arahy.Tifrunner.gnm1.ann1.50S1PH	MYB-related	XP_015939510.1	Arachis duranensis	92.14	0	529	3.58097	4.67297	3.31106	3.31646	3.45604	1.82767
arahy.Tifrunner.gnm1.ann1.J7VJ5I	MYB-related	XP_025639695.1	Arachis duranensis	92.32	0	1030	223.249	1.52126	98.0043	187.039	1.62608	55.9108
arahy.Tifrunner.gnm1.ann1.R24AWJ	MYB-related	XP_015949459.1	Arachis duranensis	100	0	1299	0.230084	1.61398	0.300669	0.216412	0.972413	0.14715
arahy.Tifrunner.gnm1.ann1.6FS9GU	MYB-related	AHB59600.1	Arachis hypogaea	98.6	0	866	5.61675	77.9153	53.9422	3.69624	105.289	49.6868
arahy.Tifrunner.gnm1.ann1.85WIHV	MYB-related	AHB59600.1	Arachis hypogaea	98.36	0	869	13.293	52.4892	31.3995	6.50978	61.8893	38.5234
arahy.Tifrunner.gnm1.ann1.6QA0V6	MYB-related	AHB59601.1	Arachis hypogaea	99.02	0	622	48.3825	15.5493	33.6553	46.0913	11.8938	24.8065
arahy.Tifrunner.gnm1.ann1.ACH06T	MYB-related	AHB59601.1	Arachis hypogaea	100	0	630	46.0934	26.9523	39.5668	49.0997	20.3457	37.4428
arahy.Tifrunner.gnm1.ann1.2UA6GC	MYB-related	AHB59602.1	Arachis hypogaea	99.35	0	626	116.937	14.4753	152.886	130.048	29.8943	181.948
arahy.Tifrunner.gnm1.ann1.L85IH5	MYB-related	AHB59602.1	Arachis hypogaea	97.39	0	610	94.4798	20.4533	133.453	103.875	40.3509	173.173
arahy.Tifrunner.gnm1.ann1.CDIJ73	MYB-related	AHB59605.1	Arachis hypogaea	92.09	0	583	23.5802	3.05554	18.3347	23.1845	2.9977	21.0593
arahy.Tifrunner.gnm1.ann1.IS4JDL	MYB-related	AHB59605.1	Arachis hypogaea	95.83	0	608	27.9149	2.42106	26.9584	27.7989	2.27134	23.5076
arahy.Tifrunner.gnm1.ann1.7IDQ3T	MYB-related	AHB59607.1	Arachis hypogaea	97.51	0	561	3.63426	5.04885	1.82725	2.61945	3.04439	2.09202
arahy.Tifrunner.gnm1.ann1.9QPF88	MYB-related	AHB59607.1	Arachis hypogaea	98.98	0	596	9.6433	11.4513	7.91369	9.62514	9.46205	4.01185
arahy.Tifrunner.gnm1.ann1.V3922U	MYB-related	AHB59607.1	Arachis hypogaea	97.97	0	592	8.3949	9.83902	6.79271	9.23079	9.11234	2.8832
arahy.Tifrunner.gnm1.ann1.WTQ0WN	MYB-related	AHB59608.1	Arachis hypogaea	100	0	687	25.5405	35.3876	23.642	27.2993	36.4428	14.797
arahy.Tifrunner.gnm1.ann1.X9BMMP	MYB-related	AHB59608.1	Arachis hypogaea	100	0	687	22.0733	21.742	23.0401	26.7834	35.5532	14.4991
arahy.Tifrunner.gnm1.ann1.1Y2NXV	MYB-related	AHB59609.1	Arachis hypogaea	99.33	0	602	14.0782	18.0219	15.1134	8.45751	15.073	10.2521
arahy.Tifrunner.gnm1.ann1.4L6GWX	MYB-related	AHB59609.1	Arachis hypogaea	97.64	0	586	10.6245	13.3488	13.5552	10.3633	16.6416	12.8945
arahy.Tifrunner.gnm1.ann1.WHG5AA	MYB-related	AHB59611.1	Arachis hypogaea	100	3e-46	153	0.345497	0.72021	3.54869	0.511552	1.64758	8.40848
arahy.Tifrunner.gnm1.ann1.IEZ2LH	MYB-related	AHB59612.1	Arachis hypogaea	100	6e-51	166	7.866	1.31254	5.57314	8.08223	0.6055	6.7325
arahy.Tifrunner.gnm1.ann1.7NC287	MYB-related	AHB59613.1	Arachis hypogaea	94.31	0	631	7.10994	8.35173	9.04818	8.38421	9.10179	6.69342
arahy.Tifrunner.gnm1.ann1.CBE51L	MYB-related	AHB59613.1	Arachis hypogaea	95.21	0	641	7.16245	8.91814	9.65767	8.34093	10.3428	6.82999
arahy.Tifrunner.gnm1.ann1.U1WI30	MYB-related	AHB59593.1	Arachis hypogaea	75.34	6e-180	513	0.918559	1.49798	1.18522	0.737609	1.53558	0.740319
arahy.Tifrunner.gnm1.ann1.67QM1D	MYB-related	XP_025690782.1	Arachis hypogaea	100	1e-68	133	0.527667	1.08849	1.02213	0.508782	0.80666	0.133749
arahy.Tifrunner.gnm1.ann1.U3IALR	MYB-related	XP_016176634.1	Arachis hypogaea	94.1	4e-150	427	4.83415	5.39539	3.93943	4.35753	4.38703	2.69467
arahy.Tifrunner.gnm1.ann1.CJ4QVY	MYB-related	XP_020962879.1	Arachis ipaensis	100	2e-125	365	1.33159	3.70421	2.86263	1.18586	4.05053	2.99798
arahy.Tifrunner.gnm1.ann1.ET429J	MYB-related	XP_016163721.1	Arachis ipaensis	100	0	535	1.5932	1.89428	1.63944	1.44379	0.97352	1.33579
arahy.Tifrunner.gnm1.ann1.B815UL	MYB-related	XP_020226160.1	Cajanus cajan	93.62	7e-28	186	3.98294	1.63787	0.549969	3.69437	1.61627	0.152997
arahy.Tifrunner.gnm1.ann1.GF54Z4	MYB-related	XP_004494878.1	Cicer arietinum	70.88	0	993	227.064	6.75215	88.9364	197.989	5.48489	62.8202
arahy.Tifrunner.gnm1.ann1.6CVG62	MYB-related	XP_004486159.1	Cicer arietinum	67.24	2e-19	84.7	11.5661	14.1767	7.51427	17.1439	10.3812	5.46487
arahy.Tifrunner.gnm1.ann1.J13BPB	MYB-related	XP_004486159.1	Cicer arietinum	64.47	2e-23	95.9	1.42247	1.19169	1.35032	3.56212	1.23072	0.48434
arahy.Tifrunner.gnm1.ann1.596HBI	MYB-related	XP_004500362.1	Cicer arietinum	48.61	5e-144	435	5.53417	3.29301	1.01389	3.98556	1.80257	0.515625
arahy.Tifrunner.gnm1.ann1.DRQC3V	MYB-related	XP_004500362.1	Cicer arietinum	43.35	7e-123	380	3.49101	3.26186	1.73362	3.01982	2.02154	1.00257
arahy.Tifrunner.gnm1.ann1.NCBN9K	MYB-related	XP_004500362.1	Cicer arietinum	48.09	6e-147	443	4.11147	3.58038	1.81583	3.18173	2.47794	0.977793
arahy.Tifrunner.gnm1.ann1.UJZR4Z	MYB-related	XP_004500362.1	Cicer arietinum	48.44	2e-148	447	6.47794	6.35142	3.06023	4.51992	5.18459	2.4562
arahy.Tifrunner.gnm1.ann1.S1X8C1	MYB-related	XP_004488477.1	Cicer arietinum	69.56	0	913	5.3331	5.48184	5.30964	5.1833	4.92558	2.3561
arahy.Tifrunner.gnm1.ann1.T7BWXM	MYB-related	XP_004488477.1	Cicer arietinum	69.56	0	916	4.38669	8.97095	6.55029	3.9603	8.75534	3.21223
arahy.Tifrunner.gnm1.ann1.D1YJVB	MYB-related	XP_004513098.1	Cicer arietinum	55.29	8e-95	295	5.38314	3.29562	4.11812	6.06649	6.56758	2.78154
arahy.Tifrunner.gnm1.ann1.P5534Y	MYB-related	XP_004494878.1	Cicer arietinum	67.49	0	757	251.908	1.6594	128.805	190.015	1.84982	63.4567
arahy.Tifrunner.gnm1.ann1.HB1RT4	MYB-related	XP_008465305.1	Cucumis melo	30.05	7e-48	186	0.263418	1.65219	0.547497	0.118633	1.11385	0.840428
arahy.Tifrunner.gnm1.ann1.7EIM6C	MYB-related	NP_001236080.1	Glycine max	81.94	9e-37	130	1.00273	0.251242	0.621728	1.21068	0.110168	0.949951
arahy.Tifrunner.gnm1.ann1.J3C0MM	MYB-related	XP_006587842.1	Glycine max	56.46	6e-178	525	2.55035	4.43726	3.28621	2.43885	3.68108	3.97228
arahy.Tifrunner.gnm1.ann1.BWT8ND	MYB-related	XP_003545242.1	Glycine max	46.26	1e-97	307	0.31637	0.315595	0.09633	0.288704	0.6645	1.02731
arahy.Tifrunner.gnm1.ann1.5EJH8A	MYB-related	XP_003550195.1	Glycine max	76.35	0	1835	3.62755	7.76222	5.23396	2.94396	7.40846	4.8308
arahy.Tifrunner.gnm1.ann1.R7AZQJ	MYB-related	XP_003550195.1	Glycine max	74.92	0	1813	3.05217	5.50992	4.86879	2.2271	6.44502	5.30367
arahy.Tifrunner.gnm1.ann1.9UXU7A	MYB-related	XP_003548314.1	Glycine max	64.75	0	556	35.6253	6.73221	44.9565	24.1679	9.01991	82.6681
arahy.Tifrunner.gnm1.ann1.V5MJQ5	MYB-related	XP_003548314.1	Glycine max	63.93	0	544	14.2708	4.21183	19.9381	10.7541	2.76591	28.6409
arahy.Tifrunner.gnm1.ann1.0U0SSW	MYB-related	XP_003528756.1	Glycine max	77.97	0	1075	320.46	1.73795	132.861	235.969	1.9531	68.1151
arahy.Tifrunner.gnm1.ann1.GS0FK5	MYB-related	XP_006597393.1	Glycine max	51.56	3e-91	287	0.763433	0.561811	0.803881	0.620565	1.76689	0.143099
Arachis_hypogaea_newGene_13966	MYB-related	XP_006575120.1	Glycine max	82.05	7e-40	138	1.4318	0.42645	1.00639	1.8626	0.158221	2.00588
arahy.Tifrunner.gnm1.ann1.7P5JVV	MYB-related	XP_006575120.1	Glycine max	67.78	4e-37	132	17.5093	1.01369	8.74146	20.4927	0.696763	11.2001
arahy.Tifrunner.gnm1.ann1.DL3ZW4	MYB-related	XP_006575120.1	Glycine max	82.67	5e-39	135	0.496545	0.0359463	0.199543	1.73306	0.0683127	1.19344
arahy.Tifrunner.gnm1.ann1.G49W89	MYB-related	XP_006575120.1	Glycine max	84.72	1e-37	132	1.38261	0.187633	0.858901	2.74118	0.129882	3.14958
arahy.Tifrunner.gnm1.ann1.BI9FA3	MYB-related	XP_006604752.1	Glycine max	78.68	0	705	4.74763	7.04865	5.70198	4.94205	7.90243	3.222
arahy.Tifrunner.gnm1.ann1.E9GQEB	MYB-related	XP_006604752.1	Glycine max	79.14	0	707	3.34879	4.01595	3.34944	3.62567	4.22243	2.20758
arahy.Tifrunner.gnm1.ann1.18CGRH	MYB-related	XP_006597267.1	Glycine max	56.75	0	723	2.83258	12.3194	2.3907	3.18038	8.68293	1.99763
arahy.Tifrunner.gnm1.ann1.KP4VNB	MYB-related	XP_003548642.1	Glycine max	78.8	0	533	11.4641	7.72336	22.6986	11.0529	7.48279	18.3811
arahy.Tifrunner.gnm1.ann1.J2PKFE	MYB-related	XP_006589522.1	Glycine max	77.46	3e-163	469	1.1266	3.28757	4.10541	1.04824	1.5105	9.13107
arahy.Tifrunner.gnm1.ann1.PL301B	MYB-related	XP_006589522.1	Glycine max	78.1	1e-164	473	1.39234	2.94873	4.8868	0.963122	1.33804	11.0677
arahy.Tifrunner.gnm1.ann1.AF3AF5	MYB-related	XP_006593862.1	Glycine max	72.14	0	838	3.06175	5.07788	3.19368	3.20122	5.97414	3.75809
arahy.Tifrunner.gnm1.ann1.SLGY42	MYB-related	XP_006593862.1	Glycine max	71.89	0	841	3.17731	6.30092	4.92315	2.7901	5.55173	4.18547
arahy.Tifrunner.gnm1.ann1.YJ4E0A	MYB-related	XP_006593862.1	Glycine max	71.89	0	841	0.878992	3.71145	1.33356	0.708371	5.11802	3.33751
arahy.Tifrunner.gnm1.ann1.53Z6YZ	MYB-related	XP_006578283.1	Glycine max	55.45	0	573	1.64813	2.03903	2.00909	1.39503	1.82119	1.61144
arahy.Tifrunner.gnm1.ann1.9D2XZ1	MYB-related	KHN04943.1	Glycine soja	80.3	0	714	0.374523	1.1812	1.1929	0.202588	0.798926	0.77484
arahy.Tifrunner.gnm1.ann1.D4IBRE	MYB-related	KHN20372.1	Glycine soja	71	4e-105	319	0.813362	1.02442	0.362297	0.844785	0.74389	0.0803357
arahy.Tifrunner.gnm1.ann1.QPJJ3N	MYB-related	KHN23250.1	Glycine soja	70.67	7e-105	318	1.30503	2.03065	0.966395	0.913257	1.93638	0.381684
arahy.Tifrunner.gnm1.ann1.J3DRUP	MYB-related	KHN08275.1	Glycine soja	52.76	1e-150	457	0.750623	0.907887	0.726353	0.592901	0.849948	1.07829
arahy.Tifrunner.gnm1.ann1.IB3UKS	MYB-related	KHN08771.1	Glycine soja	64.97	1e-137	408	15.6199	1.23338	6.74779	8.84786	2.49588	14.431
arahy.Tifrunner.gnm1.ann1.NB83W5	MYB-related	KHN08771.1	Glycine soja	65.78	1e-139	414	11.1318	0.647947	2.5596	7.05119	1.03993	9.01229
arahy.Tifrunner.gnm1.ann1.A0X5FR	MYB-related	KHN06834.1	Glycine soja	67.16	2e-81	263	4.88674	8.44052	5.3686	4.58073	7.98181	5.91141
arahy.Tifrunner.gnm1.ann1.01A8MA	MYB-related	KHN16118.1	Glycine soja	67.69	0	1520	2.01341	5.67346	2.97595	1.78241	4.89837	3.28184
arahy.Tifrunner.gnm1.ann1.FE8GQY	MYB-related	KHN16118.1	Glycine soja	66.86	0	1515	2.072	4.7388	2.74467	1.69199	4.12839	3.69071
arahy.Tifrunner.gnm1.ann1.7MW9BK	MYB-related	KHN39115.1	Glycine soja	79.38	4e-86	267	12.6271	2.15849	6.32622	13.0223	2.22743	4.37458
arahy.Tifrunner.gnm1.ann1.8CZ745	MYB-related	KHN18811.1	Glycine soja	78.12	0	526	10.1576	8.64424	20.3683	9.99371	10.5608	19.2389
arahy.Tifrunner.gnm1.ann1.MB41E4	MYB-related	KHN09468.1	Glycine soja	66.67	3e-111	334	17.1704	2.04127	9.89249	17.2673	1.32831	5.91315
arahy.Tifrunner.gnm1.ann1.H3NIN5	MYB-related	KHN35137.1	Glycine soja	49.13	0	764	4.72917	5.50097	3.52602	4.35397	4.61438	2.38764
arahy.Tifrunner.gnm1.ann1.TF9NF6	MYB-related	KHN35137.1	Glycine soja	47.45	0	732	3.40805	4.81415	2.86683	3.03898	4.71694	2.01468
arahy.Tifrunner.gnm1.ann1.51NNVX	MYB-related	KHN32946.1	Glycine soja	87	0	979	4.48052	5.51403	4.66283	4.03219	4.93571	4.24967
arahy.Tifrunner.gnm1.ann1.DJIM9Q	MYB-related	KHN32946.1	Glycine soja	86.82	0	976	4.59375	5.58856	4.52194	4.12948	4.31507	3.46193
arahy.Tifrunner.gnm1.ann1.NXJT0C	MYB-related	ACU86961.1	Linum usitatissimum	45.31	1e-34	130	12.5132	3.96423	5.74121	12.1845	1.95415	1.6626
arahy.Tifrunner.gnm1.ann1.BAG535	MYB-related	AFK44275.1	Lotus japonicus	58.36	9e-96	296	4.65862	4.25106	3.39567	4.52976	7.20047	2.68347
arahy.Tifrunner.gnm1.ann1.6ZYP5I	MYB-related	XP_003597679.1	Medicago truncatula	71.29	6e-136	401	9.68206	33.8559	31.6075	8.52066	38.0236	32.4263
arahy.Tifrunner.gnm1.ann1.NV91PZ	MYB-related	XP_003597679.1	Medicago truncatula	73.26	1e-168	486	9.5799	24.6544	48.6825	9.1689	23.3163	58.7534
arahy.Tifrunner.gnm1.ann1.53Z0F1	MYB-related	XP_003598418.1	Medicago truncatula	86.57	8e-35	124	1.09611	0.204568	0.178439	1.07244	0.131584	0.724259
arahy.Tifrunner.gnm1.ann1.B6C3DF	MYB-related	XP_007156706.1	Phaseolus vulgaris	77.62	4e-99	302	4.86096	4.03722	3.23186	4.62337	3.55612	3.31461
arahy.Tifrunner.gnm1.ann1.WDU6CI	MYB-related	XP_007156706.1	Phaseolus vulgaris	77.62	4e-99	302	4.76748	4.72203	3.85793	5.48409	3.95672	2.37528
arahy.Tifrunner.gnm1.ann1.2A56XJ	MYB-related	XP_007141914.1	Phaseolus vulgaris	55.05	4e-108	331	7.8131	7.78284	13.2415	5.54843	14.4881	19.6156
Arachis_hypogaea_newGene_14915	MYB-related	XP_007136600.1	Phaseolus vulgaris	85.53	7e-39	135	3.22702	2.52565	1.89242	3.49737	2.4564	2.04254
arahy.Tifrunner.gnm1.ann1.7P630Y	MYB-related	XP_007136600.1	Phaseolus vulgaris	86.84	2e-39	136	1.40438	1.88967	0.322947	1.78408	1.05442	0.055873
arahy.Tifrunner.gnm1.ann1.Y2L847	MYB-related	XP_007137818.1	Phaseolus vulgaris	59	2e-108	330	5.80155	14.2993	36.8784	5.96114	14.7867	11.9791
arahy.Tifrunner.gnm1.ann1.6W2W8X	MYB-related	AGV54357.1	Phaseolus vulgaris	88.92	0	587	22.2992	48.1101	29.0677	21.4254	35.1424	14.8099
arahy.Tifrunner.gnm1.ann1.U2II3I	MYB-related	AGV54357.1	Phaseolus vulgaris	89.21	0	586	32.2013	46.807	34.9335	26.5504	40.2698	17.1825
arahy.Tifrunner.gnm1.ann1.55VECQ	MYB-related	XP_011096186.1	Sesamum indicum	49.71	8e-80	259	1.86784	0.139932	0.575336	1.10443	0.325965	0.247106
arahy.Tifrunner.gnm1.ann1.12HUMH	NAC	XP_025605976.1	Arachis duranensis	97.72	4e-116	757	2.6528	3.35201	1.8974	2.67269	2.041	1.56356
arahy.Tifrunner.gnm1.ann1.1P6DI5	NAC	XP_015971067.1	Arachis duranensis	87.34	8e-91	254	0.734717	11.1284	47.4613	0.846302	32.172	39.0914
arahy.Tifrunner.gnm1.ann1.3N6K0N	NAC	XP_015965541.1	Arachis duranensis	100	5e-91	422	3.72586	59.2464	80.2126	2.72595	104.103	43.1444
arahy.Tifrunner.gnm1.ann1.5AD6K9	NAC	XP_016163089.1	Arachis duranensis	100	2e-163	621	1.11968	4.71466	1.18429	3.4382	6.6449	7.28483
arahy.Tifrunner.gnm1.ann1.83Q9A2	NAC	XP_015940149.1	Arachis duranensis	99.04	3e-93	347	3.05664	1.69853	4.16718	2.68474	1.46471	3.89111
arahy.Tifrunner.gnm1.ann1.8E68ZN	NAC	XP_015971232.1	Arachis duranensis	98.99	6e-103	698	3.269	3.22764	2.94277	2.96759	2.68155	2.0833
arahy.Tifrunner.gnm1.ann1.CDPA7L	NAC	XP_015936095.1	Arachis duranensis	98.67	1e-146	425	3.06102	3.74632	2.67206	2.37565	3.70467	0.713094
arahy.Tifrunner.gnm1.ann1.FU1JML	NAC	ADM94307.1	Arachis hypogaea	100	0	724	28.539	103.121	378.177	10.1882	232.133	160.091
arahy.Tifrunner.gnm1.ann1.JBU48Q	NAC	ACD39411.1	Arachis hypogaea	93.4	0	578	102.89	534.291	981.115	100.505	775.795	511.864
arahy.Tifrunner.gnm1.ann1.NB8KRW	NAC	ACI42832.1	Arachis hypogaea	91.71	0	672	20.8393	58.5119	134.061	11.8644	92.7255	59.4886
arahy.Tifrunner.gnm1.ann1.QZZL54	NAC	ACI42832.1	Arachis hypogaea	90.88	0	669	20.102	94.3615	373.275	11.3302	162.854	52.8118
arahy.Tifrunner.gnm1.ann1.WPHD30	NAC	ACG49995.1	Arachis hypogaea	98.85	0	535	0.586717	83.6022	97.1014	0.647317	84.8943	134.982
arahy.Tifrunner.gnm1.ann1.X47CQ0	NAC	ACG49995.1	Arachis hypogaea	100	0	542	0.70326	104.621	112.769	0.666664	117.919	166.257
arahy.Tifrunner.gnm1.ann1.2I3PJC	NAC	XP_025619942.1	Arachis hypogaea	79.1	4e-142	80.9	3.30287	3.99985	2.95786	3.52423	5.32958	2.76801
arahy.Tifrunner.gnm1.ann1.72Q128	NAC	XP_016202769.1	Arachis ipaensis	100	2e-100	1212	3.4344	123.061	131.349	2.44046	206.256	71.9076
arahy.Tifrunner.gnm1.ann1.83IFXD	NAC	XP_025658519.1	Arachis ipaensis	100	1e-73	339	0.742284	7.732	20.7229	0.761545	15.1777	34.4175
arahy.Tifrunner.gnm1.ann1.BFU0GS	NAC	XP_016163504.1	Arachis ipaensis	97.69	7e-107	508	162.847	715.269	1657.4	149.732	1022.53	693.735
arahy.Tifrunner.gnm1.ann1.D4BTID	NAC	XP_016193540.1	Arachis ipaensis	88.27	0	518	0.200164	0.218747	0.863494	0.184734	0.100305	3.69165
arahy.Tifrunner.gnm1.ann1.Z8VU36	NAC	XP_016163090.1	Arachis ipaensis	100	1e-161	464	3.70505	4.38966	2.66586	2.76717	6.13051	6.51709
arahy.Tifrunner.gnm1.ann1.A3J7SX	NAC	XP_020222543.1	Cajanus cajan	61.96	0	248	4.05468	3.98483	4.00311	4.14267	5.26409	2.37668
arahy.Tifrunner.gnm1.ann1.FFKU3L	NAC	XP_004496133.1	Cicer arietinum	43.82	1e-150	458	15.1299	18.5277	17.8286	14.5871	23.1629	17.6243
arahy.Tifrunner.gnm1.ann1.G1V3KR	NAC	XP_004502931.1	Cicer arietinum	65.92	2e-161	468	12.0043	22.5664	11.5514	12.3874	22.0533	8.15122
arahy.Tifrunner.gnm1.ann1.ILS8DP	NAC	XP_004496133.1	Cicer arietinum	43.98	8e-152	461	27.7241	34.0026	25.7354	27.4087	40.5559	27.1472
arahy.Tifrunner.gnm1.ann1.MI72XM	NAC	XP_004502931.1	Cicer arietinum	65.35	3e-160	466	7.78243	15.2317	7.28196	9.17323	15.5697	8.11011
arahy.Tifrunner.gnm1.ann1.8D109F	NAC	XP_004496404.1	Cicer arietinum	56.08	0	570	6.6514	28.1505	32.8522	5.56742	29.5148	40.1819
arahy.Tifrunner.gnm1.ann1.BEF3I8	NAC	XP_004487194.1	Cicer arietinum	83.11	2e-164	471	0.551372	0.838924	0.216734	1.08098	0.61682	0.50335
arahy.Tifrunner.gnm1.ann1.AIPG34	NAC	XP_004490093.1	Cicer arietinum	70.19	7e-131	385	0.0719107	12.1021	26.2071	0.1316	65.2182	7.08253
arahy.Tifrunner.gnm1.ann1.S9FEUH	NAC	XP_004490093.1	Cicer arietinum	68.52	8e-130	382	0.068317	10.253	36.4804	0.21832	51.6049	10.976
arahy.Tifrunner.gnm1.ann1.A1VWSL	NAC	XP_004505672.1	Cicer arietinum	75.48	1e-159	460	1.78656	8.06386	16.7953	2.2752	4.6239	27.7152
arahy.Tifrunner.gnm1.ann1.TY7WD8	NAC	XP_004505672.1	Cicer arietinum	74.92	4e-158	456	3.97034	27.0177	80.9445	4.18154	11.0165	101.6
arahy.Tifrunner.gnm1.ann1.G3YZJ0	NAC	XP_024184957.1	Fragaria x ananassa	68.49	9e-29	107	0.0551447	0.49257	0.595086	0.11768	1.32182	0.240878
arahy.Tifrunner.gnm1.ann1.H91V8V	NAC	NP_001276287.1	Glycine max	54.01	0	595	5.63633	9.81386	8.10575	4.70385	8.57337	10.0089
arahy.Tifrunner.gnm1.ann1.MFVS6B	NAC	NP_001276287.1	Glycine max	55.5	0	602	7.10148	18.2692	27.3821	6.64419	27.5804	24.359
arahy.Tifrunner.gnm1.ann1.MGN032	NAC	NP_001238078.1	Glycine max	71.14	6e-114	338	2.51686	8.40783	0.917299	1.56971	4.13287	1.1756
arahy.Tifrunner.gnm1.ann1.WF4CBH	NAC	NP_001238078.1	Glycine max	71.14	6e-114	338	4.25668	11.7955	2.05689	3.14889	8.83345	2.78725
arahy.Tifrunner.gnm1.ann1.2MPS86	NAC	XP_003524726.1	Glycine max	63.03	4e-142	417	0.910687	1.49253	0.583269	0.945994	0.947199	0.333965
arahy.Tifrunner.gnm1.ann1.3F2LJ6	NAC	XP_003554001.1	Glycine max	65.8	1e-175	508	0.751569	8.00315	16.571	0.520084	11.9887	24.7744
arahy.Tifrunner.gnm1.ann1.FHJ4BK	NAC	XP_003554001.1	Glycine max	89.06	2e-31	123	3.21528	1.17643	0.615311	2.11382	1.20045	0.63419
arahy.Tifrunner.gnm1.ann1.WULW7H	NAC	XP_003554001.1	Glycine max	65.88	1e-175	508	1.09086	9.2341	21.1413	1.22575	11.3224	24.4783
arahy.Tifrunner.gnm1.ann1.7G7SK7	NAC	XP_003533533.1	Glycine max	60.11	2e-140	414	0.825825	15.2947	39.5044	0.61574	8.62527	36.7135
arahy.Tifrunner.gnm1.ann1.2FYA1K	NAC	XP_003523205.1	Glycine max	71.29	8e-152	439	2.0067	111.093	305.986	1.15226	178.911	201.006
arahy.Tifrunner.gnm1.ann1.VCF3H0	NAC	XP_003523205.1	Glycine max	71.95	4e-153	442	2.83679	119.16	368.057	3.3717	163.715	313.222
arahy.Tifrunner.gnm1.ann1.76LABN	NAC	XP_003524716.1	Glycine max	70	1e-170	491	0.0112137	2.01903	0.477908	0.050226	2.07945	0.107666
arahy.Tifrunner.gnm1.ann1.U16Y2L	NAC	XP_003524716.1	Glycine max	70	1e-170	491	0	1.89846	0.399419	0.0432507	1.82819	0.047717
arahy.Tifrunner.gnm1.ann1.919QYJ	NAC	XP_003518010.1	Glycine max	69.3	0	608	2.26832	1.99373	2.06472	2.3397	1.84459	2.03164
arahy.Tifrunner.gnm1.ann1.V9YDBD	NAC	XP_003529352.1	Glycine max	64.74	7e-136	400	0.097439	0.535515	0.321305	0.123545	0.175011	1.09336
arahy.Tifrunner.gnm1.ann1.XMHS8A	NAC	XP_003518010.1	Glycine max	69.3	0	606	1.90713	1.18276	1.4765	2.27763	0.648836	0.756718
arahy.Tifrunner.gnm1.ann1.5P3U81	NAC	XP_003539476.1	Glycine max	64.42	5e-108	324	0.0958673	0.355274	1.37238	0.153311	0.432501	2.37461
arahy.Tifrunner.gnm1.ann1.YXGX3A	NAC	XP_003539476.1	Glycine max	64.79	5e-108	324	0.19632	0.176615	1.488	0.144159	0.116126	2.56912
arahy.Tifrunner.gnm1.ann1.ZDQ75D	NAC	XP_003553602.1	Glycine max	70.26	4e-123	363	0.0131943	0.104032	0.490741	0.100068	0.18666	1.19305
arahy.Tifrunner.gnm1.ann1.JUA047	NAC	XP_003541998.1	Glycine max	73.94	3e-179	513	0.122426	0.719827	1.80611	0.0126467	0.484254	3.66682
arahy.Tifrunner.gnm1.ann1.TCTP66	NAC	XP_003541998.1	Glycine max	73.94	1e-178	512	0.0425217	0.442087	0.602126	0.0377737	0.349347	1.20028
arahy.Tifrunner.gnm1.ann1.8GCY61	NAC	XP_003541359.1	Glycine max	79.22	1e-159	459	0.266723	0.743497	0.557097	0.500722	0.939429	1.02456
arahy.Tifrunner.gnm1.ann1.JE37KP	NAC	XP_003550460.1	Glycine max	65.45	0	527	3.21693	2.47154	5.16059	2.62389	1.79025	4.51265
arahy.Tifrunner.gnm1.ann1.13C0EN	NAC	XP_006605343.1	Glycine max	72.58	0	635	1.14211	2.05611	2.28097	0.623923	2.70804	3.16151
arahy.Tifrunner.gnm1.ann1.UCK419	NAC	XP_006605343.1	Glycine max	75.18	0	656	3.99561	8.86458	6.30623	3.93316	10.3597	6.33212
arahy.Tifrunner.gnm1.ann1.1UE66A	NAC	ACU23644.1	Glycine max	60.13	0	690	4.97	60.1552	43.9034	4.39804	71.0375	56.5737
arahy.Tifrunner.gnm1.ann1.V20ZHW	NAC	ACU23644.1	Glycine max	60.13	0	692	4.4258	82.7439	57.2737	5.40119	86.0732	78.7144
arahy.Tifrunner.gnm1.ann1.L5HHP2	NAC	KHN48695.1	Glycine soja	62.6	3e-141	416	1.09733	1.07957	0.395241	0.959276	0.988458	0.775201
arahy.Tifrunner.gnm1.ann1.L9IK9Y	NAC	KHN18563.1	Glycine soja	68.03	5e-162	468	1.65266	22.6101	35.3795	2.53513	103.505	42.9879
arahy.Tifrunner.gnm1.ann1.YB9YM9	NAC	KHN36793.1	Glycine soja	82.84	1e-172	495	11.2377	8.74397	11.4707	8.35423	12.1572	10.9097
arahy.Tifrunner.gnm1.ann1.7GZ1C0	NAC	KHN15891.1	Glycine soja	69.61	0	602	0.541278	0.901172	1.45539	0.581953	1.24922	1.87285
arahy.Tifrunner.gnm1.ann1.1IJJ7X	NAC	KHN15864.1	Glycine soja	50.29	3e-144	435	0.392437	3.15116	1.27044	0.728652	2.60626	1.59108
arahy.Tifrunner.gnm1.ann1.8KC8J6	NAC	KHN15864.1	Glycine soja	51.27	5e-147	442	1.0623	3.38236	1.12211	1.60067	4.6098	2.1035
arahy.Tifrunner.gnm1.ann1.FD63AG	NAC	KHN09961.1	Glycine soja	67.83	8e-156	452	0.45805	1.5708	0.229907	0.606764	1.14285	0.432418
arahy.Tifrunner.gnm1.ann1.BPCJ1X	NAC	KEH38987.1	Medicago truncatula	50.46	3e-125	385	2.76008	3.40285	1.38359	2.48782	1.81033	0.667559
arahy.Tifrunner.gnm1.ann1.U487DX	NAC	KEH31125.1	Medicago truncatula	88.49	2e-87	271	0.944511	1.53175	1.96651	0.834689	1.74699	1.58715
arahy.Tifrunner.gnm1.ann1.ZM1I0C	NAC	XP_007155625.1	Phaseolus vulgaris	60.59	2e-137	408	0.426856	1.00011	0.319236	0.192151	0.655212	0.414926
arahy.Tifrunner.gnm1.ann1.JB9PK4	NAC	XP_007149262.1	Phaseolus vulgaris	78.7	7e-178	506	5.16744	4.32108	3.99751	3.75323	2.73256	1.58734
arahy.Tifrunner.gnm1.ann1.V88TU5	NAC	XP_007149262.1	Phaseolus vulgaris	79.08	0	516	9.09803	6.66042	9.23559	9.17271	8.6507	6.05656
arahy.Tifrunner.gnm1.ann1.65HUV4	NAC	XP_007149615.1	Phaseolus vulgaris	79.52	0	590	2.84421	2.45369	3.09067	2.59047	2.73722	3.18685
arahy.Tifrunner.gnm1.ann1.YH9HLJ	NAC	XP_007148205.1	Phaseolus vulgaris	60	4e-135	401	0.306383	0.643845	1.00186	0.694411	0.437925	0.41747
arahy.Tifrunner.gnm1.ann1.9ZTQ0N	NAC	XP_007021328.1	Theobroma cacao	40.44	2e-58	201	12.9574	73.5621	232.789	5.03549	162.367	97.4738
Arachis_hypogaea_newGene_2005	NF-X1	XP_004512772.1	Cicer arietinum	73.74	0	1645	2.914	3.61725	3.29569	2.07393	6.42766	10.9849
arahy.Tifrunner.gnm1.ann1.TQ1MU5	NF-X1	XP_004512772.1	Cicer arietinum	73.59	0	1646	1.46681	2.32775	2.09198	1.86174	3.68398	10.0355
arahy.Tifrunner.gnm1.ann1.1Q70G5	NF-X1	XP_004500492.1	Cicer arietinum	79.15	0	1362	2.08894	3.83512	2.0523	2.04733	4.31446	1.45934
arahy.Tifrunner.gnm1.ann1.DA4QY1	NF-X1	XP_004500492.1	Cicer arietinum	79.74	0	1375	5.71679	6.70161	6.3948	5.38552	6.82983	6.32687
arahy.Tifrunner.gnm1.ann1.E0X5DU	NF-YA	AGH62008.1	Arachis hypogaea	100	1e-162	461	1.17189	3.40876	0.621017	2.74805	2.55129	0.215431
arahy.Tifrunner.gnm1.ann1.K8VWCH	NF-YA	AGH62008.1	Arachis hypogaea	99.55	4e-162	459	1.7937	1.06505	0.446906	0.999317	0.721924	0.246516
arahy.Tifrunner.gnm1.ann1.TFSP1V	NF-YA	XP_025613723.1	Arachis hypogaea	87.32	1e-154	434	35.5526	21.1525	18.3118	36.0558	17.8221	9.60071
arahy.Tifrunner.gnm1.ann1.D979GK	NF-YA	XP_020976381.1	Arachis ipaensis	78.88	0	659	9.65673	6.4535	4.79211	11.5602	4.73933	3.8731
arahy.Tifrunner.gnm1.ann1.S6585G	NF-YA	XP_020972311.1	Arachis ipaensis	68.73	2e-96	288	1.51361	3.16966	3.95263	1.33522	1.16246	2.8838
arahy.Tifrunner.gnm1.ann1.14IBSY	NF-YA	XP_004500195.1	Cicer arietinum	79.71	1e-178	514	79.6676	41.8405	27.2366	57.2835	35.5922	18.0558
arahy.Tifrunner.gnm1.ann1.K4Y63P	NF-YA	XP_003533780.1	Glycine max	68.69	6e-98	296	2.34093	2.62787	4.15419	3.52118	1.73251	0.740571
arahy.Tifrunner.gnm1.ann1.FK38PN	NF-YA	XP_006597203.1	Glycine max	49.83	4e-73	237	8.4723	4.71072	3.57709	7.87068	4.10754	2.63297
arahy.Tifrunner.gnm1.ann1.3C4V56	NF-YA	XP_003540525.1	Glycine max	60.65	9e-123	367	5.12563	4.93541	1.98429	4.83685	4.4088	0.521574
arahy.Tifrunner.gnm1.ann1.TY3GKM	NF-YA	XP_003540525.1	Glycine max	62.54	1e-122	366	3.51987	5.83941	2.27085	3.5288	4.58848	0.860797
arahy.Tifrunner.gnm1.ann1.40UHTZ	NF-YA	ACU19519.1	Glycine max	73.3	2e-99	298	15.7234	6.56686	10.4639	12.7108	4.4567	10.5329
arahy.Tifrunner.gnm1.ann1.85VPHV	NF-YA	ACU19519.1	Glycine max	72.55	1e-98	296	21.1545	5.94849	14.3212	20.6583	5.46722	11.2155
arahy.Tifrunner.gnm1.ann1.P5AXXG	NF-YA	KHN31720.1	Glycine soja	82.34	2e-180	515	95.7795	41.9544	33.4721	71.4983	35.9309	20.0962
arahy.Tifrunner.gnm1.ann1.RS70VX	NF-YA	AFK37452.1	Lotus japonicus	74.38	3e-169	486	2.1125	5.5876	2.53045	3.025	6.62693	1.80661
arahy.Tifrunner.gnm1.ann1.HITK0G	NF-YA	XP_007162983.1	Phaseolus vulgaris	73.35	3e-169	486	1.92344	4.26009	2.63688	3.30406	5.77587	0.959575
arahy.Tifrunner.gnm1.ann1.WXE8TN	NF-YA	XP_007162983.1	Phaseolus vulgaris	58.63	2e-86	270	0.0710427	1.24609	0.18662	0.044501	1.57771	0.139
arahy.Tifrunner.gnm1.ann1.S3VJK6	NF-YB	XP_007162720.1	Arachis duranensis	99.02	1e-149	419	4.17474	5.08361	3.15301	4.03245	4.64219	2.15854
arahy.Tifrunner.gnm1.ann1.Y51BP6	NF-YB	XP_006579721.1	Glycine max	96.18	7e-108	316	5.35889	10.6431	10.5389	6.06335	11.6807	8.21291
arahy.Tifrunner.gnm1.ann1.B1KVMA	NF-YB	XP_003524506.1	Glycine max	76.92	1e-76	236	15.96	25.4443	21.2429	18.0732	23.8706	19.9846
arahy.Tifrunner.gnm1.ann1.I7PXCJ	NF-YB	NP_001237961.1	Glycine max	72.85	2e-66	211	9.37654	16.1053	9.40745	10.6624	17.0661	7.78633
arahy.Tifrunner.gnm1.ann1.UG6V14	NF-YB	NP_001237961.1	Glycine max	72.19	6e-67	212	9.06816	14.4809	7.4568	9.84407	13.697	6.24902
arahy.Tifrunner.gnm1.ann1.8XPX7R	NF-YB	AFK41105.1	Medicago truncatula	76.73	2e-98	295	26.0684	32.933	11.1309	22.2012	18.8066	9.115
arahy.Tifrunner.gnm1.ann1.BTE5MM	NF-YB	AFK41105.1	Medicago truncatula	76.24	1e-97	293	26.3124	43.0548	16.1841	25.8532	31.1277	17.1681
arahy.Tifrunner.gnm1.ann1.83ESWU	NF-YB	XP_007144163.1	Phaseolus vulgaris	85.16	4e-104	308	1.04607	1.62407	0.73408	1.0949	1.03871	0.41116
arahy.Tifrunner.gnm1.ann1.SP9TFP	NF-YB	XP_007144163.1	Phaseolus vulgaris	84.62	3e-103	306	1.10736	1.6807	0.816585	1.13384	1.02894	0.561847
arahy.Tifrunner.gnm1.ann1.0G5T8T	NF-YC	XP_015968567.1	Arachis hypogaea	100	9e-156	121	9.1914	11.9352	9.3361	9.40265	12.048	6.14406
arahy.Tifrunner.gnm1.ann1.KZS5BJ	NF-YC	XP_025685515.1	Arachis hypogaea	98.15	8e-86	256	2.9002	2.80853	1.29757	3.83592	2.87688	1.39527
arahy.Tifrunner.gnm1.ann1.M21JET	NF-YC	XP_015946986.1	Arachis hypogaea	95.15	2e-100	301	3.03508	3.69214	3.90915	2.79993	4.73821	4.5675
arahy.Tifrunner.gnm1.ann1.R55U5A	NF-YC	XP_016171460.1	Arachis hypogaea	100	2e-147	419	6.88249	1.77613	4.85265	6.68885	1.60877	3.86821
arahy.Tifrunner.gnm1.ann1.VV7AV3	NF-YC	XP_016171460.1	Arachis hypogaea	99.57	3e-146	416	5.5976	2.10644	3.64827	6.38295	2.06967	2.61341
arahy.Tifrunner.gnm1.ann1.F7CTDZ	NF-YC	XP_025685515.1	Arachis ipaensis	99.15	2e-81	241	2.33297	2.9598	1.84935	3.11644	2.26012	1.17198
arahy.Tifrunner.gnm1.ann1.WLF6LC	NF-YC	XP_004494629.1	Cicer arietinum	94.23	5e-169	480	10.3117	12.5432	12.3345	9.57899	14.2895	7.00094
arahy.Tifrunner.gnm1.ann1.9U8SPX	NF-YC	XP_003518474.1	Glycine max	71.19	4e-121	361	3.3811	7.33326	4.9276	3.11429	6.9765	6.28136
arahy.Tifrunner.gnm1.ann1.YA9X9Q	NF-YC	XP_003518474.1	Glycine max	71.19	8e-122	362	1.7731	3.87811	2.40138	1.56817	3.41095	2.68997
arahy.Tifrunner.gnm1.ann1.CT41QQ	NF-YC	KHN37732.1	Glycine soja	73.94	3e-120	358	15.9335	13.8956	12.1299	18.375	13.1965	5.5994
arahy.Tifrunner.gnm1.ann1.L34J1I	NF-YC	KHN37732.1	Glycine soja	74.11	2e-122	364	22.0954	19.6262	15.1011	22.5791	17.9739	9.55518
arahy.Tifrunner.gnm1.ann1.1YL9TV	NF-YC	KEH32957.1	Medicago truncatula	76.01	2e-137	402	3.8701	7.03514	6.29468	3.73503	7.32765	8.73483
arahy.Tifrunner.gnm1.ann1.FIIU1N	NF-YC	XP_010094005.1	Morus notabilis	48.94	3e-60	202	0.243821	4.26758	4.80866	0.240724	3.88878	3.36343
arahy.Tifrunner.gnm1.ann1.HG1CGX	NF-YC	XP_011023993.1	Populus euphratica	77.02	2e-113	340	13.8583	10.5842	15.5841	16.4411	7.36445	9.40112
arahy.Tifrunner.gnm1.ann1.DHT5D0	NF-YC	XP_010550738.1	Tarenaya hassleriana	83.87	2e-114	340	23.5963	9.04365	16.6696	29.2724	8.02515	14.3182
arahy.Tifrunner.gnm1.ann1.89WW7B	OFP	XP_004486728.1	Cicer arietinum	47.62	1e-78	253	5.05622	1.40678	2.56029	4.97353	2.14619	2.14361
arahy.Tifrunner.gnm1.ann1.N83S5Z	OFP	XP_004486728.1	Cicer arietinum	47.62	1e-78	253	5.02615	1.41701	2.53711	4.91946	2.14839	2.13489
arahy.Tifrunner.gnm1.ann1.5D5CHZ	OFP	KHN04235.1	Glycine soja	56.68	6e-124	373	0.0426747	0.0866973	0.206183	0.023681	0.088817	1.17077
arahy.Tifrunner.gnm1.ann1.Y3MCKA	PHD	XP_025629513.1	Arachis hypogaea	100	0	179	4.3165	2.38963	1.89893	4.39456	2.68598	1.9088
arahy.Tifrunner.gnm1.ann1.6T9XFP	PHD	XP_016171250.1	Arachis ipaensis	91.36	9e-110	163	7.82162	7.47009	5.2626	9.29685	6.35688	2.94392
arahy.Tifrunner.gnm1.ann1.PTHF6B	PHD	XP_004494555.1	Cicer arietinum	63.55	0	820	4.10277	8.15237	5.07026	4.88355	10.7578	4.45744
arahy.Tifrunner.gnm1.ann1.X25DG1	PHD	XP_004494555.1	Cicer arietinum	63.69	0	823	4.94362	8.50101	6.97056	4.59523	12.531	8.84791
arahy.Tifrunner.gnm1.ann1.655WP4	PHD	XP_004502916.1	Cicer arietinum	74.22	0	596	1.21059	1.23595	1.06261	1.08804	0.931361	0.558306
arahy.Tifrunner.gnm1.ann1.LSW17J	PHD	XP_004502916.1	Cicer arietinum	71.57	0	586	2.01086	1.87243	1.41933	2.34135	1.20244	0.541513
arahy.Tifrunner.gnm1.ann1.WJPD8A	PHD	XP_004515666.1	Cicer arietinum	66.58	0	1859	11.4951	16.5979	14.7768	9.27268	16.2894	21.0104
arahy.Tifrunner.gnm1.ann1.Y09WXD	PHD	XP_004515667.1	Cicer arietinum	68.82	0	1521	11.1518	15.5232	14.5677	8.29173	16.535	20.086
arahy.Tifrunner.gnm1.ann1.2BQ2P0	PHD	XP_004506321.1	Cicer arietinum	67.73	0	996	6.31884	4.92351	3.88763	4.99578	4.55636	3.83637
Arachis_hypogaea_newGene_5491	PHD	XP_004496731.1	Cicer arietinum	67.62	0	1172	3.05831	3.97094	2.39593	1.10484	3.86577	1.44937
arahy.Tifrunner.gnm1.ann1.2FXK3X	PHD	XP_004496731.1	Cicer arietinum	65.03	0	1640	6.75756	13.7274	7.57855	5.46383	12.1121	8.38983
arahy.Tifrunner.gnm1.ann1.U12L5E	PHD	XP_004496731.1	Cicer arietinum	70.14	0	1809	3.37146	7.33823	3.32128	2.54025	5.82147	3.3867
arahy.Tifrunner.gnm1.ann1.PW9PR6	PHD	XP_004487555.1	Cicer arietinum	52.23	0	946	30.6439	19.2931	24.3912	33.9027	21.2807	27.3257
arahy.Tifrunner.gnm1.ann1.JRR1U5	PHD	XP_003527148.1	Glycine max	95.37	8e-155	442	34.9578	21.6205	27.0216	32.309	21.7967	13.0259
arahy.Tifrunner.gnm1.ann1.6VV6NG	PHD	XP_006598904.1	Glycine max	68.16	0	1294	3.1511	4.05536	3.8534	2.34909	4.28613	4.58769
arahy.Tifrunner.gnm1.ann1.KMC0NT	PHD	XP_006583237.1	Glycine max	71.2	0	1437	3.15878	3.40715	3.9468	2.35478	2.81405	4.85922
arahy.Tifrunner.gnm1.ann1.TXM5HR	PHD	XP_006583237.1	Glycine max	74.53	0	1528	3.5074	3.78653	4.92689	2.86473	3.60039	7.08503
arahy.Tifrunner.gnm1.ann1.AP90LP	PHD	XP_006578910.1	Glycine max	75.63	0	1686	3.69857	4.98338	5.20252	3.11373	4.06234	4.35931
arahy.Tifrunner.gnm1.ann1.CMJ8L0	PHD	XP_006578910.1	Glycine max	75.02	0	1677	2.8528	4.17038	3.60182	2.29354	4.41311	2.76158
arahy.Tifrunner.gnm1.ann1.E3AN2D	PHD	XP_003527980.1	Glycine max	80.06	0	1766	3.53702	8.3007	6.43946	3.35515	7.46778	5.49284
arahy.Tifrunner.gnm1.ann1.SPP5W5	PHD	XP_003527980.1	Glycine max	79.96	0	1761	2.79745	7.4828	4.50536	2.43388	6.6973	4.24241
arahy.Tifrunner.gnm1.ann1.S45US4	PHD	XP_006603816.1	Glycine max	64.32	0	2642	1.58465	1.77152	1.95849	0.825664	1.93902	1.47519
arahy.Tifrunner.gnm1.ann1.F4SVGY	PHD	XP_003534422.1	Glycine max	78.26	0	1175	0.729546	1.25003	0.955578	0.622594	1.50014	0.784676
arahy.Tifrunner.gnm1.ann1.7Z9IPQ	PHD	XP_003539616.1	Glycine max	63.71	0	1652	3.35723	4.47625	3.08948	3.30519	3.31788	2.12389
arahy.Tifrunner.gnm1.ann1.LDTM0X	PHD	XP_006591885.1	Glycine max	96.65	1e-150	430	7.66895	5.48436	4.70529	8.1549	4.93264	3.46147
arahy.Tifrunner.gnm1.ann1.4KB8WD	PHD	XP_006604599.1	Glycine max	71.98	0	1198	22.6107	28.9915	11.6646	14.2561	17.5294	6.31915
arahy.Tifrunner.gnm1.ann1.IFU2A8	PHD	XP_006604599.1	Glycine max	65.91	0	1112	4.54004	13.0087	5.34505	3.92278	12.0113	4.14335
arahy.Tifrunner.gnm1.ann1.EFWL5I	PHD	XP_006592723.1	Glycine max	60.1	0	1165	3.9163	8.46992	7.98417	3.59633	11.0695	12.5091
arahy.Tifrunner.gnm1.ann1.T35FHV	PHD	XP_006592723.1	Glycine max	59.3	0	1156	5.60608	10.4536	9.48272	4.72408	11.8748	17.7909
arahy.Tifrunner.gnm1.ann1.9RR6WG	PHD	XP_003519600.1	Glycine max	69.85	0	1159	2.40432	4.02252	3.79942	2.36001	3.1469	2.81583
arahy.Tifrunner.gnm1.ann1.WPCM0F	PHD	XP_003519600.1	Glycine max	70.46	0	1175	3.01793	4.56514	3.9675	2.94342	4.04182	3.46906
arahy.Tifrunner.gnm1.ann1.LM9Y2C	PHD	XP_006594080.1	Glycine max	80.75	0	1484	7.71988	11.743	7.58075	6.65918	9.54997	11.067
arahy.Tifrunner.gnm1.ann1.57F5XX	PHD	XP_006596245.1	Glycine max	61.51	0	733	2.17931	3.34847	2.27408	1.43493	2.40048	2.32684
arahy.Tifrunner.gnm1.ann1.D2PCJK	PHD	XP_006596245.1	Glycine max	62.56	0	738	2.55632	2.76794	1.33099	2.81359	2.44131	1.17639
Arachis_hypogaea_newGene_7827	PHD	XP_006582474.1	Glycine max	41.69	1e-147	451	1.72335	0.800591	0.544146	1.56546	0.878081	1.2167
arahy.Tifrunner.gnm1.ann1.53N7TD	PHD	NP_001241355.1	Glycine max	88.24	8e-168	478	2.85887	2.5769	3.15523	2.70684	2.02931	1.72599
arahy.Tifrunner.gnm1.ann1.6BXT91	PHD	NP_001241355.1	Glycine max	88.24	8e-168	478	3.99902	2.99776	2.11	2.24892	2.53747	1.4131
arahy.Tifrunner.gnm1.ann1.5YT5MY	PHD	XP_006594080.1	Glycine max	82.26	0	434	9.50859	10.1415	7.01472	7.5305	8.45018	9.58014
arahy.Tifrunner.gnm1.ann1.BF36CF	PHD	KHN07035.1	Glycine soja	82.19	0	2429	11.262	18.3102	14.4886	9.33125	18.433	15.0756
arahy.Tifrunner.gnm1.ann1.QU94QB	PHD	KHN07035.1	Glycine soja	80.28	0	2413	12.0011	21.8035	16.7181	10.9549	20.0903	15.5476
arahy.Tifrunner.gnm1.ann1.C2LCIC	PHD	KHN40084.1	Glycine soja	56.79	0	1280	0.293279	1.58087	0.115912	0.251549	0.985207	0.057325
arahy.Tifrunner.gnm1.ann1.K74ZDU	PHD	KHN33654.1	Glycine soja	70.22	0	703	3.19044	5.31247	3.90906	3.96429	4.70836	2.39816
arahy.Tifrunner.gnm1.ann1.M9AABA	PHD	KHN33654.1	Glycine soja	66.6	0	666	4.07717	5.3549	3.27718	4.37474	3.56284	2.41958
arahy.Tifrunner.gnm1.ann1.XBA6K2	PHD	KHN18390.1	Glycine soja	45.95	7e-98	317	3.28848	1.88275	1.69424	3.13977	1.71834	1.45678
arahy.Tifrunner.gnm1.ann1.NM7VB5	PHD	KHN11645.1	Glycine soja	78.4	0	1178	0.895829	2.41436	1.20956	0.84333	1.81839	0.743291
arahy.Tifrunner.gnm1.ann1.SBJ000	PHD	Lus10015266	Linum usitatissimum	38.28	8e-100	348	3.79629	9.00915	6.16767	3.54137	6.25783	3.14806
arahy.Tifrunner.gnm1.ann1.JSN7JY	PHD	KEH19331.1	Medicago truncatula	67.1	0	1745	1.32612	0.642478	1.76364	1.42647	0.50822	2.19873
arahy.Tifrunner.gnm1.ann1.AWTX9V	PHD	XP_007158901.1	Phaseolus vulgaris	76.5	0	3542	3.6047	5.70624	3.39595	2.29982	5.82372	3.27887
arahy.Tifrunner.gnm1.ann1.VH4LBD	PHD	XP_007158901.1	Phaseolus vulgaris	75.87	0	3507	3.98533	6.93505	4.47278	3.1885	6.55651	4.53746
arahy.Tifrunner.gnm1.ann1.RWWV81	PHD	XP_007143079.1	Phaseolus vulgaris	52.84	1e-143	449	2.22372	3.52326	2.47708	2.23974	3.4039	1.71146
arahy.Tifrunner.gnm1.ann1.LCQF6T	PHD	XP_007143926.1	Phaseolus vulgaris	79.42	0	1180	5.39072	2.72312	1.66091	4.41131	3.54	3.4273
arahy.Tifrunner.gnm1.ann1.TP2IXW	PHD	XP_007143926.1	Phaseolus vulgaris	79.39	0	1178	6.03722	2.97924	1.64662	4.71465	3.56282	2.43978
arahy.Tifrunner.gnm1.ann1.66AXQW	PHD	XP_007132185.1	Phaseolus vulgaris	80.73	0	869	6.59329	12.467	7.14452	4.96846	11.9707	6.03853
arahy.Tifrunner.gnm1.ann1.Y4DE2H	PLATZ	XP_003537704.1	Glycine max	84.62	3e-130	379	40.3411	30.217	24.4306	28.4984	22.8742	19.0305
arahy.Tifrunner.gnm1.ann1.C1L015	PLATZ	XP_003540084.1	Glycine max	86.34	2e-136	394	5.48248	5.27287	2.85356	6.84692	4.68361	2.1773
arahy.Tifrunner.gnm1.ann1.GR8EZE	PLATZ	XP_003540084.1	Glycine max	82.57	9e-131	380	38.5176	22.457	22.3524	20.4056	20.0042	22.5605
arahy.Tifrunner.gnm1.ann1.H515SB	PLATZ	XP_003540084.1	Glycine max	85.9	3e-136	394	4.71283	3.89284	2.79875	6.57717	3.25816	2.82859
arahy.Tifrunner.gnm1.ann1.2VF7RX	PLATZ	PON87426.1	Trema orientale	42	3e-18	365	21.3024	49.2792	104.33	22.3515	73.0247	164.721
arahy.Tifrunner.gnm1.ann1.C1JFDB	PLATZ	XP_003621623.1	Trifolium pratense	31.48	1e-06	51.2	0.293945	2.33369	1.71557	0.434574	2.31498	1.94833
arahy.Tifrunner.gnm1.ann1.N49JF0	PLATZ	XP_003621623.1	Trifolium pratense	31.43	1e-06	51.2	0.273308	1.66608	0.82283	0.441443	1.35977	0.796212
arahy.Tifrunner.gnm1.ann1.NBZU38	PLATZ	XP_003621623.1	Trifolium pratense	36.67	1e-07	53.1	0.496337	1.68805	0.894057	0.8465	1.33059	0.269529
arahy.Tifrunner.gnm1.ann1.RCY4IA	PLATZ	XP_003621623.1	Trifolium pratense	36.36	8e-07	51.6	0.779164	1.61033	0.849832	0.664904	1.98322	0.436288
arahy.Tifrunner.gnm1.ann1.Y6ILE8	Pseudo ARR-B	CCW28719.1	Arachis duranensis	98.32	0	1447	14.1211	3.65515	24.2285	11.9537	4.09671	42.8625
arahy.Tifrunner.gnm1.ann1.Y6Q3ES	Pseudo ARR-B	CCW28719.1	Arachis duranensis	96.78	0	1425	10.8324	6.62316	62.8319	8.27798	11.434	102.316
arahy.Tifrunner.gnm1.ann1.1K6ZHH	Pseudo ARR-B	XP_006594103.1	Glycine max	75.26	0	1137	11.5658	20.6176	11.7872	9.50104	19.3041	8.25011
arahy.Tifrunner.gnm1.ann1.Z8TZMB	Pseudo ARR-B	XP_006594103.1	Glycine max	75.73	0	1147	15.1288	31.6873	17.0273	11.5969	28.8882	15.44
arahy.Tifrunner.gnm1.ann1.PEG0RN	Pseudo ARR-B	XP_003549312.1	Glycine max	37.18	3e-22	105	16.1702	6.0694	20.204	10.535	4.13962	23.3706
arahy.Tifrunner.gnm1.ann1.2F1UPX	Pseudo ARR-B	KHN48700.1	Glycine soja	79.52	0	889	0.701644	14.5514	4.12633	0.600215	10.7282	10.9526
arahy.Tifrunner.gnm1.ann1.D90B1M	Pseudo ARR-B	KHN48700.1	Glycine soja	78.52	0	888	0.576402	12.9444	2.70593	0.460652	10.5819	9.74403
arahy.Tifrunner.gnm1.ann1.A9G6ZW	Pseudo ARR-B	KHN19564.1	Glycine soja	77.22	0	1078	0.209676	2.21771	54.8086	0.121467	2.02279	119.663
arahy.Tifrunner.gnm1.ann1.V960AN	Pseudo ARR-B	KHN19564.1	Glycine soja	76.79	0	1072	0.316851	1.8833	48.1013	0.209042	1.98415	103.475
arahy.Tifrunner.gnm1.ann1.A77B5H	Pseudo ARR-B	KHN22021.1	Glycine soja	73.26	0	1165	41.8851	11.5756	32.5511	33.8223	6.23715	24.67
arahy.Tifrunner.gnm1.ann1.PDCB5X	Pseudo ARR-B	KHN22021.1	Glycine soja	76.68	0	1190	25.8768	9.9184	21.5362	20.0867	6.43167	18.753
arahy.Tifrunner.gnm1.ann1.V64N20	Pseudo ARR-B	KHN06369.1	Glycine soja	48.95	0	611	52.1162	16.6705	57.8613	28.1357	11.0478	40.3974
arahy.Tifrunner.gnm1.ann1.R3D0LA	RAV	XP_004496199.1	Cicer arietinum	70.38	0	525	10.9439	54.9881	49.8826	16.6046	66.5144	67.4118
arahy.Tifrunner.gnm1.ann1.PDF2MW	RAV	XP_003516851.1	Glycine max	73.03	0	578	13.049	193.283	173.024	15.8891	144.29	146.215
arahy.Tifrunner.gnm1.ann1.QDL5QZ	RAV	XP_003516851.1	Glycine max	73.03	0	578	9.30886	210.149	155.995	12.5122	209.323	195.253
arahy.Tifrunner.gnm1.ann1.I0XR4S	RB	XP_006598087.1	Glycine max	84.91	0	1758	3.77188	6.66468	5.35098	2.57577	6.5744	3.48168
arahy.Tifrunner.gnm1.ann1.Q9GEU7	RB	XP_006598087.1	Glycine max	85.84	0	1738	3.06206	6.55573	4.38292	2.43988	5.94773	3.55981
arahy.Tifrunner.gnm1.ann1.RCKD5T	Rcd1-like	XP_004515427.1	Cicer arietinum	92.28	0	605	5.76649	4.38668	3.37303	5.52298	3.97903	1.63044
arahy.Tifrunner.gnm1.ann1.NRH3QV	Rcd1-like	XP_003551870.1	Glycine max	81.4	0	588	3.82523	3.68161	2.23422	3.95199	3.29146	1.69461
arahy.Tifrunner.gnm1.ann1.7D7HLL	Rcd1-like	XP_007014909.1	Theobroma cacao	94.68	0	545	0.991102	1.88442	0.731731	1.06304	1.48643	0.640995
arahy.Tifrunner.gnm1.ann1.VY5Z2H	Rcd1-like	XP_007014909.1	Theobroma cacao	95.7	0	550	1.61752	1.63875	0.74866	1.8353	1.09788	0.603896
arahy.Tifrunner.gnm1.ann1.1E9R5B	RWP-RK	XP_020993013.1	Arachis duranensis	79.35	0	345	8.35426	5.69048	3.20695	7.0207	4.41736	1.84334
arahy.Tifrunner.gnm1.ann1.L1HKPT	RWP-RK	XP_020971324.1	Arachis ipaensis	84.8	0	560	0.833757	1.14289	0.296792	0.742071	0.916971	0.120027
arahy.Tifrunner.gnm1.ann1.657RUG	RWP-RK	XP_004486873.1	Cicer arietinum	62.99	0	1160	3.81368	5.63587	13.45	4.21858	12.7247	23.7282
arahy.Tifrunner.gnm1.ann1.DEK8Z8	RWP-RK	XP_004486873.1	Cicer arietinum	62.88	0	1158	3.58181	3.40834	6.78296	3.55355	5.99121	11.9142
arahy.Tifrunner.gnm1.ann1.DJ079B	RWP-RK	XP_004486873.1	Cicer arietinum	58.45	0	1072	0.701516	1.07175	0.61444	0.591237	1.02758	0.352477
arahy.Tifrunner.gnm1.ann1.Y03563	RWP-RK	XP_004486873.1	Cicer arietinum	58.24	0	1070	0.953215	1.30663	0.678266	0.650438	1.26569	0.512151
arahy.Tifrunner.gnm1.ann1.8R729R	RWP-RK	XP_003523077.1	Glycine max	66.29	0	1150	2.50434	5.92274	7.31584	3.43865	4.37423	3.71879
arahy.Tifrunner.gnm1.ann1.JSL8JQ	RWP-RK	XP_003523077.1	Glycine max	66.36	0	1146	2.19556	4.49091	4.19298	2.85638	4.7325	2.02158
arahy.Tifrunner.gnm1.ann1.0FWB0U	RWP-RK	XP_003536463.2	Glycine max	78.73	0	1511	4.7962	3.79725	4.63337	4.9475	2.50874	6.18518
arahy.Tifrunner.gnm1.ann1.LH2L98	RWP-RK	XP_003536463.2	Glycine max	77.21	0	1520	6.09926	5.07054	7.11675	5.42398	4.06672	5.78747
arahy.Tifrunner.gnm1.ann1.62AJ6F	RWP-RK	XP_003533182.2	Glycine max	72.49	0	1428	4.93327	3.50977	2.85133	5.20878	3.13367	1.95048
arahy.Tifrunner.gnm1.ann1.K1SYDF	RWP-RK	XP_003533182.2	Glycine max	72.02	0	1420	4.61063	2.95454	2.63192	4.27409	2.40186	1.42806
arahy.Tifrunner.gnm1.ann1.2T470H	RWP-RK	XP_006592131.1	Glycine max	58.96	0	1095	2.09324	3.01156	1.14317	1.7527	2.54354	1.61836
arahy.Tifrunner.gnm1.ann1.EX05TD	RWP-RK	XP_006592131.1	Glycine max	60.76	0	1133	2.13663	3.34866	1.02325	2.04015	2.86944	0.727741
arahy.Tifrunner.gnm1.ann1.G1MIMQ	RWP-RK	XP_003516525.1	Glycine max	69.3	7e-156	452	0.76274	1.58881	1.1515	0.403644	1.0191	0.875271
arahy.Tifrunner.gnm1.ann1.JXS3UT	RWP-RK	XP_003516525.1	Glycine max	69	7e-156	452	0.60551	1.7422	0.71028	0.760781	1.29942	0.443983
arahy.Tifrunner.gnm1.ann1.F3ZCPW	RWP-RK	XP_003612350.1	Medicago truncatula	66.46	2e-143	423	0.289708	2.0331	0.452689	0.0545917	2.30403	0.133724
arahy.Tifrunner.gnm1.ann1.ZR07MJ	RWP-RK	XP_003612350.1	Medicago truncatula	66.46	2e-143	423	0.289708	2.09118	0.825164	0.0545917	2.31764	0.253822
arahy.Tifrunner.gnm1.ann1.5V2EV5	S1Fa-like	XP_004143239.1	Cucumis sativus	71.59	5e-23	95.1	8.03836	22.6751	7.77198	20.0572	20.9743	8.74502
arahy.Tifrunner.gnm1.ann1.FC0UQU	S1Fa-like	XP_004143239.1	Cucumis sativus	71.59	5e-23	95.1	3.41981	5.99462	2.66338	6.21974	6.66709	4.03147
arahy.Tifrunner.gnm1.ann1.SYI62H	S1Fa-like	XP_003529180.1	Glycine max	77.45	0	1107	2.1038	1.34564	0.417389	1.54606	0.895002	0.292308
arahy.Tifrunner.gnm1.ann1.WAP6P7	S1Fa-like	XP_003529180.1	Glycine max	81.35	0	1127	1.50526	1.2908	0.493548	1.38007	1.28206	0.410657
arahy.Tifrunner.gnm1.ann1.ND5MUT	SBP	XP_016169332.1	Arachis ipaensis	100	1e-103	300	1.43514	0.512961	1.29752	2.54146	0.686589	2.59894
arahy.Tifrunner.gnm1.ann1.XL1QYV	SBP	XP_016169332.1	Arachis ipaensis	99.87	2e-103	299	3.53639	0.941444	1.80614	3.40673	0.930192	3.36994
arahy.Tifrunner.gnm1.ann1.79TY2T	SBP	XP_004510109.1	Cicer arietinum	61.46	2e-117	357	1.30917	1.64087	0.440793	1.38127	1.77798	0.741643
arahy.Tifrunner.gnm1.ann1.LL5J3P	SBP	XP_004510109.1	Cicer arietinum	61.46	2e-117	357	0.920135	1.39203	0.510301	1.07317	0.864804	0.256259
arahy.Tifrunner.gnm1.ann1.QGI1CH	SBP	XP_004510109.1	Cicer arietinum	61.46	2e-117	357	0.510228	1.11126	0.491396	0.727468	0.819763	0.37062
arahy.Tifrunner.gnm1.ann1.GW0D9K	SBP	XP_003541730.1	Glycine max	69.57	2e-48	163	3.1671	2.00398	1.41238	8.94062	5.51043	2.07776
arahy.Tifrunner.gnm1.ann1.MVBZ07	SBP	XP_003541730.1	Glycine max	67.65	1e-48	164	4.2143	2.94824	2.777	7.10995	4.573	2.05191
arahy.Tifrunner.gnm1.ann1.5CG51V	SBP	XP_003518623.1	Glycine max	80.61	0	1655	26.9204	34.3881	35.1875	26.3354	41.4091	41.432
arahy.Tifrunner.gnm1.ann1.W095Z9	SBP	XP_003534999.1	Glycine max	72.19	0	1506	9.22915	17.3325	12.2008	7.88371	19.6005	13.4967
arahy.Tifrunner.gnm1.ann1.XS47FH	SBP	XP_003534999.1	Glycine max	72.42	0	1516	8.77451	11.6953	7.44635	7.03408	12.3056	10.1229
arahy.Tifrunner.gnm1.ann1.DP1F98	SBP	XP_006601888.1	Glycine max	68.62	0	572	0.115958	0.937372	0.389248	0.107434	1.22096	0.286259
arahy.Tifrunner.gnm1.ann1.H3CMIK	SBP	XP_006601888.1	Glycine max	68.17	0	567	0.285608	2.77219	1.21377	0.154213	2.12147	0.860433
arahy.Tifrunner.gnm1.ann1.TYJ1PE	SBP	XP_003525415.1	Glycine max	60.55	1e-148	441	0.875042	4.09614	3.85306	1.06402	4.3714	2.19874
arahy.Tifrunner.gnm1.ann1.NWS29J	SBP	XP_003555217.1	Glycine max	69.38	0	1354	12.4509	57.6278	35.2473	8.02428	64.3409	47.6084
arahy.Tifrunner.gnm1.ann1.W5ECAN	SBP	XP_003555217.1	Glycine max	65.25	0	1316	4.41507	33.8526	26.1094	4.45277	41.3547	29.1233
arahy.Tifrunner.gnm1.ann1.CR8XX2	SBP	XP_003553944.1	Glycine max	66.94	7e-156	454	3.53553	8.97384	2.39279	3.55744	5.36972	1.39358
arahy.Tifrunner.gnm1.ann1.JYN5FU	SBP	XP_003553944.1	Glycine max	67.47	2e-157	458	4.18472	7.00447	2.59686	3.61916	4.34613	1.42361
arahy.Tifrunner.gnm1.ann1.EG887M	SBP	XP_006578521.1	Glycine max	76.44	0	804	2.40487	4.89849	3.3312	2.77239	4.0702	2.22207
arahy.Tifrunner.gnm1.ann1.EUS1NI	SBP	XP_006578521.1	Glycine max	76.96	0	805	1.64265	3.56274	1.6356	2.13529	2.54013	1.02981
arahy.Tifrunner.gnm1.ann1.Y93M2M	SBP	XP_006579490.1	Glycine max	66.61	0	616	0.875396	2.94049	1.85163	0.849517	1.86482	0.656774
arahy.Tifrunner.gnm1.ann1.1D7P49	SBP	XP_006597550.1	Glycine max	71.75	0	1134	6.37801	6.56685	7.88585	5.26015	7.0408	9.15187
arahy.Tifrunner.gnm1.ann1.M2TLIU	SBP	XP_006597550.1	Glycine max	71.91	0	1132	7.12233	6.68709	8.91436	7.76494	6.24376	8.34512
arahy.Tifrunner.gnm1.ann1.78DCKG	SBP	XP_003520534.1	Glycine max	68.6	1e-150	441	0.0780373	1.25872	0.174196	0.156751	0.446683	0
arahy.Tifrunner.gnm1.ann1.18KTSH	SBP	KHN15472.1	Glycine soja	70.97	5e-55	181	4.36323	2.39604	3.51698	5.88271	1.95949	3.44004
arahy.Tifrunner.gnm1.ann1.6HMZ07	SBP	KHN15472.1	Glycine soja	72.26	6e-56	184	2.63469	4.45364	2.46646	3.41932	3.0931	2.18468
arahy.Tifrunner.gnm1.ann1.46KP2H	SBP	KHN00315.1	Glycine soja	83.39	0	1409	28.8811	31.5539	32.3577	28.2145	35.1092	41.419
arahy.Tifrunner.gnm1.ann1.AV6HSI	SBP	KHN15202.1	Glycine soja	65.1	0	608	0.73705	2.01017	1.12981	0.635427	1.27618	0.483822
arahy.Tifrunner.gnm1.ann1.YYFQ06	SBP	XP_003602795.1	Medicago truncatula	61.78	2e-151	448	1.50862	7.79918	4.77079	1.07142	8.12004	2.38991
arahy.Tifrunner.gnm1.ann1.B3PCVN	SBP	XP_010091480.1	Morus notabilis	57.14	3e-59	195	1.04347	0.605807	0.42446	0.717394	0.183329	0.061466
arahy.Tifrunner.gnm1.ann1.LT7EDZ	SBP	XP_010091480.1	Morus notabilis	58.2	5e-60	197	0.809054	0.414821	0.27174	1.06956	0.415199	0.0628053
arahy.Tifrunner.gnm1.ann1.6IJR0K	SBP	XP_007163771.1	Phaseolus vulgaris	58.57	4e-145	434	5.75846	2.55586	1.55068	4.02589	0.590672	0.334053
arahy.Tifrunner.gnm1.ann1.I2W0HI	SBP	XP_007163771.1	Phaseolus vulgaris	58.53	4e-146	437	2.24778	0.252493	0.430099	2.27809	0.228427	0.437492
arahy.Tifrunner.gnm1.ann1.6CYD98	SBP	XP_007153485.1	Phaseolus vulgaris	65.57	0	598	1.82508	1.7487	1.42026	1.49543	1.39497	1.05773
arahy.Tifrunner.gnm1.ann1.LNA654	SET	XP_020983565.1	Arachis duranensis	97.06	5e-40	178	1.46638	1.71494	1.61864	1.01339	1.03246	1.21792
arahy.Tifrunner.gnm1.ann1.KX5A8F	SET	XP_025615169.1	Arachis hypogaea	100	0	657	2.76371	2.65362	1.28993	2.38055	2.52296	1.35915
arahy.Tifrunner.gnm1.ann1.3DA894	SET	XP_016169772.1	Arachis ipaensis	54.16	0	419	5.75551	8.33424	8.30396	4.41482	9.29622	10.4616
arahy.Tifrunner.gnm1.ann1.4E9YQ9	SET	XP_020978615.1	Arachis ipaensis	42.39	1e-64	423	2.77946	8.89622	5.17524	2.73454	7.6743	2.94396
arahy.Tifrunner.gnm1.ann1.D032ER	SET	XP_006447454.1	Azadirachta indica	53.63	0	1433	7.21462	11.1334	9.44447	5.54145	12.383	12.0718
arahy.Tifrunner.gnm1.ann1.WF7TJ5	SET	XP_004500595.1	Cicer arietinum	80.88	0	827	1.90972	2.72787	1.52163	1.57299	2.70814	0.849179
arahy.Tifrunner.gnm1.ann1.Y35QAD	SET	XP_004500595.1	Cicer arietinum	78.63	0	772	1.58814	2.52121	1.62847	1.47939	1.58053	0.583009
arahy.Tifrunner.gnm1.ann1.IG5XIH	SET	XP_004516944.1	Cicer arietinum	79.88	0	794	3.82847	3.39076	3.65217	4.462	3.29418	2.11745
arahy.Tifrunner.gnm1.ann1.XAPR04	SET	XP_004516944.1	Cicer arietinum	80.7	0	806	1.76234	2.56385	1.72938	2.20947	2.08515	1.76233
arahy.Tifrunner.gnm1.ann1.HT4QGD	SET	XP_004514157.1	Cicer arietinum	72.06	3e-153	445	1.3556	3.4235	1.06249	0.924996	2.55628	0.712958
arahy.Tifrunner.gnm1.ann1.RTBW6H	SET	XP_004514157.1	Cicer arietinum	70.98	1e-154	449	0.361208	1.96626	0.226518	0.283031	1.86033	0.232372
arahy.Tifrunner.gnm1.ann1.C4BN37	SET	XP_004511737.1	Cicer arietinum	54.28	0	767	1.89489	1.66842	0.870767	1.43221	1.66603	1.45646
arahy.Tifrunner.gnm1.ann1.H6ML7T	SET	XP_004495465.1	Cicer arietinum	70.35	0	721	0.666931	1.38239	0.887929	0.701429	1.72103	0.567012
arahy.Tifrunner.gnm1.ann1.F7NAU0	SET	XP_004487926.1	Cicer arietinum	65.76	0	1538	1.36054	2.69563	1.57944	1.31456	3.05394	2.15358
arahy.Tifrunner.gnm1.ann1.I8ZYWJ	SET	XP_004297955.1	Fragaria vesca	39.78	4e-06	98	13.8602	10.1717	6.11421	10.664	7.29314	2.6905
arahy.Tifrunner.gnm1.ann1.Z22D2G	SET	XP_006581600.1	Glycine max	62.19	0	2249	6.18601	9.57886	7.24873	4.67106	6.67938	7.25704
arahy.Tifrunner.gnm1.ann1.G9MQRS	SET	XP_006587390.1	Glycine max	83.33	0	603	4.8243	10.3367	3.91022	3.81116	7.4153	2.11264
arahy.Tifrunner.gnm1.ann1.SCNC0P	SET	XP_006587390.1	Glycine max	83.33	0	603	3.25024	9.744	3.64865	2.53745	7.34254	2.17446
arahy.Tifrunner.gnm1.ann1.HTSI62	SET	XP_006573472.1	Glycine max	66.14	2e-139	410	0.306427	0.614847	1.04086	0.0542263	0.171184	0.378467
arahy.Tifrunner.gnm1.ann1.P1HIL5	SET	XP_006585062.1	Glycine max	80.81	0	649	3.34395	5.59057	4.17095	3.34178	6.56398	1.74059
arahy.Tifrunner.gnm1.ann1.B4Q1Z0	SET	XP_006588565.1	Glycine max	62.91	0	1098	0.623426	2.03698	1.55704	0.644867	1.54473	2.71364
arahy.Tifrunner.gnm1.ann1.K909MU	SET	XP_006588565.1	Glycine max	63.13	0	1097	0.707082	2.40014	1.16906	0.771987	1.77587	0.973515
arahy.Tifrunner.gnm1.ann1.W9B7XJ	SET	XP_006588565.1	Glycine max	73.32	0	1276	3.10752	5.30839	3.32559	3.06894	5.7217	2.93567
arahy.Tifrunner.gnm1.ann1.AF56D0	SET	XP_003530864.1	Glycine max	81.68	0	774	2.95278	3.43428	1.85024	2.27687	2.9594	0.880646
arahy.Tifrunner.gnm1.ann1.B96KF5	SET	XP_003530864.1	Glycine max	81.89	0	775	4.89321	5.15035	4.72994	3.86257	4.78688	2.85169
arahy.Tifrunner.gnm1.ann1.IBY72V	SET	XP_006589761.1	Glycine max	66.13	0	617	3.22571	5.41932	3.03858	2.68948	4.53519	4.51384
arahy.Tifrunner.gnm1.ann1.W86IKX	SET	XP_006576957.1	Glycine max	63.57	0	873	2.17555	6.69272	2.74318	1.9974	6.17408	2.87692
arahy.Tifrunner.gnm1.ann1.GN3J12	SET	XP_003555385.2	Glycine max	70.69	4e-163	471	2.34686	1.26865	0.801723	2.18555	1.69044	0.608108
arahy.Tifrunner.gnm1.ann1.WXUV3N	SET	XP_003555385.2	Glycine max	70.98	1e-164	476	4.00658	1.15294	1.36259	4.44052	1.06546	0.971931
arahy.Tifrunner.gnm1.ann1.K3KASK	SET	XP_003520846.1	Glycine max	66.08	0	883	0.533735	1.05223	0.520334	0.43801	0.499589	1.0372
arahy.Tifrunner.gnm1.ann1.8B0ZRL	SET	XP_003530311.1	Glycine max	68.3	0	982	1.75349	0.919531	1.2917	1.27976	1.36282	2.09498
arahy.Tifrunner.gnm1.ann1.E6VYRG	SET	XP_003530311.1	Glycine max	68.49	0	980	2.4013	0.960427	1.07565	1.81115	1.07513	1.39978
arahy.Tifrunner.gnm1.ann1.Y82BEI	SET	XP_006596494.1	Glycine max	71.03	0	717	1.38277	1.61185	0.658323	1.1347	1.45978	0.399086
arahy.Tifrunner.gnm1.ann1.6MC3QX	SET	XP_006599489.1	Glycine max	56.06	0	677	3.77637	2.26257	1.11373	3.04902	1.71077	0.154912
arahy.Tifrunner.gnm1.ann1.CZ6VEU	SET	XP_003542190.1	Glycine max	81.21	0	840	9.47123	20.0614	9.89835	9.04725	16.2148	7.69279
arahy.Tifrunner.gnm1.ann1.ZYNV17	SET	XP_003542190.1	Glycine max	81.02	0	838	8.32278	15.9402	9.44694	8.17454	13.9054	4.73605
arahy.Tifrunner.gnm1.ann1.YEC905	SET	XP_003529470.1	Glycine max	82.77	0	814	10.9953	19.9784	17.0445	12.6012	20.4105	17.5959
arahy.Tifrunner.gnm1.ann1.P0RXA9	SET	XP_006602773.1	Glycine max	83.21	0	940	0.962587	2.40769	1.11477	1.1893	2.28216	0.763688
arahy.Tifrunner.gnm1.ann1.B1Q0FL	SET	XP_003550657.1	Glycine max	81.06	0	921	0.556893	1.06104	0.819808	0.51943	1.00324	0.359211
arahy.Tifrunner.gnm1.ann1.M2FXAD	SET	XP_003550657.1	Glycine max	82.29	2e-173	503	0.481051	1.1657	1.27034	0.318875	0.91227	0.29575
arahy.Tifrunner.gnm1.ann1.36ZQJX	SET	XP_006586956.1	Glycine max	66.18	0	1566	1.57305	2.56234	1.45088	1.65826	2.54026	1.3627
arahy.Tifrunner.gnm1.ann1.U79B3Z	SET	XP_003549306.2	Glycine max	67.79	0	728	0.57923	2.91338	1.50167	0.588335	1.82569	0.636528
arahy.Tifrunner.gnm1.ann1.3EP048	SET	XP_006594345.1	Glycine max	60.58	0	124	1.95032	1.46693	0.410353	2.01005	1.5971	0.739378
arahy.Tifrunner.gnm1.ann1.46RN8V	SET	KHN30637.1	Glycine soja	73.66	0	1276	4.05663	7.531	4.43327	3.40595	7.75725	3.4159
arahy.Tifrunner.gnm1.ann1.E1ZVHS	SET	KHN37307.1	Glycine soja	69.21	0	625	1.42522	2.99666	1.49192	1.32071	2.32033	1.39485
arahy.Tifrunner.gnm1.ann1.6R0DDZ	SET	KHN05882.1	Glycine soja	60.67	0	939	0.95591	2.54427	0.991538	0.815833	1.90781	0.369382
arahy.Tifrunner.gnm1.ann1.ZB9HG3	SET	KHN05882.1	Glycine soja	58.13	0	888	0.642753	1.57718	0.603275	0.367281	0.800148	0.22854
arahy.Tifrunner.gnm1.ann1.68RZIY	SET	KHN10776.1	Glycine soja	67.11	0	962	1.47702	4.33483	1.76423	1.0844	3.90321	1.18316
arahy.Tifrunner.gnm1.ann1.GI7SC3	SET	KHN44518.1	Glycine soja	71.12	0	2130	1.36831	1.27262	1.60855	1.51092	1.84119	1.27954
arahy.Tifrunner.gnm1.ann1.8UN9ME	SET	KHN02031.1	Glycine soja	73.62	0	798	0.925245	1.36025	0.931776	0.375491	0.910809	0.417538
arahy.Tifrunner.gnm1.ann1.5KH3HF	SET	KHN06910.1	Glycine soja	76.11	0	1072	8.01864	7.33439	4.51151	7.46603	6.64979	2.41111
arahy.Tifrunner.gnm1.ann1.JY9KRK	SET	KHN06910.1	Glycine soja	76.26	0	1075	3.58297	4.63289	2.63611	3.2551	6.2752	1.51065
arahy.Tifrunner.gnm1.ann1.MH4CM1	SET	KHN26601.1	Glycine soja	80.99	0	800	4.31723	9.10241	3.05857	3.78924	7.34525	2.65919
arahy.Tifrunner.gnm1.ann1.RN3XR3	SET	KHN26601.1	Glycine soja	78.31	0	756	3.6015	8.12304	3.80429	3.10816	5.83115	2.70605
arahy.Tifrunner.gnm1.ann1.8FW391	SET	KHN02136.1	Glycine soja	72.81	0	1140	3.9583	6.01134	3.19414	2.80555	5.45261	2.95264
arahy.Tifrunner.gnm1.ann1.IE8JUR	SET	KHN02136.1	Glycine soja	72.32	0	1120	4.62256	5.95426	4.13724	3.9901	5.77054	2.60143
arahy.Tifrunner.gnm1.ann1.TFS39J	SET	D13G0036	Gossypium hirsutum	59.68	3e-150	478	7.89471	4.22758	4.61506	6.9943	4.89439	5.05221
arahy.Tifrunner.gnm1.ann1.ZU3NW2	SET	D13G0036	Gossypium hirsutum	30.22	5e-47	186	3.43518	7.95292	3.28421	2.61238	7.02916	3.90243
arahy.Tifrunner.gnm1.ann1.A2AIVT	SET	Kaladp0020s0147	Kalanchoe laxiflora	42.07	2e-65	299	3.00445	7.86051	3.62581	2.50923	6.76411	4.29667
Arachis_hypogaea_newGene_14578	SET	KEH20245.1	Medicago truncatula	59.9	0	922	0.755245	1.02934	0.965209	0.885711	1.18047	0.706178
arahy.Tifrunner.gnm1.ann1.G2C68E	SET	KEH20245.1	Medicago truncatula	59.97	0	943	6.72075	4.27233	3.9717	4.41408	6.76424	3.30312
arahy.Tifrunner.gnm1.ann1.TB4ASA	SET	KEH20245.1	Medicago truncatula	58.44	0	941	6.01306	4.93459	4.25053	4.44936	4.52832	5.29957
arahy.Tifrunner.gnm1.ann1.HIV449	SET	KEH30792.1	Medicago truncatula	78.76	0	815	9.00067	15.9856	18.1284	10.6913	14.4584	18.8859
arahy.Tifrunner.gnm1.ann1.75P5EB	SET	KN538705.1	Oryza longistaminata	55.07	1e-44	1209	2.4669	4.37804	2.45965	2.51384	3.20426	2.83317
arahy.Tifrunner.gnm1.ann1.F1EX5J	SET	XP_025875646.1	Oryza longistaminata	49.04	4e-39	152	3.03853	4.91682	3.20191	3.08708	4.58361	3.08776
arahy.Tifrunner.gnm1.ann1.83HUSC	SET	XP_007143566.1	Phaseolus vulgaris	79.55	0	798	2.37731	4.97138	2.86351	2.03045	4.37954	2.14386
arahy.Tifrunner.gnm1.ann1.Z2GQ5K	SET	XP_007143566.1	Phaseolus vulgaris	79.24	0	759	2.51168	4.40712	4.60932	2.42456	3.75043	3.64221
arahy.Tifrunner.gnm1.ann1.1L2ERA	SET	XP_007139922.1	Phaseolus vulgaris	79.29	0	708	1.97446	5.09571	2.30726	2.85131	5.34366	3.41956
arahy.Tifrunner.gnm1.ann1.2Q625H	SET	XP_007141970.1	Phaseolus vulgaris	75.27	0	702	5.59021	5.71878	2.73712	5.87697	5.27426	3.39026
arahy.Tifrunner.gnm1.ann1.UX6KKC	SET	XP_007141970.1	Phaseolus vulgaris	74.19	0	745	1.48644	1.48927	0.966307	1.38724	1.21791	0.53308
arahy.Tifrunner.gnm1.ann1.631JZ3	SET	AEL16988.1	Phaseolus vulgaris	74.78	0	1639	3.54354	6.12869	3.28741	2.47982	4.93975	3.61458
arahy.Tifrunner.gnm1.ann1.NCWU1I	SET	AEL16988.1	Phaseolus vulgaris	74.78	0	1639	1.43936	2.1729	1.30463	0.795222	1.3876	1.31795
arahy.Tifrunner.gnm1.ann1.I3MG1X	SET	XP_013644289.1	Sisymbrium irio	32.03	1e-23	110	15.3917	5.92434	4.10655	11.0369	4.92674	1.89755
arahy.Tifrunner.gnm1.ann1.A1K99E	SNF2	XP_015947498.1	Arachis duranensis	98.11	5e-26	100	4.48374	3.42819	1.56325	3.01062	2.31567	0.810864
arahy.Tifrunner.gnm1.ann1.N8S0IJ	SNF2	XP_007513154.1	Bathycoccus prasinos	35.38	1e-55	219	9.47782	15.9485	8.62549	6.75851	14.3463	9.75648
arahy.Tifrunner.gnm1.ann1.Q30CKZ	SNF2	XP_007513154.1	Bathycoccus prasinos	35.38	9e-56	219	3.93739	8.32916	5.28774	4.42042	12.6545	6.76994
arahy.Tifrunner.gnm1.ann1.Z03QFY	SNF2	XP_007513154.1	Bathycoccus prasinos	35.08	4e-56	220	6.20957	7.9503	6.06661	4.08502	10.8034	5.10697
arahy.Tifrunner.gnm1.ann1.56MHIC	SNF2	XP_004506272.1	Cicer arietinum	71.29	0	1236	2.66934	3.19293	2.39387	1.81544	3.51772	3.11994
arahy.Tifrunner.gnm1.ann1.7P97F6	SNF2	XP_004506272.1	Cicer arietinum	71.62	0	1240	2.41837	2.95325	2.45328	1.45016	2.8448	2.27711
arahy.Tifrunner.gnm1.ann1.195NUB	SNF2	XP_004492182.1	Cicer arietinum	75.2	0	1306	1.03555	1.20554	1.50825	1.11535	1.92803	1.51599
arahy.Tifrunner.gnm1.ann1.G09REB	SNF2	XP_004492182.1	Cicer arietinum	75.48	0	1321	0.705614	1.70061	1.31894	0.892117	1.69381	0.876994
arahy.Tifrunner.gnm1.ann1.BHY38Y	SNF2	XP_004494007.1	Cicer arietinum	50.2	0	1335	5.54003	5.15142	4.42715	4.49399	5.17773	3.77581
arahy.Tifrunner.gnm1.ann1.Q55GHJ	SNF2	XP_004494007.1	Cicer arietinum	49.35	0	1313	4.18193	6.36878	4.23373	2.99417	6.39905	4.19438
arahy.Tifrunner.gnm1.ann1.EUAM8L	SNF2	XP_004498048.1	Cicer arietinum	82.26	0	2523	2.6514	4.87459	2.29122	1.70948	4.76022	3.01732
arahy.Tifrunner.gnm1.ann1.JJI54I	SNF2	XP_004498048.1	Cicer arietinum	82.1	0	2519	3.65412	5.83484	3.17417	2.77133	6.26264	4.02587
arahy.Tifrunner.gnm1.ann1.1JC5TC	SNF2	XP_004493378.1	Cicer arietinum	43.05	4e-178	540	0.326021	1.04095	0.438468	0.270855	0.684967	0.155615
arahy.Tifrunner.gnm1.ann1.C6MU4Z	SNF2	XP_004493378.1	Cicer arietinum	60.32	0	975	0.983684	1.4855	0.50524	0.861227	1.32983	0.517745
arahy.Tifrunner.gnm1.ann1.21AGFE	SNF2	XP_004495589.1	Cicer arietinum	75.28	0	2225	5.97673	7.60481	5.19496	6.72756	9.20012	8.07385
arahy.Tifrunner.gnm1.ann1.N8MZL6	SNF2	XP_004495589.1	Cicer arietinum	74.46	0	2166	4.04976	7.52084	5.95414	3.45996	7.92341	7.39574
arahy.Tifrunner.gnm1.ann1.FT35RV	SNF2	XP_004497255.1	Cicer arietinum	72.93	0	1576	3.85425	7.31188	4.34908	3.82272	5.83781	3.89652
arahy.Tifrunner.gnm1.ann1.GXB7IN	SNF2	XP_004497255.1	Cicer arietinum	73.97	0	1597	5.288	7.91357	5.22261	3.91912	7.34985	3.80099
arahy.Tifrunner.gnm1.ann1.EZ2Q4B	SNF2	XP_011460752.1	Fragaria vesca	65	8e-24	107	4.40175	4.07235	1.77525	3.56792	2.87759	1.34466
arahy.Tifrunner.gnm1.ann1.R6L1G9	SNF2	XP_004298634.1	Fragaria vesca	25.96	3e-28	124	0.137939	0.149647	0.378301	0.16265	0.280088	3.05715
arahy.Tifrunner.gnm1.ann1.Z04G07	SNF2	XP_004298634.1	Fragaria vesca	30.64	9e-46	186	3.74578	8.2086	6.98022	3.13272	9.5643	8.84501
arahy.Tifrunner.gnm1.ann1.2E0FT9	SNF2	ACJ61498.1	Glycine max	78.77	0	1812	2.13793	3.3679	2.20944	1.25016	3.14871	1.83403
arahy.Tifrunner.gnm1.ann1.52E2E0	SNF2	ACJ61498.1	Glycine max	77.92	0	1566	1.97757	3.84577	2.35157	1.39558	3.30233	2.48939
arahy.Tifrunner.gnm1.ann1.8BN0DB	SNF2	XP_003548671.1	Glycine max	82.91	0	3623	7.62519	12.6069	10.1791	6.09639	12.4548	12.1314
arahy.Tifrunner.gnm1.ann1.AXD4AC	SNF2	XP_003548671.1	Glycine max	82.91	0	3622	7.64652	11.0407	8.94733	5.66151	11.8682	9.76633
arahy.Tifrunner.gnm1.ann1.03HQ0D	SNF2	XP_003552402.1	Glycine max	77.59	0	3360	2.80949	3.64902	2.78857	2.26884	3.31195	2.9079
arahy.Tifrunner.gnm1.ann1.K947VD	SNF2	XP_003552402.1	Glycine max	78.11	0	3360	2.2929	2.72134	2.36496	1.71355	3.00185	2.79102
arahy.Tifrunner.gnm1.ann1.Q10S7I	SNF2	XP_006600334.1	Glycine max	59.97	0	2889	6.13134	7.81615	6.47211	4.41807	6.63179	3.7728
arahy.Tifrunner.gnm1.ann1.S83KV6	SNF2	XP_006584045.1	Glycine max	69.83	0	3163	2.88811	2.90241	1.69155	1.28828	5.05335	1.28502
arahy.Tifrunner.gnm1.ann1.F2KJX5	SNF2	XP_006575632.1	Glycine max	86.04	0	2990	10.3564	16.6155	13.1182	6.67661	15.2194	10.5619
arahy.Tifrunner.gnm1.ann1.Q1C604	SNF2	XP_006575632.1	Glycine max	86.04	0	2991	7.66528	12.2813	10.0104	5.9369	12.7753	10.7559
arahy.Tifrunner.gnm1.ann1.DAD8TC	SNF2	XP_003532357.1	Glycine max	69.62	0	1457	1.26663	1.59342	0.824503	1.00813	1.6937	0.901644
arahy.Tifrunner.gnm1.ann1.H21J0D	SNF2	XP_003532357.1	Glycine max	71	0	1472	0.508141	0.90833	0.523011	0.639892	1.20995	0.423156
arahy.Tifrunner.gnm1.ann1.KD6P16	SNF2	XP_003554159.1	Glycine max	83.8	0	2600	6.69357	9.25778	7.14104	4.8849	9.23165	7.29037
arahy.Tifrunner.gnm1.ann1.NU01L9	SNF2	XP_003554159.1	Glycine max	83.73	0	2593	5.886	8.46044	5.32518	4.89677	7.86606	6.10716
arahy.Tifrunner.gnm1.ann1.37VRS2	SNF2	XP_006594029.1	Glycine max	80.59	0	2020	1.5818	2.25369	1.72199	1.37939	1.84453	2.11214
arahy.Tifrunner.gnm1.ann1.Y72JU7	SNF2	XP_006594029.1	Glycine max	80.42	0	2016	1.00648	1.6783	2.21594	0.98239	1.22072	1.75259
arahy.Tifrunner.gnm1.ann1.1287G1	SNF2	XP_006573913.1	Glycine max	76.99	0	1375	0.63853	2.18814	0.640638	0.332479	1.61997	0.187834
arahy.Tifrunner.gnm1.ann1.UVB7WH	SNF2	XP_006573913.1	Glycine max	76.58	0	1373	0.720892	2.34457	1.0926	0.714382	2.42763	0.692602
arahy.Tifrunner.gnm1.ann1.561PLB	SNF2	XP_006575379.1	Glycine max	79.98	0	2750	4.52352	6.49433	4.21204	3.19477	6.49486	4.79357
arahy.Tifrunner.gnm1.ann1.LX8ZS6	SNF2	XP_006575379.1	Glycine max	78.91	0	2738	4.2291	6.36536	4.68136	2.5933	5.60415	3.96093
arahy.Tifrunner.gnm1.ann1.598UNF	SNF2	XP_006591195.1	Glycine max	72.82	0	2052	1.08383	1.82243	1.2727	1.02425	1.36816	0.674871
arahy.Tifrunner.gnm1.ann1.HR7PRR	SNF2	XP_006591195.1	Glycine max	73.68	0	2050	1.54668	2.29233	1.04013	1.20349	1.78769	0.906792
arahy.Tifrunner.gnm1.ann1.84I3GY	SNF2	XP_003540924.1	Glycine max	78.59	0	1412	0.535243	1.73165	0.891237	0.681284	1.85002	0.457871
arahy.Tifrunner.gnm1.ann1.Y7U98Q	SNF2	XP_003540924.1	Glycine max	78.72	0	1410	0.869193	1.24571	0.60881	0.651433	1.28265	0.456258
arahy.Tifrunner.gnm1.ann1.37RT6C	SNF2	XP_006600435.1	Glycine max	81.72	0	1717	1.87437	3.16851	2.58818	1.56305	3.17298	1.63571
arahy.Tifrunner.gnm1.ann1.ZX1X7E	SNF2	XP_006600435.1	Glycine max	81.91	0	1722	1.79991	2.30623	2.13862	1.17724	2.28122	1.50497
arahy.Tifrunner.gnm1.ann1.S1J40P	SNF2	XP_003540522.1	Glycine max	75.28	0	1340	15.1653	14.0271	27.3635	4.01412	17.2664	4.00168
arahy.Tifrunner.gnm1.ann1.XRRC6E	SNF2	XP_003540522.1	Glycine max	75.62	0	1343	4.06651	6.04731	4.44386	1.73221	8.28887	1.70935
arahy.Tifrunner.gnm1.ann1.MF2MUZ	SNF2	XP_006595851.1	Glycine max	67.93	0	1801	2.39284	2.94987	1.63808	1.77987	2.31012	1.62829
arahy.Tifrunner.gnm1.ann1.Y9Z9L7	SNF2	XP_006595851.1	Glycine max	67.83	0	1798	5.33984	4.43683	2.5476	4.01565	2.91498	2.5973
arahy.Tifrunner.gnm1.ann1.GZJK2B	SNF2	XP_003550580.2	Glycine max	79.72	0	1151	3.88512	5.46484	3.8766	3.00901	5.1239	2.46512
arahy.Tifrunner.gnm1.ann1.R8ERLJ	SNF2	XP_003550580.2	Glycine max	78.39	0	1137	2.69396	3.16186	2.81989	1.55848	2.33501	1.42884
arahy.Tifrunner.gnm1.ann1.64GWQS	SNF2	XP_003540105.1	Glycine max	84.98	0	3571	7.73699	8.4153	7.48452	5.43808	8.899	11.7324
arahy.Tifrunner.gnm1.ann1.I4QQIE	SNF2	XP_003539117.1	Glycine max	85.09	0	1857	10.415	24.4228	13.4151	7.9676	26.2931	11.0473
arahy.Tifrunner.gnm1.ann1.JYJ007	SNF2	XP_003539117.1	Glycine max	85.09	0	1857	6.6494	21.2105	10.4847	5.47391	22.3895	8.51635
arahy.Tifrunner.gnm1.ann1.380C72	SNF2	KHN47299.1	Glycine soja	93.54	0	1927	11.8262	19.7502	14.2411	9.99654	19.1752	10.6899
arahy.Tifrunner.gnm1.ann1.2PFX68	SNF2	KHN46324.1	Glycine soja	67.73	0	1768	4.78594	6.19653	5.91909	3.81366	7.06005	10.2515
arahy.Tifrunner.gnm1.ann1.AUP71V	SNF2	KHN46324.1	Glycine soja	68.33	0	1777	3.94257	5.46038	7.17549	3.29592	7.70135	15.7985
arahy.Tifrunner.gnm1.ann1.6R1BCK	SNF2	KHN02694.1	Glycine soja	85.75	0	1904	3.66927	5.22319	5.37649	2.73377	4.49202	3.93178
arahy.Tifrunner.gnm1.ann1.CDG6HX	SNF2	KHN02694.1	Glycine soja	87.85	0	1924	3.75723	4.35622	4.70136	2.51969	3.85905	3.4122
arahy.Tifrunner.gnm1.ann1.M5RN17	SNF2	AES81153.2	Medicago truncatula	40.66	3e-135	427	4.47213	3.41081	1.9612	4.52884	2.93882	1.44282
arahy.Tifrunner.gnm1.ann1.JLPM7R	SNF2	XP_007153116.1	Phaseolus vulgaris	84.28	0	1265	7.56965	4.17605	6.6545	6.65435	4.00034	7.69948
arahy.Tifrunner.gnm1.ann1.KU3WND	SNF2	XP_007153116.1	Phaseolus vulgaris	84.56	0	1267	7.09997	4.85347	7.13801	5.77718	5.34793	9.04371
arahy.Tifrunner.gnm1.ann1.8XLM1I	SNF2	XP_007154235.1	Phaseolus vulgaris	91.5	0	1948	1.94566	2.81557	2.87659	1.92984	2.89609	2.6426
arahy.Tifrunner.gnm1.ann1.QF6VR4	SNF2	XP_007154235.1	Phaseolus vulgaris	91.31	0	1947	2.29023	5.00588	3.22524	2.17164	5.05321	3.06337
arahy.Tifrunner.gnm1.ann1.QCS8A7	SNF2	XP_007147874.1	Phaseolus vulgaris	93.26	0	1952	14.6822	20.5981	15.475	13.0292	19.2721	17.092
arahy.Tifrunner.gnm1.ann1.WMY7WD	SNF2	XP_011042788.1	Populus euphratica	42.25	2e-11	67.8	7.17086	7.57217	3.67363	4.66928	4.59876	1.90896
arahy.Tifrunner.gnm1.ann1.AV02JU	SNF2	XP_024011817.1	Sisymbrium irio	59.18	7e-10	464	3.95501	2.01091	1.34035	3.87365	2.00317	1.28891
arahy.Tifrunner.gnm1.ann1.6FZ3DA	SNF2	TCM_029045	Theobroma cacao	43.68	5e-17	427	47.7518	29.3014	18.3489	34.6566	18.5938	10.1667
arahy.Tifrunner.gnm1.ann1.RFA32V	SNF2	XP_010658217.1	Vitis vinifera	31.93	5e-101	352	0.85087	1.59112	0.188113	0.922758	1.45733	0.182365
arahy.Tifrunner.gnm1.ann1.TC9Y2U	SNF2	XP_010658217.1	Vitis vinifera	31.93	5e-101	352	0.837297	2.03976	0.116921	0.900035	1.4348	0.233149
arahy.Tifrunner.gnm1.ann1.7NV6YZ	SOH1	CCW28836.1	Arachis ipaensis	88.15	8e-129	375	1.98925	1.80155	1.14157	2.07199	1.70591	0.819538
[truncated: 330 more rows]
