# Supplementary material for: Comparative Transcriptome-Based Mining and Expression Profiling of Transcription Factors Related to Cold Tolerance in Peanut
Source: Int J Mol Sci. 2020 Mar 11;21(6):1921. doi: 10.3390/ijms21061921 (PMC7139623; doi:10.3390/ijms21061921)
Supplement: Supplementary file 1 [file ijms-21-01921-s001.zip › Supplementary Material/Table S3.xlsx]

## Sheet: Sheet1
Table S3 The 1125 transcriptional factors differentially expressed in NH5 and FH18 under cold stress
Total RNA was extracted from three biological replicates. Time points were taken for 0 (T0, S0), 12 (T1, S1), 24 (T2, S2) h after cold stress at 6°C in NH5 (T) and FH18 (S), respectively. The values indicated in column T0, T1, T2, S0, S1 and S2 are FPKM (stands for: fragments per kilobase of transcript per million fragments mapped).
*: FDR = false discovery rate. Adjusted for multiple tests. FDR < 0.01 is considered to be statistically significant
**: FC = fold change. The FC≥ 2 , that is, |log2FC| ≥ 1 is considered as significantly differential expression
***: down : significantly downregulated (FC ≥2 and FDR <0.01); up : significantly upregulated (FC ≥2 and FDR <0.01); normal: not significantly differentialy expressed (FC < 2 or FDR >0.01); WE = weak expression (FPKM < 1)
The yellow region represents the TF genes that commonly differentially expressed in both two varieties. The red region represents the TF genes that differentially expressed only in NH5. The green region represents the TF genes that differentially expressed only in FH18.
Gene ID	TF Family	*FDR (S1/S0)	**log2FC (S1/S0)	***regulated (S1/S0)	*FDR (S2/S0)	**log2FC (S2/S0)	***regulated (S2/S0)	*FDR (T1/T0)	**log2FC (T1/T0)	***regulated (T1/T0)	*FDR (T2/T0)	**log2FC (T2/T0)	***regulated (T2/T0)
arahy.Tifrunner.gnm1.ann1.K6QUG2	AP2	7.42373e-06	-1.22682	down	0.967146	0.024121	normal	0.00306975	-1.00712	down	0.297391	-0.551713	normal
arahy.Tifrunner.gnm1.ann1.024UA3	ARF	0.00570713	-1.06126	down	0.214255	-0.476466	normal	0.000318728	-1.33436	down	0.808035	-0.163251	normal
arahy.Tifrunner.gnm1.ann1.F3RJIU	ARF	0.00153667	1.26926	up	0.000763162	1.42591	up	3.59194e-06	1.94276	up	0.0903416	1.13666	normal
arahy.Tifrunner.gnm1.ann1.ZC30QF	ARF	0.128577	0.460839	normal	1.27818e-07	1.6357	up	6.35484e-06	1.50066	up	2.03526e-07	2.16689	up
arahy.Tifrunner.gnm1.ann1.6B39MA	ARF	0.220494	0.378395	normal	0.000251314	1.16958	up	5.75814e-09	1.90809	up	4.40994e-06	1.9219	up
arahy.Tifrunner.gnm1.ann1.1RT5K2	ARF	0.029677	0.671084	normal	0.000351576	1.22351	up	0.000124782	1.3277	up	1.82448e-06	2.14854	up
arahy.Tifrunner.gnm1.ann1.WDRD4S	ARF	0.360978	0.335635	normal	0.000688342	1.22451	up	0.0039183	1.12471	up	0.000102712	1.85546	up
arahy.Tifrunner.gnm1.ann1.YET430	ARF	0.00620643	0.86315	normal	3.09047e-06	1.62842	up	1.79855e-06	1.80169	up	1.72002e-07	2.45623	up
arahy.Tifrunner.gnm1.ann1.6494R5	ARF	2.10121e-08	3.25803	up	7.43949e-07	2.90949	up	4.41061e-10	4.17824	up	0.000320603	3.67483	up
arahy.Tifrunner.gnm1.ann1.2YRL0L	ARF	2.39117e-18	3.82271	up	3.8322e-25	4.36489	up	6.83954e-14	3.92349	up	2.83249e-05	3.20758	up
arahy.Tifrunner.gnm1.ann1.YM4VCW	ARID	1.90755e-10	-2.60486	down	3.02696e-05	-1.47239	down	5.7009e-13	-3.85506	down	8.40426e-06	-2.08744	down
arahy.Tifrunner.gnm1.ann1.03HAKR	ARID	1.517e-19	-3.03251	down	3.91559e-07	-1.76759	down	6.1061e-16	-3.74343	down	9.7178e-07	-2.31087	down
arahy.Tifrunner.gnm1.ann1.D788HE	ARR-B	1.45337e-06	-1.30005	down	0.63999	-0.214074	normal	0.000713651	-1.14334	down	0.970484	0.0159844	normal
arahy.Tifrunner.gnm1.ann1.P8YRGA	AUX/IAA	1.66958e-08	-1.59857	down	0.0873013	-0.640371	normal	4.6099e-11	-2.2433	down	0.0525758	-0.907952	normal
arahy.Tifrunner.gnm1.ann1.FX782E	AUX/IAA	1.35708e-05	-1.19844	down	0.167281	-0.514245	normal	2.97804e-07	-1.70519	down	0.090775	-0.816221	normal
arahy.Tifrunner.gnm1.ann1.GR2878	AUX/IAA	1.16744e-05	-1.27588	down	1.03433e-08	-1.8025	down	0.00010266	-1.53123	down	0.000102958	-1.90655	down
arahy.Tifrunner.gnm1.ann1.CB6084	AUX/IAA	2.26208e-06	-1.60159	down	0.000356014	-1.27802	down	4.65507e-06	-1.82193	down	0.0865599	-0.91604	normal
arahy.Tifrunner.gnm1.ann1.QUY0YV	AUX/IAA	4.08431e-06	-1.52004	down	0.000421514	-1.25597	down	8.96403e-05	-1.67126	down	0.0378222	-1.07015	normal
arahy.Tifrunner.gnm1.ann1.F330XL	AUX/IAA	1.14566e-16	2.5114	up	0.00378811	1.64123	up	6.57472e-25	3.52385	up	0.647971	0.348301	normal
arahy.Tifrunner.gnm1.ann1.5RC9P7	AUX/IAA	9.03327e-17	2.31371	up	3.06897e-08	2.25789	up	6.01076e-21	3.15603	up	0.0136918	1.50079	normal
arahy.Tifrunner.gnm1.ann1.5P5CS5	AUX/IAA	0.00111673	1.00577	up	0.00205226	1.08862	up	0.000521568	1.3089	up	0.0760518	0.909781	normal
arahy.Tifrunner.gnm1.ann1.VW0TTK	AUX/IAA	3.57185e-06	1.30838	up	2.54016e-06	1.52412	up	2.7774e-06	1.65938	up	0.0232525	1.07216	normal
arahy.Tifrunner.gnm1.ann1.MDB4JZ	AUX/IAA	0.235587	-0.545077	normal	0.00130244	1.03013	up	0.177858	-0.512258	normal	0.00218818	1.35323	up
arahy.Tifrunner.gnm1.ann1.PH74U7	AUX/IAA	4.1399e-06	1.4317	up	0.0677813	0.860516	normal	5.3192e-05	2.33522	up	0.000106992	1.89138	up
arahy.Tifrunner.gnm1.ann1.A99G02	AUX/IAA	1.48919e-06	1.27713	up	3.84205e-13	2.44665	up	0.00433	1.47474	up	7.73325e-07	2.10437	up
arahy.Tifrunner.gnm1.ann1.KVXN1E	B3	2.69078e-05	-1.61374	down	0.112832	-0.63502	normal	1.16908e-05	-2.38951	down	0.469766	-0.44338	normal
arahy.Tifrunner.gnm1.ann1.71EHKP	B3	1.63642e-05	-1.66701	down	0.0133485	-0.906326	normal	2.98873e-05	-2.33326	down	0.270228	-0.657117	normal
arahy.Tifrunner.gnm1.ann1.NFB9X0	B3	0.0910948	-0.544724	normal	0.00328393	-1.00287	down	0.0242862	-0.895913	normal	0.00462971	-1.40194	down
arahy.Tifrunner.gnm1.ann1.Q52IRU	B3	2.89532e-05	-2.08523	down	0.871559	-0.10983	normal	3.21824e-07	-2.41004	down	0.277194	-0.683944	normal
arahy.Tifrunner.gnm1.ann1.QU4087	B3	1.35457e-26	-5.56603	down	0.0788288	-0.761694	normal	0.000270331	-2.68587	down	0.227995	-0.771178	normal
arahy.Tifrunner.gnm1.ann1.26GAKU	B3	0.0533852	1.08202	normal	0.000110778	1.59769	up	1.82296e-07	1.84338	up	0.0196465	2.53501	normal
arahy.Tifrunner.gnm1.ann1.54SH3C	B3	0.00123144	0.905426	normal	1.58636e-08	1.69245	up	3.21513e-08	1.93205	up	0.0212497	2.70247	normal
arahy.Tifrunner.gnm1.ann1.LB956V	B3	9.43816e-05	1.07299	up	0.000344211	1.12669	up	2.76695e-05	1.40407	up	0.362508	0.480335	normal
arahy.Tifrunner.gnm1.ann1.45QRAS	B3	2.13414e-06	1.29746	up	0.016541	0.821496	normal	3.85725e-05	1.43633	up	0.0727797	0.893038	normal
arahy.Tifrunner.gnm1.ann1.6WK0GY	B3	0.0239784	0.865491	normal	0.00219171	1.16752	up	1.24656e-05	1.87497	up	2.51837e-05	2.1158	up
arahy.Tifrunner.gnm1.ann1.I35XGE	B3	0.0281646	0.933781	normal	0.00040073	1.44975	up	0.000521405	1.62089	up	3.73149e-06	2.19319	up
arahy.Tifrunner.gnm1.ann1.U5VJX8	B3	1.08921e-07	1.44553	up	0.000175312	1.19294	up	1.41159e-06	1.65119	up	0.00534779	1.28074	up
arahy.Tifrunner.gnm1.ann1.PC5DAD	BAF60b	0.000317606	0.985827	normal	4.24577e-05	1.28883	up	0.0172995	0.832824	normal	0.0057805	1.21685	up
arahy.Tifrunner.gnm1.ann1.CT2MPD	BES1	5.78874e-05	-1.15946	down	0.00537372	-0.921914	normal	1.67998e-05	-1.57442	down	0.000162879	-1.78283	down
arahy.Tifrunner.gnm1.ann1.A43ZUL	BES1	5.74031e-05	-1.15394	down	0.00457396	-0.934053	normal	1.74275e-05	-1.56391	down	0.000251021	-1.72471	down
arahy.Tifrunner.gnm1.ann1.I2EZUU	BES1	3.27556e-05	1.17866	up	0.00102179	1.06686	up	1.53073e-13	2.4362	up	6.83785e-06	1.92932	up
arahy.Tifrunner.gnm1.ann1.7MK8W0	BES1	0.000336322	1.11271	up	0.279545	0.446934	normal	0.000373596	1.2865	up	0.0065435	1.267	up
arahy.Tifrunner.gnm1.ann1.SPI7HB	BES1	2.06265e-06	1.4311	up	0.0295746	0.771109	normal	5.8496e-07	1.83996	up	0.00052237	1.57891	up
arahy.Tifrunner.gnm1.ann1.31ALDJ	bHLH	0.00250268	-2.41567	down	0.000917175	-2.8377	down	2.1933e-09	-4.20012	down	0.00112908	-2.33052	down
arahy.Tifrunner.gnm1.ann1.HR6FN8	bHLH	4.00744e-08	-2.7703	down	0.000165907	-1.97814	down	0.00350752	-3.62625	down	0.0519517	-2.33974	normal
arahy.Tifrunner.gnm1.ann1.X1PT0Q	bHLH	1.20501e-10	-1.97892	down	1.41635e-12	-2.35258	down	6.29041e-10	-2.71304	down	2.00014e-12	-4.1114	down
arahy.Tifrunner.gnm1.ann1.QP9JCJ	bHLH	8.96666e-10	-1.92319	down	4.01223e-11	-2.23347	down	6.24252e-09	-2.62904	down	1.9055e-17	-5.8698	down
arahy.Tifrunner.gnm1.ann1.F2RES5	bHLH	1.26028e-21	-2.53546	down	0.213021	0.502837	normal	3.89827e-22	-3.23781	down	0.554331	0.314495	normal
arahy.Tifrunner.gnm1.ann1.XPK4NL	bHLH	1.50628e-19	-2.43816	down	0.0229783	0.857642	normal	1.30918e-18	-2.92289	down	0.103385	0.819906	normal
arahy.Tifrunner.gnm1.ann1.AUJU4A	bHLH	0.000229551	-1.00352	down	0.00634067	0.968977	normal	8.6017e-06	-1.46692	down	0.811386	-0.234636	normal
arahy.Tifrunner.gnm1.ann1.R1MRXV	bHLH	0.00189224	-1.61651	down	0.608311	-0.346671	normal	0.00845958	-2.00334	down	0.300062	0.804259	normal
arahy.Tifrunner.gnm1.ann1.7X0NJW	bHLH	1.91776e-13	-2.70279	down	0.00143499	-1.23685	down	5.1427e-10	-3.08161	down	0.564609	-0.380973	normal
arahy.Tifrunner.gnm1.ann1.ZPNH9W	bHLH	1.96259e-60	-4.98456	down	0.610669	-0.205512	normal	1.03291e-14	-5.35593	down	0.960558	-0.0172177	normal
arahy.Tifrunner.gnm1.ann1.Z4TF31	bHLH	1.41499e-15	-3.0493	down	0.00750589	-1.04633	down	9.44359e-13	-3.32608	down	0.340843	-0.550705	normal
arahy.Tifrunner.gnm1.ann1.V2ZUG7	bHLH	1.13611e-16	-3.82639	down	5.27498e-11	-3.13886	down	0.00515877	-4.07765	down	0.00172898	-5.08971	down
arahy.Tifrunner.gnm1.ann1.0ZB9Y5	bHLH	8.21407e-05	-1.83667	down	0.157967	-0.871836	normal	0.000502274	-2.01261	down	2.70164e-05	-2.82792	down
arahy.Tifrunner.gnm1.ann1.ZD5CML	bHLH	0.000199243	-1.12748	down	0.0812693	-0.623174	normal	0.00214685	-1.26595	down	4.79136e-08	-2.56133	down
arahy.Tifrunner.gnm1.ann1.CV46MP	bHLH	0.748143	-0.193037	normal	0.000432072	-2.00504	down	0.796246	-0.309625	normal	0.00469271	-1.9838	down
arahy.Tifrunner.gnm1.ann1.PPQG6E	bHLH	9.01866e-28	-3.60178	down	0.643876	0.221154	normal	7.89411e-19	-3.7098	down	0.264835	0.606914	normal
arahy.Tifrunner.gnm1.ann1.RWV13Y	bHLH	5.06075e-06	-1.65104	down	2.93387e-06	-1.80684	down	0.00010529	-1.59886	down	0.00186442	-1.66322	down
arahy.Tifrunner.gnm1.ann1.LE4XQH	bHLH	3.96191e-10	-2.70783	down	0.0067356	-1.17801	down	1.55924e-08	-2.42067	down	0.0506886	-1.1148	normal
arahy.Tifrunner.gnm1.ann1.H4P5M1	bHLH	8.54655e-16	-2.72634	down	0.00021318	-1.40178	down	1.41076e-07	-2.30507	down	0.0549366	-1.07196	normal
arahy.Tifrunner.gnm1.ann1.752ZX1	bHLH	1.74767e-08	-3.12105	down	0.00289628	-1.72717	down	9.04507e-05	-2.63276	down	2.9569e-13	-4.87492	down
arahy.Tifrunner.gnm1.ann1.4I27IK	bHLH	6.40985e-24	-3.00656	down	0.739262	0.195088	normal	3.47692e-10	-2.3456	down	0.37549	0.463839	normal
arahy.Tifrunner.gnm1.ann1.K29MSX	bHLH	1.1831e-17	-2.62295	down	0.965653	-0.0234967	normal	8.23429e-07	-1.76007	down	0.500739	0.358078	normal
arahy.Tifrunner.gnm1.ann1.JV9T2X	bHLH	0.228108	0.543596	normal	0.00588427	-1.60023	down	9.60458e-11	2.47828	up	0.0135341	-1.94936	normal
arahy.Tifrunner.gnm1.ann1.QM38BL	bHLH	0.0604325	1.61464	normal	0.00422414	2.87546	up	0.00602098	2.07307	up	0.0497173	1.95352	normal
arahy.Tifrunner.gnm1.ann1.GL41VM	bHLH	0.00723298	1.43974	up	0.0139751	1.46583	normal	0.0043444	1.77872	up	0.422254	0.831908	normal
arahy.Tifrunner.gnm1.ann1.K68BG4	bHLH	5.84164e-10	2.35466	up	0.0515981	1.98785	normal	0.000579328	1.73217	up	0.178252	1.93294	normal
arahy.Tifrunner.gnm1.ann1.160YLH	bHLH	1.32313e-14	2.93778	up	0.0125116	2.35915	normal	5.23428e-08	2.47886	up	0.0367183	2.58499	normal
arahy.Tifrunner.gnm1.ann1.83FN4T	bHLH	1.40211e-05	2.5086	up	0.126463	1.27945	normal	1.31122e-10	3.9716	up	0.254639	1.3529	normal
arahy.Tifrunner.gnm1.ann1.Q9YBBW	bHLH	7.60014e-11	3.1406	up	1.8993e-36	4.90771	up	0.000360349	3.77036	up	0.44109	2.03912	normal
arahy.Tifrunner.gnm1.ann1.L9MWY5	bHLH	3.47487e-05	1.19043	up	7.39085e-05	1.26954	up	0.000107757	1.72576	up	0.0209602	1.59254	normal
arahy.Tifrunner.gnm1.ann1.Y3C6LT	bHLH	7.64906e-09	3.05626	up	3.53452e-30	4.75344	up	0.00031562	3.68606	up	0.0555969	3.60845	normal
arahy.Tifrunner.gnm1.ann1.J0D1JF	bHLH	3.93465e-05	1.20076	up	3.00915e-06	1.46118	up	0.00167371	1.16421	up	0.0811285	0.87732	normal
arahy.Tifrunner.gnm1.ann1.9RJJ4S	bHLH	0.008282	1.0753	up	0.00010186	1.18644	up	1.47104e-05	1.47392	up	0.261517	0.783939	normal
arahy.Tifrunner.gnm1.ann1.2KRW4X	bHLH	2.03467e-06	1.81589	up	0.706868	0.286845	normal	1.46425e-14	3.38548	up	0.292192	-1.70144	normal
arahy.Tifrunner.gnm1.ann1.0RH9QK	bHLH	0.000732177	1.17319	up	0.00211952	1.11126	up	5.72082e-07	2.52303	up	0.395348	0.501517	normal
arahy.Tifrunner.gnm1.ann1.SH99DR	bHLH	0.508445	0.314315	normal	0.000536789	1.27402	up	0.671498	0.246526	normal	0.000706833	1.58997	up
arahy.Tifrunner.gnm1.ann1.4V5YZV	bHLH	0.105689	0.67457	normal	1.27754e-06	1.68877	up	0.282296	0.559859	normal	5.77282e-05	1.85606	up
arahy.Tifrunner.gnm1.ann1.4M6RGX	bHLH	0.0430023	0.715736	normal	0.000654878	1.16566	up	0.18585	0.625698	normal	0.00106853	1.55426	up
arahy.Tifrunner.gnm1.ann1.H4FASW	bHLH	0.292192	0.313325	normal	1.77746e-06	3.75397	up	0.00105894	2.99939	up	9.9931e-11	6.48451	up
arahy.Tifrunner.gnm1.ann1.KA850A	bHLH	2.5886e-11	4.15817	up	0.0167457	4.84046	normal	0.00616798	2.81096	up	0.00723298	5.00226	up
arahy.Tifrunner.gnm1.ann1.SWJY0L	bHLH	0.00140009	1.44084	up	0.000290454	1.708	up	7.4238e-22	3.77091	up	6.36355e-05	2.54463	up
arahy.Tifrunner.gnm1.ann1.U7HMBF	bHLH	2.67788e-08	1.61384	up	0.000248107	1.22864	up	3.86016e-09	2.14846	up	0.00408252	1.46282	up
arahy.Tifrunner.gnm1.ann1.1BTX43	bHLH	4.60173e-12	2.86085	up	7.28215e-18	3.69866	up	1.37322e-21	4.3372	up	6.84286e-11	3.37913	up
arahy.Tifrunner.gnm1.ann1.0ASR8J	bHLH	3.12344e-06	1.38802	up	1.2454e-07	1.86926	up	0.00525804	1.05619	up	3.91272e-07	2.15107	up
arahy.Tifrunner.gnm1.ann1.Z25GSD	bHLH	0.000110706	5.63391	up	1.36743e-26	7.78551	up	4.27153e-29	10.2581	up	6.44893e-26	9.60125	up
arahy.Tifrunner.gnm1.ann1.QR5V20	bHLH	1.04083e-37	3.53153	up	1.72544e-42	4.79919	up	5.21141e-34	4.44748	up	8.67414e-05	3.90136	up
arahy.Tifrunner.gnm1.ann1.HVT10G	bHLH	3.62613e-41	8.79016	up	8.53738e-103	10.9012	up	9.19709e-44	10.1232	up	3.71966e-16	9.28011	up
arahy.Tifrunner.gnm1.ann1.HCCD38	bHLH	3.20174e-32	3.20769	up	1.80131e-36	4.20065	up	2.00551e-29	3.99297	up	2.26543e-09	3.3165	up
arahy.Tifrunner.gnm1.ann1.N7IIZM	bHLH	2.41628e-84	7.52102	up	1.73327e-64	9.56987	up	3.25126e-83	9.49839	up	5.01282e-41	8.76006	up
arahy.Tifrunner.gnm1.ann1.96VLZ9	bHLH	2.64171e-19	2.41695	up	4.90463e-11	1.95563	up	3.80558e-23	3.78922	up	8.45376e-05	1.69659	up
arahy.Tifrunner.gnm1.ann1.6187DS	bHLH	3.93426e-20	2.52686	up	8.67306e-20	2.89704	up	2.94983e-23	3.87875	up	9.35381e-10	2.5976	up
arahy.Tifrunner.gnm1.ann1.TPIF41	bHLH	1.2471e-17	2.57926	up	2.69332e-19	3.09928	up	2.74581e-18	3.77585	up	7.95188e-12	3.31056	up
arahy.Tifrunner.gnm1.ann1.BII4R6	bZIP	3.68212e-05	-1.23575	down	0.998478	0.0107301	normal	2.21362e-07	-1.89815	down	0.605358	0.413386	normal
arahy.Tifrunner.gnm1.ann1.G5ZZFA	bZIP	4.99453e-14	-2.53643	down	6.94992e-09	-2.06686	down	5.24137e-15	-3.16957	down	4.70023e-07	-2.39732	down
arahy.Tifrunner.gnm1.ann1.XZ9EX0	bZIP	0.00121338	-1.02132	down	0.623686	0.22947	normal	2.10685e-05	-1.62516	down	0.452821	0.451353	normal
arahy.Tifrunner.gnm1.ann1.4WA5US	bZIP	9.74799e-11	-1.87419	down	0.333993	-0.388804	normal	6.07486e-05	-2.23709	down	0.0630138	-0.948967	normal
arahy.Tifrunner.gnm1.ann1.8IMU4K	bZIP	0.0106921	-0.935201	normal	0.000439339	-1.41199	down	0.0089965	-1.26319	down	0.000742002	-2.02282	down
arahy.Tifrunner.gnm1.ann1.49VWUD	bZIP	1.16536e-07	-1.42131	down	0.000182256	-1.1887	down	1.34892e-07	-1.7314	down	9.41581e-05	-1.65762	down
arahy.Tifrunner.gnm1.ann1.K23Z11	bZIP	2.85884e-05	-1.11512	down	0.206693	-0.481096	normal	0.000239201	-1.23309	down	0.748665	0.219463	normal
arahy.Tifrunner.gnm1.ann1.U157SK	bZIP	3.15194e-09	-2.08938	down	8.80064e-07	-1.84442	down	5.43473e-07	-2.13047	down	0.000117753	-1.99887	down
arahy.Tifrunner.gnm1.ann1.8U3XLV	bZIP	5.9964e-23	-3.13497	down	1.07487e-07	-1.68964	down	2.27283e-10	-2.93371	down	0.00701591	-1.53704	down
arahy.Tifrunner.gnm1.ann1.B9A4XU	bZIP	4.77638e-11	-1.79599	down	0.214203	-0.474809	normal	3.24007e-05	-1.52662	down	0.000347202	-1.72838	down
arahy.Tifrunner.gnm1.ann1.1A1ACU	bZIP	6.41953e-15	-2.30299	down	0.116652	-0.571604	normal	1.12712e-07	-1.96004	down	0.215387	-0.620851	normal
arahy.Tifrunner.gnm1.ann1.CBXJ5J	bZIP	9.53432e-05	1.096	up	6.26869e-05	1.24349	up	7.53637e-07	1.67516	up	0.0145243	1.17279	normal
arahy.Tifrunner.gnm1.ann1.9ZXH08	bZIP	7.8106e-27	3.6259	up	9.82462e-15	4.14372	up	9.79653e-27	4.035	up	0.0103115	3.62439	normal
arahy.Tifrunner.gnm1.ann1.H0KCEK	bZIP	0.00907491	0.863499	normal	0.000712708	1.15282	up	0.0113188	1.02346	normal	0.00148388	1.46815	up
arahy.Tifrunner.gnm1.ann1.V67U6Z	bZIP	0.000310907	4.82274	up	8.32218e-07	2.95694	up	0.203003	2.43029	normal	1.01228e-10	3.56654	up
arahy.Tifrunner.gnm1.ann1.0BLG9X	bZIP	0.000102662	5.69439	up	1.5818e-12	4.2127	up	0.104953	2.17762	normal	2.30933e-08	3.19558	up
arahy.Tifrunner.gnm1.ann1.9KRV5K	bZIP	0.00104767	1.7405	up	0.000518506	1.93097	up	0.0175806	1.40984	normal	0.00197935	3.91289	up
arahy.Tifrunner.gnm1.ann1.9PR62B	bZIP	2.69433e-10	2.7739	up	6.00026e-31	3.78788	up	4.61372e-10	2.99555	up	3.00628e-15	3.55326	up
arahy.Tifrunner.gnm1.ann1.470EJV	bZIP	1.05919e-08	2.28356	up	3.63516e-25	3.3631	up	5.67043e-14	2.70382	up	7.43949e-07	3.93974	up
arahy.Tifrunner.gnm1.ann1.207GSN	bZIP	9.42995e-08	1.78704	up	3.97368e-07	1.81871	up	1.11648e-07	2.03394	up	0.00183613	1.6016	up
arahy.Tifrunner.gnm1.ann1.1QMW5J	bZIP	3.76984e-18	2.94024	up	1.01985e-21	4.00848	up	1.75951e-27	3.97886	up	8.3192e-06	5.08615	up
arahy.Tifrunner.gnm1.ann1.ZHJ1I0	bZIP	7.2287e-08	2.09291	up	8.67792e-20	3.15474	up	3.43038e-05	2.37493	up	0.00180941	4.74402	up
arahy.Tifrunner.gnm1.ann1.W16IV2	bZIP	1.6105e-28	3.16208	up	1.02666e-28	4.1825	up	1.00146e-11	3.38319	up	3.90868e-18	4.38748	up
arahy.Tifrunner.gnm1.ann1.0SEA8T	bZIP	6.49723e-17	3.10867	up	3.63995e-13	3.04637	up	8.01205e-13	3.77338	up	0.00275219	3.48755	up
arahy.Tifrunner.gnm1.ann1.TX8CZR	C2H2	7.17996e-17	-2.63375	down	0.0018165	-1.17009	down	4.20112e-18	-3.18366	down	0.00425912	-1.39981	down
arahy.Tifrunner.gnm1.ann1.YVFI37	C2H2	0.513512	-0.234709	normal	0.000166138	-1.29169	down	0.503787	-0.312534	normal	4.08266e-05	-2.09515	down
Arachis_hypogaea_newGene_5619	C2H2	0.000587197	-0.961257	normal	0.00111321	-1.05188	down	0.0367057	-0.772119	normal	0.00261862	-1.36467	down
Arachis_hypogaea_newGene_16046	C2H2	0.000547743	-1.61265	down	0.788082	0.191048	normal	0.0089096	-1.38095	down	0.989918	-0.058052	normal
arahy.Tifrunner.gnm1.ann1.32BR6K	C2H2	0.00536132	-1.11201	down	1.49234e-08	-2.32102	down	0.347016	-0.660687	normal	7.3085e-09	-3.72102	down
arahy.Tifrunner.gnm1.ann1.CAS3GS	C2H2	4.57361e-19	-3.14712	down	0.413654	-0.351866	normal	9.80673e-05	-1.35916	down	0.594905	-0.328927	normal
arahy.Tifrunner.gnm1.ann1.H7D8HY	C2H2	0.801043	0.110695	normal	2.04486e-05	1.32705	up	1.16864e-06	1.63751	up	0.0609966	1.88334	normal
arahy.Tifrunner.gnm1.ann1.108W4S	C2H2	0.000344211	0.985176	normal	6.30879e-05	1.26902	up	4.3446e-12	2.29426	up	0.418373	0.407244	normal
arahy.Tifrunner.gnm1.ann1.PC1F1T	C2H2	2.73194e-11	3.9728	up	1.79707e-18	4.75029	up	7.22375e-15	5.05908	up	0.215025	1.6758	normal
arahy.Tifrunner.gnm1.ann1.KA762Q	C2H2	0.000189364	1.58805	up	1.52568e-09	2.35911	up	0.000200078	1.83717	up	0.0187105	2.11641	normal
arahy.Tifrunner.gnm1.ann1.MH5UWC	C2H2	3.59145e-10	2.31482	up	4.99142e-05	1.98962	up	9.35101e-07	2.25261	up	0.0683066	1.60244	normal
arahy.Tifrunner.gnm1.ann1.Y8ZFR1	C2H2	0.000169519	1.40836	up	0.533582	0.455419	normal	2.21568e-05	2.19806	up	0.38494	0.64019	normal
arahy.Tifrunner.gnm1.ann1.DX8F1P	C2H2	2.9302e-28	3.47705	up	3.95203e-18	3.02427	up	1.45834e-16	3.25654	up	0.0174424	2.32577	normal
arahy.Tifrunner.gnm1.ann1.NS4EV3	C2H2	3.2111e-05	1.15715	up	0.0134078	0.823225	normal	0.00211108	1.04248	up	0.300197	0.605869	normal
arahy.Tifrunner.gnm1.ann1.T9ECGJ	C2H2	8.68571e-23	3.41274	up	3.08647e-07	2.97724	up	1.79802e-08	2.55203	up	0.0574524	1.92029	normal
arahy.Tifrunner.gnm1.ann1.PS7Q1V	C2H2	2.00312e-06	1.32868	up	2.48074e-06	1.44462	up	3.70166e-11	2.18123	up	0.0118671	1.13187	normal
arahy.Tifrunner.gnm1.ann1.72FWH3	C2H2	1.66756e-07	1.49352	up	6.98132e-06	1.43934	up	7.69278e-06	1.5148	up	0.371152	0.864963	normal
arahy.Tifrunner.gnm1.ann1.QV2KCV	C2H2	3.33479e-06	1.37515	up	0.000180673	1.24	up	0.000105485	1.35233	up	0.552859	0.587611	normal
arahy.Tifrunner.gnm1.ann1.UTHZ1X	C2H2	6.88272e-12	1.82722	up	0.000511292	1.09204	up	7.58946e-05	1.3179	up	0.699926	-0.358766	normal
arahy.Tifrunner.gnm1.ann1.J5699Y	C2H2	0.000127654	1.09953	up	1.1153e-08	1.7355	up	0.00534943	0.997199	normal	0.00673883	1.20744	up
arahy.Tifrunner.gnm1.ann1.1N9EHH	C2H2	0.0212783	0.691638	normal	0.000381513	1.11752	up	0.00030813	1.32932	up	4.40093e-06	1.98846	up
arahy.Tifrunner.gnm1.ann1.6E3U4S	C2H2	0.024162	0.735824	normal	0.000209002	1.19618	up	0.00311805	1.16795	up	0.00062249	1.58313	up
arahy.Tifrunner.gnm1.ann1.951CXV	C2H2	0.0590795	0.637146	normal	1.45399e-07	1.63474	up	0.00230583	1.14828	up	0.000271973	1.59999	up
arahy.Tifrunner.gnm1.ann1.62570H	C2H2	6.67943e-06	3.17888	up	2.93496e-10	4.12206	up	0.000190695	2.27314	up	4.78842e-09	3.36231	up
arahy.Tifrunner.gnm1.ann1.SURN03	C2H2	0.00601763	1.19753	up	2.43433e-10	2.32971	up	0.00132314	1.7546	up	1.46165e-06	2.59735	up
arahy.Tifrunner.gnm1.ann1.QY5N6S	C2H2	1.37182e-10	1.76881	up	1.76136e-11	2.03532	up	4.35747e-06	1.6269	up	2.69723e-05	2.62777	up
arahy.Tifrunner.gnm1.ann1.369ZBB	C2H2	0.00027673	1.52139	up	0.00112013	1.50066	up	0.00332587	1.50518	up	4.4341e-09	2.82689	up
arahy.Tifrunner.gnm1.ann1.IVEQ23	C2H2	4.69176e-15	2.32529	up	2.74508e-09	2.93616	up	5.72696e-13	2.6743	up	8.71312e-15	3.32697	up
arahy.Tifrunner.gnm1.ann1.0S1LA5	C2H2	5.8751e-06	1.26907	up	8.3012e-09	1.74899	up	0.000370664	1.27089	up	1.44583e-09	2.53507	up
arahy.Tifrunner.gnm1.ann1.BAL5EB	C2H2	5.71929e-16	2.51079	up	3.02079e-25	3.26079	up	1.1581e-10	3.19228	up	8.69576e-20	3.94798	up
arahy.Tifrunner.gnm1.ann1.B2AD5C	C2H2	1.74945e-09	1.65328	up	4.2483e-12	3.12751	up	0.00410312	1.01594	up	9.32938e-09	2.75482	up
Arachis_hypogaea_newGene_2544	C2H2	1.86106e-31	8.39241	up	8.58918e-102	10.397	up	2.1615e-08	5.33495	up	9.00685e-19	8.98095	up
arahy.Tifrunner.gnm1.ann1.55B6KH	C2H2	5.50774e-47	7.31204	up	1.58245e-44	9.23464	up	1.44455e-10	8.43481	up	2.59586e-61	10.5285	up
arahy.Tifrunner.gnm1.ann1.A7GBNY	C3H	6.64398e-05	-1.22653	down	0.698264	-0.210107	normal	9.35024e-05	-1.43892	down	0.534946	-0.405244	normal
arahy.Tifrunner.gnm1.ann1.0H5DHB	C3H	8.10001e-05	-1.57098	down	0.10819	-0.770119	normal	0.00170631	-1.63556	down	0.927767	-0.12732	normal
arahy.Tifrunner.gnm1.ann1.TFIN41	C3H	0.00023445	-1.01055	down	0.0487873	-0.682569	normal	0.00248247	-1.04697	down	0.0647047	-0.866118	normal
arahy.Tifrunner.gnm1.ann1.9DZU8H	C3H	8.60162e-08	-2.27029	down	0.0255585	-1.06334	normal	0.000197088	-2.01786	down	0.795292	-0.273502	normal
arahy.Tifrunner.gnm1.ann1.IGMF9F	C3H	2.33146e-07	-1.45732	down	1.08074e-05	-1.40661	down	0.00945699	-0.93817	normal	0.000907135	-1.51615	down
Arachis_hypogaea_newGene_12673	C3H	3.27671e-06	-5.27047	down	0.877399	0.29335	normal	5.13514e-09	-2.98255	down	0.000337449	-2.28862	down
Arachis_hypogaea_newGene_3369	C3H	3.22226e-11	-1.74164	down	0.114195	0.596496	normal	0.000886425	-1.12845	down	0.00656794	1.3021	up
arahy.Tifrunner.gnm1.ann1.Z8L4ZJ	C3H	1.49625e-05	2.20666	up	0.351101	0.810043	normal	0.000191285	2.0744	up	0.0109718	1.9608	normal
arahy.Tifrunner.gnm1.ann1.75ENLE	C3H	1.41668e-06	1.94507	up	0.395282	0.61566	normal	0.000286626	1.66783	up	0.369957	0.692708	normal
arahy.Tifrunner.gnm1.ann1.UG5YAZ	C3H	0.00100946	1.02478	up	0.00340632	1.0163	up	0.00318455	1.09886	up	0.293458	0.599342	normal
arahy.Tifrunner.gnm1.ann1.H2AKHM	C3H	0.0605357	0.66714	normal	0.00230864	1.06193	up	0.0201722	0.937126	normal	0.00174041	1.42044	up
arahy.Tifrunner.gnm1.ann1.JS26LE	C3H	0.00692963	0.947477	normal	0.000908936	1.1999	up	0.137777	0.670273	normal	0.000119038	1.7738	up
arahy.Tifrunner.gnm1.ann1.286K5M	C3H	0.00187343	1.021	up	0.728773	-0.241652	normal	1.63985e-05	1.72759	up	0.0098481	1.3905	up
arahy.Tifrunner.gnm1.ann1.SFTJ5P	C3H	1.2171e-21	3.74496	up	4.39886e-29	4.95035	up	1.233e-16	4.28816	up	0.000223444	5.70247	up
arahy.Tifrunner.gnm1.ann1.GX00WG	C3H	7.87329e-22	3.77677	up	1.28597e-26	4.87458	up	6.0601e-12	3.5799	up	4.26351e-09	5.06095	up
arahy.Tifrunner.gnm1.ann1.XUEC37	CAMTA	5.46417e-10	3.67067	up	9.33189e-26	4.60578	up	1.94619e-22	5.04624	up	2.43671e-30	5.34662	up
arahy.Tifrunner.gnm1.ann1.V3UUR8	CAMTA	2.13888e-07	2.43769	up	2.41995e-21	2.99749	up	3.85982e-15	3.71378	up	1.40092e-21	4.18287	up
arahy.Tifrunner.gnm1.ann1.V703XR	CAMTA	1.29231e-07	2.14897	up	5.31335e-18	2.60746	up	1.77184e-13	3.45643	up	1.91007e-18	3.87709	up
arahy.Tifrunner.gnm1.ann1.T8C104	CAMTA	3.46101e-08	1.46969	up	7.0811e-15	2.38163	up	1.67558e-13	3.15764	up	2.49145e-18	4.05039	up
arahy.Tifrunner.gnm1.ann1.ZS9VWH	CO-like	1.07989e-09	-2.26417	down	0.687829	-0.228011	normal	7.14568e-10	-2.8648	down	0.526119	-0.452906	normal
arahy.Tifrunner.gnm1.ann1.B9QMIW	CO-like	6.27552e-14	-2.55735	down	0.275798	-0.506446	normal	4.39356e-13	-2.98646	down	0.311952	-0.618297	normal
arahy.Tifrunner.gnm1.ann1.WEZ503	CO-like	8.93504e-78	-6.49426	down	7.23234e-11	-2.14562	down	3.26057e-51	-6.54713	down	1.03271e-11	-3.11542	down
arahy.Tifrunner.gnm1.ann1.669CET	CO-like	2.16183e-14	-2.38678	down	0.0413908	0.805637	normal	2.11526e-08	-2.04922	down	0.123272	0.811625	normal
arahy.Tifrunner.gnm1.ann1.S3IANQ	CO-like	3.99867e-21	-2.96638	down	0.11452	0.645705	normal	9.71323e-10	-2.31433	down	0.161103	0.780597	normal
arahy.Tifrunner.gnm1.ann1.GMWG2V	CO-like	6.23467e-19	-2.94637	down	0.479702	0.347119	normal	2.15788e-08	-2.19908	down	0.0322763	1.1885	normal
arahy.Tifrunner.gnm1.ann1.6J3MKV	CO-like	2.11281e-15	-2.45355	down	0.0630549	0.751453	normal	4.09269e-07	-1.87245	down	0.00718192	1.43154	up
arahy.Tifrunner.gnm1.ann1.TFJ3CW	CO-like	4.96884e-24	2.78284	up	0.010751	0.860632	normal	5.06477e-19	3.05338	up	0.0118253	1.16917	normal
arahy.Tifrunner.gnm1.ann1.NK4UTA	CO-like	2.8133e-22	2.66181	up	0.203373	0.489558	normal	1.65507e-15	2.65072	up	0.0372305	0.982508	normal
arahy.Tifrunner.gnm1.ann1.WVH2H8	CO-like	7.72067e-59	4.86369	up	4.16716e-23	3.18126	up	1.90234e-14	3.57267	up	3.30835e-06	2.27457	up
arahy.Tifrunner.gnm1.ann1.AY8I6Y	CO-like	6.01329e-68	5.30318	up	4.5107e-12	3.27959	up	3.03151e-21	4.119	up	1.64437e-06	2.52666	up
arahy.Tifrunner.gnm1.ann1.P8XRWE	CO-like	1.34365e-66	5.18557	up	1.53981e-11	4.05799	up	2.39218e-52	6.11724	up	1.30106e-05	2.41876	up
arahy.Tifrunner.gnm1.ann1.Y1FCW9	CPP	1.59472e-08	1.50885	up	0.000398156	1.13118	up	2.75172e-06	1.58676	up	0.028042	1.02749	normal
arahy.Tifrunner.gnm1.ann1.PY0P22	DBB	2.26304e-07	-2.08187	down	0.316097	-0.478051	normal	8.75999e-12	-3.20405	down	0.092137	-0.942844	normal
arahy.Tifrunner.gnm1.ann1.6JS337	DBB	3.05753e-48	-4.11059	down	0.000769702	-1.06499	down	1.52927e-40	-4.75251	down	0.000164354	-1.61391	down
arahy.Tifrunner.gnm1.ann1.ZT519T	DBB	1.15337e-21	-2.55008	down	0.0136743	0.860517	normal	1.61657e-18	-2.95251	down	0.113566	0.755863	normal
arahy.Tifrunner.gnm1.ann1.R1XHAZ	DBB	1.33153e-55	-5.84809	down	0.000704645	-1.10111	down	1.00652e-35	-5.27715	down	0.00448608	-1.3077	down
arahy.Tifrunner.gnm1.ann1.3FT6ZD	DBB	0.00218444	3.16781	up	4.74781e-07	2.6383	up	6.56824e-29	4.11571	up	1.58565e-05	2.34165	up
arahy.Tifrunner.gnm1.ann1.Q6JUAH	DBB	2.74953e-11	1.83725	up	7.22762e-28	3.49495	up	1.63434e-10	2.23892	up	3.78293e-25	5.06292	up
arahy.Tifrunner.gnm1.ann1.0UT8YS	DBP	0.215025	0.648638	normal	0.000466631	2.50977	up	0.139318	0.768212	normal	8.03602e-16	4.0773	up
arahy.Tifrunner.gnm1.ann1.WG32WU	DBP	0.0190769	0.91167	normal	0.000712708	2.55584	up	0.332417	0.47826	normal	3.66746e-10	3.81406	up
arahy.Tifrunner.gnm1.ann1.MJD0UZ	DBP	0.132032	0.459893	normal	1.43666e-08	1.82918	up	0.342307	0.378895	normal	9.0289e-07	2.20202	up
arahy.Tifrunner.gnm1.ann1.0SQJ2Y	DDT	3.19508e-15	2.57412	up	1.20751e-07	2.02365	up	5.45674e-11	2.46162	up	2.95254e-09	2.69081	up
arahy.Tifrunner.gnm1.ann1.CH5A50	DDT	8.88394e-14	2.84842	up	1.05638e-08	2.24876	up	1.80896e-20	3.76534	up	5.11802e-24	4.70733	up
arahy.Tifrunner.gnm1.ann1.B68HGA	Dof	2.59536e-21	-2.63586	down	0.467213	0.345437	normal	1.96904e-14	-2.54027	down	0.372411	0.458916	normal
arahy.Tifrunner.gnm1.ann1.MQC2P6	Dof	5.7747e-07	-1.54418	down	9.41574e-09	1.73414	up	0.00251202	-1.3956	down	0.0633656	1.76034	normal
arahy.Tifrunner.gnm1.ann1.02S8F1	Dof	4.47227e-20	-2.51944	down	0.780014	0.166582	normal	2.38071e-12	-2.33602	down	0.692045	0.211391	normal
Arachis_hypogaea_newGene_10157	Dof	1.83255e-14	-2.30367	down	3.94606e-07	1.56404	up	1.36954e-08	-2.08054	down	0.0207251	1.57087	normal
arahy.Tifrunner.gnm1.ann1.R1PH36	Dof	8.92414e-06	-2.40394	down	0.031389	-1.28868	normal	0.00382696	-1.85964	down	0.0668177	-1.43387	normal
arahy.Tifrunner.gnm1.ann1.WX7AU9	Dof	6.22159e-48	-4.14554	down	0.907723	-0.0920194	normal	1.26923e-14	-2.51816	down	0.328062	0.769614	normal
arahy.Tifrunner.gnm1.ann1.52XQ2N	Dof	7.16223e-49	-4.52622	down	0.00980962	-0.86125	normal	2.13282e-13	-2.61959	down	0.0439197	0.915824	normal
arahy.Tifrunner.gnm1.ann1.FFY74H	Dof	0.338782	0.346942	normal	4.47411e-05	1.26803	up	0.97677	0.0245638	normal	0.00434053	1.28518	up
arahy.Tifrunner.gnm1.ann1.DR13K8	Dof	0.347485	3.30613	normal	1.29453e-10	5.14209	up	0.000351834	3.1769	up	3.30835e-06	4.02196	up
arahy.Tifrunner.gnm1.ann1.WJU1NN	Dof	0.000275957	3.45639	up	0.347485	2.34731	normal	0.00882143	2.16016	up	5.39106e-14	1.98371	up
arahy.Tifrunner.gnm1.ann1.UUW3MN	E2F/DP	0.00103994	1.09339	up	7.34596e-09	1.82851	up	3.03659e-06	1.75832	up	1.98207e-13	3.13914	up
arahy.Tifrunner.gnm1.ann1.J729H0	EIL	0.0572324	0.704161	normal	0.0027119	1.10275	up	0.00620678	1.1951	up	0.00104031	1.62586	up
arahy.Tifrunner.gnm1.ann1.S7XF8N	EIL	0.042729	0.748506	normal	0.00130271	1.17586	up	0.00315368	1.35169	up	0.000933298	1.63337	up
arahy.Tifrunner.gnm1.ann1.DIZB8V	ERF	2.00857e-08	-2.86366	down	0.00254961	-1.60169	down	0.00262508	-4.46417	down	0.168171	-1.65409	normal
arahy.Tifrunner.gnm1.ann1.PSKQ19	ERF	0.266718	-0.735909	normal	0.00900711	-1.83543	down	0.0075482	-1.77017	down	0.00148209	-2.32239	down
arahy.Tifrunner.gnm1.ann1.YAEJ5M	ERF	0.435723	-0.422932	normal	9.84002e-06	-2.57334	down	0.0509498	-1.08482	normal	0.000584275	-2.32223	down
arahy.Tifrunner.gnm1.ann1.CSV6ZK	ERF	5.06213e-14	-3.66469	down	7.8524e-07	-2.41419	down	0.000438681	-4.1547	down	0.0660519	-1.82896	normal
arahy.Tifrunner.gnm1.ann1.JEZR1W	ERF	1.23657e-07	-1.47964	down	0.939329	-0.0375675	normal	0.00015239	-1.35522	down	0.0377317	0.98487	normal
arahy.Tifrunner.gnm1.ann1.DY3CW6	ERF	9.49059e-09	-1.75335	down	0.000328365	-1.2036	down	0.000788334	-1.29943	down	0.593646	-0.351905	normal
arahy.Tifrunner.gnm1.ann1.L00VS1	ERF	9.26695e-25	-6.18668	down	4.52548e-22	-6.73955	down	2.96111e-10	-5.60037	down	4.21144e-08	-5.0133	down
arahy.Tifrunner.gnm1.ann1.AE6IJA	ERF	1.25503e-06	1.8416	up	0.165124	0.821914	normal	3.61639e-05	2.10756	up	0.515264	0.577139	normal
arahy.Tifrunner.gnm1.ann1.6MJ8Q6	ERF	1.07465e-07	1.62919	up	0.128396	0.678661	normal	2.08846e-06	1.92749	up	0.520738	0.490734	normal
arahy.Tifrunner.gnm1.ann1.ZJ433C	ERF	7.90774e-06	1.1922	up	0.244445	0.444658	normal	0.000449344	1.19287	up	0.061102	0.927116	normal
arahy.Tifrunner.gnm1.ann1.VJ8B3Q	ERF	0.000136031	-1.25875	down	0.00111451	-1.17913	down	0.163269	-0.742981	normal	0.0050556	1.60488	up
arahy.Tifrunner.gnm1.ann1.JE3RIW	ERF	0.515264	1.52247	normal	2.0665e-10	4.06349	up	0.808035	0.632653	normal	1.5707e-10	4.02125	up
arahy.Tifrunner.gnm1.ann1.Q66BD2	ERF	2.08846e-06	0.457031	normal	1.83207e-07	3.34131	up	0.435723	0.457031	normal	4.32884e-07	4.08675	up
arahy.Tifrunner.gnm1.ann1.L65DKI	ERF	0.061102	0.58	normal	5.30035e-09	3.27845	up	0.931809	0.113465	normal	6.97131e-10	3.33664	up
arahy.Tifrunner.gnm1.ann1.L5Q3AX	ERF	0.0506886	3.1683	normal	1.44979e-07	4.68502	up	0.00242558	2.44026	up	0.00185436	4.77763	up
arahy.Tifrunner.gnm1.ann1.HGAZ7D	ERF	0.0267705	0.664682	normal	5.32949e-06	1.49051	up	0.000659827	1.22983	up	6.83685e-09	2.63972	up
arahy.Tifrunner.gnm1.ann1.KD4831	ERF	6.65286e-25	4.79717	up	4.13851e-14	3.19115	up	3.129e-20	4.77277	up	1.68567e-06	4.97802	up
Arachis_hypogaea_newGene_4888	ERF	1.32147e-09	3.28855	up	1.23022e-16	5.37657	up	7.4881e-14	4.65356	up	0.000452396	4.78889	up
arahy.Tifrunner.gnm1.ann1.GP7L65	ERF	6.39609e-24	4.50554	up	1.7126e-14	4.01866	up	7.25268e-05	3.7746	up	3.09112e-07	3.55979	up
arahy.Tifrunner.gnm1.ann1.DRB5KP	ERF	1.26873e-15	4.95233	up	5.92418e-17	4.09816	up	8.72009e-27	4.40341	up	2.04477e-08	3.24442	up
arahy.Tifrunner.gnm1.ann1.G0YQ1S	ERF	0.000449643	1.53645	up	3.46122e-06	1.99461	up	0.000669279	1.9252	up	0.00582379	1.72003	up
arahy.Tifrunner.gnm1.ann1.2AHI7R	ERF	6.68964e-06	5.67934	up	1.70225e-40	7.75336	up	1.48399e-09	4.98929	up	3.58539e-58	8.01065	up
arahy.Tifrunner.gnm1.ann1.88B2ED	ERF	7.7199e-06	1.19551	up	1.44615e-13	2.32144	up	2.14186e-07	1.70233	up	1.63083e-13	3.33847	up
arahy.Tifrunner.gnm1.ann1.IJ6373	ERF	0.000215237	1.02129	up	7.15113e-15	2.41632	up	4.73155e-07	1.66338	up	1.16603e-15	3.71481	up
arahy.Tifrunner.gnm1.ann1.F2D5GR	ERF	0.00020225	5.74252	up	6.40145e-48	7.11907	up	1.41324e-23	6.00327	up	3.58303e-09	8.8954	up
arahy.Tifrunner.gnm1.ann1.VG3SGX	ERF	5.50963e-06	1.30389	up	2.0167e-07	1.70417	up	3.4595e-08	1.89776	up	0.00184344	2.53925	up
arahy.Tifrunner.gnm1.ann1.57AKVM	ERF	4.24671e-15	5.56925	up	1.14937e-75	8.61415	up	1.54442e-14	4.61401	up	2.64142e-27	6.88499	up
arahy.Tifrunner.gnm1.ann1.J0DG7J	ERF	3.27871e-10	1.78945	up	2.97153e-11	2.17123	up	1.42764e-05	2.22267	up	7.115e-06	2.56276	up
arahy.Tifrunner.gnm1.ann1.ILN3K9	ERF	8.77796e-11	3.64531	up	1.99186e-64	6.56378	up	6.63907e-15	4.71862	up	1.53992e-25	7.33194	up
arahy.Tifrunner.gnm1.ann1.JGE7BU	ERF	2.46303e-15	2.26481	up	3.46488e-16	2.49152	up	2.90312e-09	2.06816	up	8.79599e-13	3.04281	up
arahy.Tifrunner.gnm1.ann1.FU6CIC	ERF	1.27093e-15	2.26546	up	4.8241e-16	2.48391	up	0.00608164	1.575	up	3.2945e-05	1.75154	up
arahy.Tifrunner.gnm1.ann1.KF0N62	ERF	4.60434e-36	3.5642	up	9.31928e-34	4.08247	up	4.08892e-11	2.18469	up	2.79572e-13	3.97807	up
arahy.Tifrunner.gnm1.ann1.AS0C7C	ERF	1.02974e-07	1.44357	up	1.57319e-12	2.26218	up	2.52686e-08	2.80598	up	2.27027e-12	3.24233	up
arahy.Tifrunner.gnm1.ann1.ER44IM	ERF	0.00902075	2.38578	up	8.34435e-06	2.5979	up	0.000821431	1.9602	up	2.20987e-07	2.52665	up
arahy.Tifrunner.gnm1.ann1.45NR7C	ERF	0.00561984	2.45195	up	8.64954e-13	2.46487	up	0.00230583	2.26315	up	0.00171245	1.41857	up
arahy.Tifrunner.gnm1.ann1.QGFJ76	ERF	8.68546e-14	2.14353	up	4.712e-20	3.18695	up	4.46986e-14	3.49528	up	9.68342e-15	3.683	up
arahy.Tifrunner.gnm1.ann1.ZW7540	ERF	8.62751e-57	6.31402	up	0.0984246	5.3377	normal	7.80302e-36	6.66158	up	0.00610415	6.04074	up
arahy.Tifrunner.gnm1.ann1.4XS3FZ	ERF	1.7101e-56	6.32636	up	1.06589e-77	8.05755	up	4.80747e-35	6.72386	up	2.56232e-23	6.63404	up
arahy.Tifrunner.gnm1.ann1.PZ3VGA	FAR1	0.00717373	-0.92314	normal	0.00082162	-1.55826	down	0.000190351	-1.64796	down	3.74091e-07	-2.82826	down
arahy.Tifrunner.gnm1.ann1.P1AWAH	FAR1	0.000170993	-1.63448	down	0.230021	-0.654952	normal	6.3177e-05	-2.0322	down	0.00511615	-1.73695	down
arahy.Tifrunner.gnm1.ann1.P37JDH	FAR1	0.000310428	-1.49461	down	0.0391732	-0.990814	normal	0.00117926	-1.7562	down	0.0258185	-1.5533	normal
Arachis_hypogaea_newGene_7991	FAR1	0.000254549	-1.82012	down	0.0136043	-1.59793	normal	0.00316061	-1.26556	down	0.265772	-0.648443	normal
arahy.Tifrunner.gnm1.ann1.VI4CFZ	FAR1	4.49247e-06	1.2642	up	3.07302e-06	1.436	up	2.45908e-05	1.47238	up	6.9693e-07	2.08538	up
arahy.Tifrunner.gnm1.ann1.QX8C58	G2-like	1.4858e-05	-2.08412	down	0.408294	-0.482911	normal	6.00983e-07	-3.07525	down	0.0156801	-1.75009	normal
arahy.Tifrunner.gnm1.ann1.N0RGPS	G2-like	8.8224e-09	-2.11732	down	0.0980867	-0.697372	normal	1.42304e-07	-2.94675	down	0.0134161	-1.53491	normal
arahy.Tifrunner.gnm1.ann1.1Z7GQF	G2-like	0.00545075	-1.33379	down	0.686182	-0.252928	normal	0.000320272	-2.10952	down	0.445981	-0.608055	normal
arahy.Tifrunner.gnm1.ann1.YR1NZ1	G2-like	0.00870656	-1.21295	down	0.0573437	-0.90205	normal	3.10514e-05	-1.65106	down	0.0122178	-1.18645	normal
arahy.Tifrunner.gnm1.ann1.S5DSK4	G2-like	0.00552018	-1.53153	down	0.0199008	-1.4107	normal	0.0014396	-1.94893	down	1.48929e-06	-3.76357	down
arahy.Tifrunner.gnm1.ann1.EFC314	G2-like	0.00191127	-1.11703	down	0.00220232	-1.16181	down	0.0039833	-1.25759	down	0.191697	-0.646868	normal
arahy.Tifrunner.gnm1.ann1.X8J8BT	G2-like	0.00849147	-0.755755	normal	0.00173933	-1.01907	down	0.0502753	-0.73047	normal	0.00283949	-1.40724	down
arahy.Tifrunner.gnm1.ann1.SI8X9Q	G2-like	9.4294e-31	-3.1046	down	0.994916	0.0080346	normal	1.1109e-07	-3.05527	down	0.139709	-0.824258	normal
arahy.Tifrunner.gnm1.ann1.7L0GHA	G2-like	3.6516e-06	-1.29349	down	0.688474	-0.193061	normal	0.00195057	-1.10267	down	0.695727	-0.26179	normal
arahy.Tifrunner.gnm1.ann1.NBI0A3	G2-like	2.23045e-06	1.67442	up	0.95272	-0.033208	normal	0.00846656	1.06729	up	0.17523	-0.886034	normal
arahy.Tifrunner.gnm1.ann1.1J8Q1W	G2-like	0.00215105	2.22498	up	3.73645e-06	3.15454	up	5.34248e-05	3.01125	up	0.00555671	2.34219	up
arahy.Tifrunner.gnm1.ann1.893SZW	G2-like	1.75217e-36	7.00845	up	1.84292e-64	8.21176	up	3.02972e-24	5.37544	up	1.85992e-28	6.44622	up
arahy.Tifrunner.gnm1.ann1.ZMGM97	G2-like	3.15934e-24	2.74096	up	1.83875e-23	4.22778	up	1.46936e-10	2.46701	up	1.3034e-05	4.39217	up
arahy.Tifrunner.gnm1.ann1.Y2U02I	G2-like	8.57893e-22	2.7251	up	5.78712e-27	3.81238	up	4.77168e-19	4.07981	up	0.000185335	4.19603	up
arahy.Tifrunner.gnm1.ann1.GRY8GW	G2-like	5.6585e-34	3.67511	up	7.67929e-44	5.13702	up	8.96481e-31	4.11484	up	0.00219201	5.20044	up
arahy.Tifrunner.gnm1.ann1.MQY6TT	G2-like	1.14755e-23	2.88078	up	7.39516e-26	3.65173	up	2.20298e-13	4.46581	up	0.000386687	4.59603	up
arahy.Tifrunner.gnm1.ann1.V5WQ77	G2-like	0.00073627	2.35928	up	0.000897522	2.60191	up	0.000583817	2.90102	up	0.00160855	2.46211	up
arahy.Tifrunner.gnm1.ann1.MV37LX	GATA	0.00262885	-1.62975	down	0.000277337	-2.26356	down	2.5747e-05	-3.45532	down	0.000375805	-3.03191	down
arahy.Tifrunner.gnm1.ann1.3E7WJ6	GATA	0.0166118	-0.688189	normal	0.000240535	1.18204	up	1.05677e-05	-1.5275	down	0.678968	0.249492	normal
arahy.Tifrunner.gnm1.ann1.4Y7J59	GATA	1.56525e-51	-4.36255	down	1.03202e-08	-1.70939	down	3.6367e-34	-4.49521	down	0.000431783	-1.4923	down
arahy.Tifrunner.gnm1.ann1.D56WMI	GATA	2.45857e-55	-4.57165	down	1.5209e-05	-1.30184	down	8.88293e-35	-4.44806	down	0.216798	-0.597069	normal
arahy.Tifrunner.gnm1.ann1.I6JZDT	GATA	0.109282	1.14323	normal	9.5185e-10	1.91063	up	3.35258e-06	1.60517	up	0.228921	2.28967	normal
arahy.Tifrunner.gnm1.ann1.LJYJ4M	GATA	0.0654466	0.567176	normal	6.57695e-10	2.11493	up	0.0191997	0.862306	normal	3.2098e-09	2.78101	up
arahy.Tifrunner.gnm1.ann1.VS8GG1	GATA	0.00414594	0.876738	normal	1.99547e-11	2.33003	up	0.00276067	1.10786	up	2.2318e-09	2.85617	up
arahy.Tifrunner.gnm1.ann1.3S8P0L	GATA	5.39106e-14	2.04768	up	7.87759e-15	2.44247	up	3.32544e-11	2.27812	up	0.00145648	2.52866	up
arahy.Tifrunner.gnm1.ann1.JZ11TB	GeBP	0.000716446	-1.71226	down	0.000260061	-2.47729	down	8.05893e-06	-2.15224	down	0.000746792	-1.85652	down
arahy.Tifrunner.gnm1.ann1.CHJC5X	GeBP	0.000338949	-1.29307	down	0.00141626	-1.28417	down	0.00922508	-1.12529	down	0.166327	-0.782901	normal
arahy.Tifrunner.gnm1.ann1.EUZ8JK	GNAT	2.81473e-06	-1.73855	down	0.0839395	-0.734828	normal	1.64268e-10	-2.91104	down	0.298645	-0.55493	normal
arahy.Tifrunner.gnm1.ann1.P67EX8	GNAT	0.000429441	-1.50068	down	0.798746	-0.171965	normal	5.33901e-07	-2.53453	down	0.0232929	-1.32465	normal
arahy.Tifrunner.gnm1.ann1.D0MVTX	GNAT	2.00011e-07	-1.59227	down	0.678505	0.200229	normal	3.64718e-09	-2.17184	down	0.188317	0.77058	normal
arahy.Tifrunner.gnm1.ann1.3FR1H5	GNAT	1.42535e-80	-6.04442	down	0.109291	-0.597017	normal	1.08027e-60	-6.52967	down	0.179343	-0.688372	normal
arahy.Tifrunner.gnm1.ann1.NU1P8G	GNAT	1.18549e-23	-2.89092	down	0.64269	-0.311816	normal	3.32399e-20	-3.21518	down	0.425273	-0.428161	normal
arahy.Tifrunner.gnm1.ann1.WW5SAZ	GNAT	4.77011e-42	-3.96795	down	0.639813	-0.219424	normal	4.15759e-31	-4.20392	down	0.339823	-0.521299	normal
arahy.Tifrunner.gnm1.ann1.FQS9XH	GNAT	9.75896e-05	-1.23604	down	6.80309e-05	-1.36053	down	0.000304154	-1.45534	down	0.000693337	-1.77892	down
arahy.Tifrunner.gnm1.ann1.KW18SN	GNAT	6.25766e-25	-3.57481	down	0.137266	-0.651024	normal	4.70347e-19	-3.6766	down	0.455773	-0.377172	normal
arahy.Tifrunner.gnm1.ann1.DB5KD4	GNAT	1.48609e-05	1.86183	up	0.889256	-0.128075	normal	0.000343803	1.90449	up	0.429712	0.728834	normal
arahy.Tifrunner.gnm1.ann1.240KDJ	GNAT	8.30181e-09	4.42585	up	3.32542e-31	6.63777	up	1.27709e-06	3.51173	up	3.84697e-36	6.71953	up
arahy.Tifrunner.gnm1.ann1.P1JLUS	GNAT	3.15523e-07	3.60041	up	1.51721e-18	7.27886	up	5.62261e-05	2.73443	up	1.12964e-41	6.80022	up
arahy.Tifrunner.gnm1.ann1.B2PPBR	GNAT	5.77914e-44	5.85623	up	1.56313e-72	7.33818	up	3.48028e-09	6.39713	up	1.00267e-52	8.46769	up
arahy.Tifrunner.gnm1.ann1.F82WRM	GNAT	6.90542e-23	3.35666	up	4.41551e-31	5.09684	up	9.48924e-06	3.03245	up	1.65621e-12	5.39901	up
arahy.Tifrunner.gnm1.ann1.U6WHGD	GNAT	1.08645e-20	3.99165	up	2.3646e-24	6.51393	up	3.66266e-10	3.94212	up	1.62036e-41	6.79064	up
arahy.Tifrunner.gnm1.ann1.X8CTEH	GRAS	0.859851	-0.112842	normal	0.00067329	-2.04907	down	0.024069	-1.37146	normal	0.000344465	-2.63601	down
arahy.Tifrunner.gnm1.ann1.R8ZZ7K	GRAS	1.81907e-08	-1.8756	down	2.84803e-09	-2.18939	down	7.31035e-11	-2.66145	down	3.33545e-08	-2.77781	down
arahy.Tifrunner.gnm1.ann1.64CHNN	GRAS	0.498545	-0.246278	normal	2.01004e-05	-1.34827	down	0.455326	-0.309248	normal	6.76332e-05	-1.70555	down
Arachis_hypogaea_newGene_8826	GRAS	1.42562e-05	-1.42128	down	0.281629	-0.940547	normal	0.00402523	-1.12515	down	0.12432	-0.826045	normal
arahy.Tifrunner.gnm1.ann1.DN4CQF	GRAS	0.201812	-0.442271	normal	3.02026e-06	-1.51331	down	0.841295	0.105886	normal	1.21039e-05	-1.87271	down
Arachis_hypogaea_newGene_7647	GRAS	6.27616e-10	2.15382	up	4.4967e-24	3.48745	up	6.47286e-18	2.90639	up	0.0214822	3.35575	normal
arahy.Tifrunner.gnm1.ann1.N95E0M	GRAS	0.16208	1.21225	normal	3.75246e-05	1.83408	up	0.01682	1.77064	normal	7.95369e-09	2.72295	up
arahy.Tifrunner.gnm1.ann1.KFT90B	GRAS	3.77765e-15	2.10093	up	0.0166919	2.6093	normal	0.14894	1.22377	normal	2.47591e-10	2.73839	up
arahy.Tifrunner.gnm1.ann1.8X00QX	GRAS	0.0169988	0.832764	normal	4.06799e-07	1.60937	up	0.000104763	1.46154	up	3.11315e-05	2.61649	up
arahy.Tifrunner.gnm1.ann1.3U6Z4I	GRAS	0.0433166	0.688701	normal	1.61115e-05	1.62232	up	0.000140814	1.38957	up	9.35052e-10	2.60851	up
arahy.Tifrunner.gnm1.ann1.C2E8GX	GRAS	0.00300674	0.918147	normal	6.30935e-07	1.71463	up	0.00073627	1.28123	up	3.73107e-07	2.38176	up
arahy.Tifrunner.gnm1.ann1.3JIH5H	GRAS	0.00558591	1.89389	up	4.59555e-09	4.03628	up	2.61432e-05	3.05071	up	2.04544e-21	5.37603	up
Arachis_hypogaea_newGene_18788	GRAS	1.22731e-08	3.41211	up	3.60458e-07	5.73626	up	5.1226e-39	5.20902	up	1.10463e-60	6.56375	up
Arachis_hypogaea_newGene_9364	GRAS	3.3929e-07	2.8882	up	2.38461e-40	4.64575	up	7.34962e-31	5.45207	up	1.235e-44	7.25655	up
arahy.Tifrunner.gnm1.ann1.MTF7G2	GRAS	9.77745e-08	1.51411	up	8.49736e-10	1.85524	up	0.00125978	1.18486	up	4.76436e-05	2.15773	up
arahy.Tifrunner.gnm1.ann1.1G2CVV	GRAS	1.89323e-08	1.48346	up	1.19541e-10	1.94308	up	6.27011e-06	1.86262	up	5.98763e-07	2.11252	up
arahy.Tifrunner.gnm1.ann1.GZBK6D	GRAS	0.000304435	1.00835	up	8.78675e-15	2.36888	up	0.00182084	1.08008	up	7.55116e-13	3.20057	up
arahy.Tifrunner.gnm1.ann1.1BB2MM	GRAS	1.02225e-27	3.09042	up	1.65946e-36	4.71959	up	2.45184e-11	4.09156	up	4.37752e-16	5.5396	up
Arachis_hypogaea_newGene_15381	GRAS	1.32067e-38	4.85143	up	1.18721e-58	6.49708	up	4.02976e-25	5.93824	up	1.32014e-28	6.17139	up
Arachis_hypogaea_newGene_4412	GRAS	3.17253e-43	4.02131	up	7.2815e-59	6.78731	up	1.71426e-13	5.30628	up	6.17124e-31	6.16159	up
arahy.Tifrunner.gnm1.ann1.CF7XAP	GRAS	2.05002e-24	3.17738	up	2.01763e-33	4.51188	up	3.27896e-19	3.55282	up	2.12654e-18	4.28555	up
arahy.Tifrunner.gnm1.ann1.IE1EN5	GRF	0.0629127	-0.668843	normal	3.66537e-05	-1.58445	down	0.0257825	-1.2277	normal	0.00133974	-2.02926	down
arahy.Tifrunner.gnm1.ann1.AF8ALP	GRF	1.05844e-05	1.90273	up	8.22852e-06	2.04693	up	0.00284755	2.138	up	0.0103681	1.79398	normal
arahy.Tifrunner.gnm1.ann1.BWV8RN	GRF	4.63875e-06	1.53917	up	0.241477	0.616117	normal	0.00242408	1.31993	up	0.0415019	2.63362	normal
arahy.Tifrunner.gnm1.ann1.858S2J	GRF	0.0039942	1.6598	up	6.42376e-12	2.53555	up	0.251498	1.109	normal	0.00895751	1.83737	up
arahy.Tifrunner.gnm1.ann1.AFHS7R	GRF	2.29564e-06	1.58274	up	0.020381	1.00668	normal	0.00262012	1.26386	up	6.3221e-08	2.46795	up
arahy.Tifrunner.gnm1.ann1.45FEHG	HB-other	0.00492494	-0.875695	normal	0.00103069	-1.12573	down	0.00770155	-1.06619	down	0.0139745	-1.22489	normal
arahy.Tifrunner.gnm1.ann1.LNW2E9	HB-other	0.0332403	0.738285	normal	9.15954e-08	1.68653	up	0.0316517	0.895045	normal	1.03819e-05	1.94316	up
arahy.Tifrunner.gnm1.ann1.NJK3G3	HB-other	0.285693	0.394648	normal	5.44017e-05	1.3726	up	0.644536	0.236948	normal	0.000442233	1.5398	up
arahy.Tifrunner.gnm1.ann1.IRYC8E	HD-ZIP	5.93705e-45	-5.24073	down	6.05644e-08	-2.40998	down	1.12349e-13	-5.30958	down	3.76471e-18	-4.72307	down
arahy.Tifrunner.gnm1.ann1.LXJ7K2	HD-ZIP	1.22118e-30	-4.26088	down	5.29156e-13	-2.32177	down	7.0667e-30	-3.92875	down	3.00513e-11	-2.85408	down
arahy.Tifrunner.gnm1.ann1.RF7AVT	HD-ZIP	7.64341e-48	-4.40198	down	2.94883e-24	-3.29015	down	3.54926e-31	-4.02673	down	2.88778e-15	-3.41828	down
arahy.Tifrunner.gnm1.ann1.QLUK9J	HD-ZIP	0.477889	0.237998	normal	0.00148233	-1.0003	down	0.0610781	0.690735	normal	4.65381e-05	-2.07654	down
arahy.Tifrunner.gnm1.ann1.8F1G3L	HD-ZIP	2.07802e-11	-1.92251	down	0.000995618	-1.13335	down	0.00138353	-1.26805	down	0.541624	-0.390853	normal
arahy.Tifrunner.gnm1.ann1.BYTU3P	HD-ZIP	6.72866e-30	-4.37069	down	2.4483e-05	-1.49438	down	3.09948e-14	-3.31986	down	5.87723e-06	-2.35903	down
arahy.Tifrunner.gnm1.ann1.BJY39S	HD-ZIP	3.57972e-26	-2.89107	down	5.87276e-06	-1.45209	down	0.000541312	-1.52362	down	0.333891	-0.531492	normal
arahy.Tifrunner.gnm1.ann1.PXWH2C	HD-ZIP	5.37718e-08	1.45967	up	0.141055	0.599937	normal	4.1172e-06	1.59776	up	0.0865357	0.902516	normal
arahy.Tifrunner.gnm1.ann1.43GLKP	HD-ZIP	3.20496e-05	1.4532	up	0.225777	0.55935	normal	5.06067e-05	1.37232	up	0.0348721	1.01612	normal
arahy.Tifrunner.gnm1.ann1.RWXL5X	HD-ZIP	0.000211966	1.00559	up	4.22616e-06	1.39604	up	1.70471e-07	1.72103	up	0.0439592	0.986899	normal
arahy.Tifrunner.gnm1.ann1.97AX4B	HD-ZIP	0.00201703	-1.00519	down	1.67863e-06	1.46923	up	0.427181	-0.465752	normal	2.08283e-06	2.02318	up
arahy.Tifrunner.gnm1.ann1.29D948	HD-ZIP	0.737962	-0.158728	normal	4.52323e-05	1.32477	up	0.642852	-0.349256	normal	0.000150416	1.76296	up
arahy.Tifrunner.gnm1.ann1.II9Y4T	HD-ZIP	0.000339984	0.976683	normal	0.00136258	1.31741	up	0.00635173	0.946251	normal	0.00599456	1.2149	up
arahy.Tifrunner.gnm1.ann1.VQN41M	HD-ZIP	0.00196409	1.90418	up	0.183253	1.11582	normal	0.0690035	1.41812	normal	0.00377565	2.2062	up
arahy.Tifrunner.gnm1.ann1.8QX1D7	HD-ZIP	0.000148203	1.50709	up	1.0295e-14	3.06293	up	0.427181	0.485395	normal	8.85404e-06	2.12469	up
arahy.Tifrunner.gnm1.ann1.6EBR5V	HD-ZIP	8.74272e-16	3.04231	up	3.60881e-51	5.10394	up	0.00150489	1.69835	up	4.7421e-07	3.6489	up
arahy.Tifrunner.gnm1.ann1.L2HUY0	HD-ZIP	4.4639e-05	1.78128	up	1.66252e-05	2.25167	up	1.6954e-05	2.275	up	0.00146929	1.63442	up
arahy.Tifrunner.gnm1.ann1.WNIN40	HD-ZIP	4.11978e-15	2.06032	up	1.08729e-15	2.44622	up	6.75411e-05	1.99952	up	0.00555206	1.37124	up
arahy.Tifrunner.gnm1.ann1.JCYU2I	HD-ZIP	2.39993e-27	2.914	up	3.33555e-06	3.66949	up	8.62173e-09	3.11457	up	4.96018e-09	3.64138	up
arahy.Tifrunner.gnm1.ann1.VX60JM	HD-ZIP	1.1579e-22	2.96043	up	6.11256e-19	2.93699	up	6.37035e-14	3.24789	up	1.11283e-11	2.99162	up
arahy.Tifrunner.gnm1.ann1.J62Q7G	HMG	2.15772e-10	1.81809	up	0.00479435	0.925441	normal	9.68599e-07	1.70932	up	0.0257212	1.04551	normal
arahy.Tifrunner.gnm1.ann1.78GQMD	HMG	4.247e-12	1.99534	up	0.0020906	0.991679	normal	1.2992e-07	1.8409	up	0.0143645	1.13714	normal
arahy.Tifrunner.gnm1.ann1.8P4JNJ	HMG	0.0919573	0.543691	normal	7.87198e-05	1.2225	up	0.0201017	0.898514	normal	0.00608526	1.26093	up
arahy.Tifrunner.gnm1.ann1.JM0DSQ	HMG	0.0980636	0.531582	normal	0.00415588	1.00991	up	0.654894	0.196288	normal	0.000744581	1.57926	up
arahy.Tifrunner.gnm1.ann1.4L43B4	HSF	0.978962	0.0189625	normal	3.99632e-17	-2.50909	down	0.541298	-0.247033	normal	1.83515e-05	-1.80973	down
arahy.Tifrunner.gnm1.ann1.1V63ZN	HSF	2.54853e-05	-1.55158	down	0.000782405	-1.37408	down	0.000425261	-1.71812	down	0.827467	-0.159528	normal
arahy.Tifrunner.gnm1.ann1.1F2DVT	HSF	0.00409757	-2.15045	down	0.0374853	-1.57455	normal	9.57902e-05	-1.76885	down	0.314369	-0.614265	normal
arahy.Tifrunner.gnm1.ann1.FTRM9I	HSF	0.0203317	-0.762585	normal	0.000213163	-1.32067	down	0.9987	-0.00343369	normal	0.00436435	-1.76954	down
arahy.Tifrunner.gnm1.ann1.8U41WB	HSF	0.749156	-0.208429	normal	2.81969e-09	2.18552	up	0.971808	0.0181399	normal	0.00528899	1.48532	up
arahy.Tifrunner.gnm1.ann1.XNB059	HSF	0.284643	0.715472	normal	7.83758e-07	1.91874	up	0.0142508	1.2094	normal	4.12847e-08	2.80243	up
arahy.Tifrunner.gnm1.ann1.Z4K8EF	HSF	0.00665938	0.855308	normal	1.72852e-08	1.73128	up	0.0123783	0.951363	normal	8.20937e-05	1.76667	up
arahy.Tifrunner.gnm1.ann1.W19Z82	HSF	0.429054	-0.35053	normal	2.87477e-09	1.99564	up	0.0677858	0.799751	normal	2.75571e-10	2.7022	up
arahy.Tifrunner.gnm1.ann1.CC8IDD	HSF	0.869275	-0.0765856	normal	7.76529e-11	1.9377	up	0.550972	-0.286417	normal	3.27124e-09	2.58972	up
arahy.Tifrunner.gnm1.ann1.PK48VF	HSF	0.364418	0.496499	normal	1.00708e-10	3.05564	up	0.000533789	1.60745	up	2.21921e-15	4.25639	up
arahy.Tifrunner.gnm1.ann1.7QKH3M	HSF	0.000350184	2.46837	up	3.42892e-73	6.76385	up	4.25141e-09	5.07496	up	2.89379e-27	9.00693	up
arahy.Tifrunner.gnm1.ann1.YFKM11	HSF	1.30994e-06	2.73785	up	2.69542e-74	6.84883	up	1.39473e-12	5.5773	up	3.30864e-23	9.26248	up
arahy.Tifrunner.gnm1.ann1.4137UB	IWS1	0.679631	0.154937	normal	2.84242e-06	1.43552	up	0.858377	-0.0772537	normal	2.60845e-08	2.41657	up
arahy.Tifrunner.gnm1.ann1.ZA3CQ0	IWS1	0.633342	-0.16362	normal	3.03647e-07	1.63317	up	0.796653	0.134033	normal	3.72173e-09	2.63383	up
arahy.Tifrunner.gnm1.ann1.TK2Q97	IWS1	1.0323e-09	1.72308	up	3.45297e-18	2.62748	up	8.85527e-25	3.5084	up	2.43889e-05	3.41681	up
arahy.Tifrunner.gnm1.ann1.SF5CY1	IWS1	6.76429e-13	1.93703	up	8.79823e-07	2.9812	up	2.94935e-24	3.49342	up	0.00060505	3.53055	up
arahy.Tifrunner.gnm1.ann1.JYC97M	Jumonji	2.32114e-05	1.61178	up	0.204362	0.741045	normal	7.77537e-13	2.81641	up	0.044084	1.32084	normal
arahy.Tifrunner.gnm1.ann1.991T1P	Jumonji	1.55165e-07	1.47304	up	0.0755017	0.659463	normal	1.16333e-16	2.75443	up	0.185725	0.772659	normal
arahy.Tifrunner.gnm1.ann1.WQ4R53	Jumonji	0.00983463	0.734796	normal	6.98998e-05	1.22068	up	0.00173253	1.06997	up	8.8851e-06	1.89665	up
arahy.Tifrunner.gnm1.ann1.Y876JP	Jumonji	0.00549969	0.778796	normal	8.16639e-06	1.39852	up	5.13342e-05	1.34398	up	5.75848e-07	2.17615	up
arahy.Tifrunner.gnm1.ann1.NS6D80	Jumonji	2.31346e-05	1.19422	up	0.00402803	1.06643	up	8.08658e-11	2.15955	up	1.34261e-12	3.0687	up
arahy.Tifrunner.gnm1.ann1.LD2WL8	Jumonji	2.01279e-68	6.19756	up	6.09939e-08	3.26024	up	4.75563e-45	6.04079	up	9.41536e-27	6.067	up
arahy.Tifrunner.gnm1.ann1.H9D2WH	Jumonji	1.40146e-07	1.9765	up	1.14736e-15	2.49226	up	3.75245e-09	2.49636	up	9.39563e-12	2.99155	up
arahy.Tifrunner.gnm1.ann1.6DX332	Jumonji	1.37183e-83	6.74671	up	3.62734e-09	3.50207	up	1.29384e-56	7.27356	up	6.97413e-44	7.69523	up
arahy.Tifrunner.gnm1.ann1.SI0BUE	LIM	1.55068e-16	2.18773	up	0.339106	0.431401	normal	0.00126298	1.18786	up	0.217493	0.670424	normal
arahy.Tifrunner.gnm1.ann1.NAU3FJ	LIM	1.75167e-20	3.05803	up	0.71675	-0.243871	normal	3.60474e-12	2.36922	up	0.833928	0.151074	normal
arahy.Tifrunner.gnm1.ann1.HLV3JX	LOB	5.25156e-06	-1.64584	down	0.021052	-0.929141	normal	0.000175712	-1.61474	down	0.0436131	-1.14986	normal
arahy.Tifrunner.gnm1.ann1.Z62C6M	LOB	8.81432e-08	2.1503	up	6.79062e-16	2.48178	up	5.46706e-07	1.6758	up	0.0372841	2.49694	normal
arahy.Tifrunner.gnm1.ann1.C3HPWP	LOB	1.85676e-15	2.27582	up	4.23962e-13	2.28566	up	2.44941e-09	1.96221	up	0.0220189	2.16052	normal
arahy.Tifrunner.gnm1.ann1.Z6X6WE	LOB	0.0583589	0.94572	normal	0.00177529	1.48725	up	7.20243e-06	2.16748	up	0.00020868	2.18857	up
arahy.Tifrunner.gnm1.ann1.8E46TB	LOB	0.000969298	1.66244	up	7.95917e-12	2.85968	up	2.81799e-14	3.47208	up	5.10583e-08	3.85482	up
arahy.Tifrunner.gnm1.ann1.ISYP38	LOB	7.39692e-17	2.47259	up	4.66222e-21	3.30348	up	0.000210164	1.25478	up	9.59696e-06	3.42111	up
arahy.Tifrunner.gnm1.ann1.YW2RJ0	LOB	1.45824e-22	2.84274	up	8.79015e-29	4.02372	up	0.00021936	1.46871	up	1.3185e-07	4.23128	up
arahy.Tifrunner.gnm1.ann1.1C4AI2	LSD	8.40073e-08	-1.69247	down	0.839419	0.156636	normal	1.15535e-13	-2.68353	down	0.347485	-0.542721	normal
arahy.Tifrunner.gnm1.ann1.W74017	LSD	1.04261e-05	3.6262	up	0.699926	0.571431	normal	7.72442e-05	3.29319	up	0.132032	2.26833	normal
arahy.Tifrunner.gnm1.ann1.14UD5L	LSD	9.16409e-07	3.78632	up	0.0174424	2.65712	normal	0.395282	3.17092	normal	5.65488e-11	3.38286	up
arahy.Tifrunner.gnm1.ann1.PIJN5Q	LUG	0.486509	-0.28858	normal	0.00152781	-1.01097	down	0.0103689	-1.78971	normal	0.0019815	-1.69433	down
arahy.Tifrunner.gnm1.ann1.AR1CII	LUG	0.00220761	2.23326	up	0.0642175	3.36001	normal	1.20583e-07	4.09656	up	4.00477e-07	4.15849	up
arahy.Tifrunner.gnm1.ann1.5R195S	MIKC_MADS	0.0058947	-1.58526	down	0.00044273	-2.37899	down	0.000217101	-3.00379	down	0.000293748	-3.17383	down
arahy.Tifrunner.gnm1.ann1.509QUQ	MIKC_MADS	6.80725e-05	-1.79879	down	0.000178082	-1.75755	down	8.394e-06	-2.08276	down	8.7164e-07	-2.93592	down
arahy.Tifrunner.gnm1.ann1.BJW67H	MIKC_MADS	0.624128	0.573398	normal	1.02863e-05	2.36235	up	6.57664e-09	4.44789	up	0.288324	3.48023	normal
arahy.Tifrunner.gnm1.ann1.4I9SQ1	mTERF	0.00876896	-1.62845	down	0.195513	-0.91628	normal	0.000108706	-2.45801	down	0.0495077	-1.4272	normal
arahy.Tifrunner.gnm1.ann1.E78XAF	mTERF	1.19721e-17	-2.34124	down	8.59841e-07	-1.50134	down	4.50116e-17	-2.93518	down	0.00208238	-1.39053	down
Arachis_hypogaea_newGene_1183	mTERF	0.0452519	-0.719409	normal	5.47564e-05	-1.56831	down	0.00169808	-1.28533	down	0.00696877	-1.38632	down
Arachis_hypogaea_newGene_11264	mTERF	0.00587699	-0.955309	normal	1.89939e-06	-1.80447	down	0.000487695	-1.44378	down	0.00449996	-1.49443	down
arahy.Tifrunner.gnm1.ann1.W17VPE	mTERF	1.00004e-26	-2.85157	down	9.08951e-05	-1.22104	down	3.68612e-23	-3.33608	down	0.00598953	-1.23731	down
arahy.Tifrunner.gnm1.ann1.B8P5ZC	mTERF	0.086964	-0.633689	normal	0.00867051	-1.06287	down	0.0131302	-1.09237	normal	9.89431e-07	-2.80592	down
arahy.Tifrunner.gnm1.ann1.M9Q6QA	mTERF	0.00527184	-1.4856	down	0.110911	-0.984013	normal	0.00501408	-1.78202	down	0.0443109	-1.50345	normal
Arachis_hypogaea_newGene_14318	mTERF	1.0059e-34	-3.86063	down	7.90626e-17	-2.64124	down	1.38592e-08	-3.62303	down	5.63378e-08	-3.49997	down
arahy.Tifrunner.gnm1.ann1.7WQ35J	mTERF	0.690218	0.206676	normal	7.61845e-06	1.72595	up	0.91178	0.0752281	normal	6.23108e-06	2.02037	up
arahy.Tifrunner.gnm1.ann1.WZ54PF	mTERF	2.66278e-07	1.8234	up	0.0948637	1.0529	normal	1.34066e-07	1.95497	up	2.139e-05	1.9478	up
arahy.Tifrunner.gnm1.ann1.SB3XQV	mTERF	1.26041e-17	2.3993	up	4.47941e-09	2.30728	up	1.28713e-14	2.74876	up	6.65572e-17	3.63238	up
arahy.Tifrunner.gnm1.ann1.U9RCFT	M-type_MADS	0.00264357	-1.46977	down	1	0.00332636	normal	0.000264681	-2.21435	down	0.744166	-0.258545	normal
arahy.Tifrunner.gnm1.ann1.65U0MI	M-type_MADS	0.0933933	-0.499846	normal	6.03079e-05	-1.23061	down	0.0708106	-0.658792	normal	2.13311e-06	-2.06434	down
arahy.Tifrunner.gnm1.ann1.HU1B6R	M-type_MADS	2.1009e-07	-1.7643	down	2.80017e-07	-1.92973	down	0.0127243	-1.19122	normal	3.77438e-05	-2.52747	down
arahy.Tifrunner.gnm1.ann1.XU3QCQ	MYB	9.84127e-05	-1.26377	down	1.27445e-06	-1.71198	down	5.61158e-06	-1.90101	down	4.98806e-06	-2.11593	down
arahy.Tifrunner.gnm1.ann1.Y36X99	MYB	3.71481e-05	-1.49171	down	1.47646e-05	-1.70367	down	7.02337e-07	-2.10321	down	0.000100029	-2.0806	down
arahy.Tifrunner.gnm1.ann1.8JT992	MYB	5.46935e-16	-2.79368	down	4.04761e-08	-1.96931	down	2.72572e-17	-3.40485	down	2.09835e-09	-2.95071	down
arahy.Tifrunner.gnm1.ann1.6G7EGE	MYB	0.0146624	-1.24723	normal	4.03407e-10	-3.99018	down	0.0113988	-1.80722	normal	1.92189e-05	-3.5772	down
arahy.Tifrunner.gnm1.ann1.EJIH9F	MYB	5.44185e-13	-2.03963	down	0.0466629	-0.671163	normal	2.61229e-14	-2.57807	down	0.00492899	-1.2419	down
arahy.Tifrunner.gnm1.ann1.DP35X1	MYB	3.6605e-05	-1.35928	down	1.25161e-07	-1.86371	down	1.19982e-06	-1.89494	down	1.17925e-08	-2.89369	down
arahy.Tifrunner.gnm1.ann1.QI0PHV	MYB	4.39638e-08	-2.40786	down	0.403846	-0.459418	normal	1.55538e-05	-2.85156	down	0.00473024	-2.12418	down
arahy.Tifrunner.gnm1.ann1.96C52J	MYB	0.000135841	-1.21282	down	0.830078	0.127598	normal	6.86628e-06	-1.61531	down	0.310231	-0.532499	normal
arahy.Tifrunner.gnm1.ann1.4PXD14	MYB	0.00275181	-1.39777	down	0.764423	-0.206728	normal	0.00231597	-1.61434	down	0.886311	-0.134254	normal
arahy.Tifrunner.gnm1.ann1.47HK44	MYB	9.42121e-21	-3.66408	down	0.000690381	-1.26769	down	4.78792e-13	-3.75693	down	0.244567	-0.756091	normal
arahy.Tifrunner.gnm1.ann1.UFA08L	MYB	3.10055e-07	-2.80688	down	0.00132004	-1.8445	down	1.86573e-05	-2.84765	down	1.0806e-05	-3.45885	down
arahy.Tifrunner.gnm1.ann1.1KM4NQ	MYB	2.43422e-08	-1.57935	down	0.405721	-0.395301	normal	9.09772e-05	-1.49417	down	9.95888e-05	-1.92464	down
arahy.Tifrunner.gnm1.ann1.DPKT20	MYB	1.48171e-20	-3.69596	down	1.44848e-07	-2.20558	down	5.86065e-17	-3.49388	down	2.734e-11	-3.46783	down
Arachis_hypogaea_newGene_753	MYB	6.77695e-05	-1.42795	down	0.356009	-0.636517	normal	0.00156108	-1.08666	down	0.593848	-0.292657	normal
arahy.Tifrunner.gnm1.ann1.J3K16K	MYB	6.59451e-12	-4.69753	down	0.648193	-0.342183	normal	9.77506e-07	-3.60549	down	0.0854216	-1.41646	normal
arahy.Tifrunner.gnm1.ann1.996ISG	MYB	0.000295167	1.35209	up	0.00113363	1.30532	up	0.00368814	1.33462	up	0.0508929	1.15353	normal
arahy.Tifrunner.gnm1.ann1.WMRY2G	MYB	0.000105809	1.69958	up	0.722761	-0.40641	normal	0.000228931	1.62343	up	0.073182	1.12256	normal
arahy.Tifrunner.gnm1.ann1.YFKH51	MYB	1.55084e-09	5.49502	up	2.02994e-15	5.68395	up	3.6503e-19	7.83826	up	0.0302163	4.07852	normal
arahy.Tifrunner.gnm1.ann1.C8ILII	MYB	5.65309e-12	2.04492	up	2.28899e-08	1.84331	up	0.000240266	1.48234	up	0.0662454	1.03444	normal
arahy.Tifrunner.gnm1.ann1.PR7AYB	MYB	3.52689e-14	2.03519	up	0.0302163	1.83584	normal	1.90721e-11	2.21756	up	0.396544	0.492243	normal
arahy.Tifrunner.gnm1.ann1.H8DJRL	MYB	3.23813e-23	3.10611	up	0.00118017	2.78957	up	0.00255005	3.65059	up	0.0510669	1.12819	normal
arahy.Tifrunner.gnm1.ann1.TG6F30	MYB	0.217493	0.98	normal	2.11086e-14	3.72459	up	0.0508929	1.87127	normal	4.72491e-06	4.02138	up
arahy.Tifrunner.gnm1.ann1.PZ1MK0	MYB	0.0510669	2.29748	normal	2.96985e-06	6.4831	up	0.0186818	1.42608	normal	1.48274e-08	5.77697	up
arahy.Tifrunner.gnm1.ann1.12J3VU	MYB	0.950811	-0.0324029	normal	2.63773e-11	2.8394	up	0.359712	0.435541	normal	0.00733833	2.02337	up
arahy.Tifrunner.gnm1.ann1.WSM8QM	MYB	0.000304883	1.35941	up	8.88858e-06	1.78896	up	0.141348	0.787289	normal	9.47912e-11	3.77702	up
arahy.Tifrunner.gnm1.ann1.IXY6UZ	MYB	0.000163901	1.06142	up	0.00397099	0.946117	normal	0.0229766	0.835507	normal	0.00385043	1.297	up
arahy.Tifrunner.gnm1.ann1.UI5U2V	MYB	0.12691	0.803819	normal	1.06074e-17	3.87388	up	4.70347e-09	2.89967	up	8.24729e-13	4.9205	up
arahy.Tifrunner.gnm1.ann1.U64AY7	MYB	0.624102	0.282457	normal	5.56114e-06	1.88969	up	0.00216334	1.43352	up	0.00609949	1.44652	up
arahy.Tifrunner.gnm1.ann1.04JNDX	MYB	1.52739e-06	3.26486	up	6.14164e-16	4.67037	up	0.000472296	2.82966	up	1.95913e-07	3.98178	up
arahy.Tifrunner.gnm1.ann1.DV7QWZ	MYB	2.06068e-10	4.29237	up	1.25492e-17	5.23525	up	3.14983e-13	5.16284	up	1.19225e-12	4.68564	up
arahy.Tifrunner.gnm1.ann1.EB1VUM	MYB	1.01114e-08	3.86813	up	0.000127209	4.6043	up	3.74228e-21	5.6387	up	8.61792e-07	4.07545	up
arahy.Tifrunner.gnm1.ann1.Q52RY2	MYB	2.09077e-09	3.75392	up	7.91607e-06	4.48177	up	5.15942e-32	6.62115	up	1.18904e-12	5.45689	up
arahy.Tifrunner.gnm1.ann1.LGQQ8W	MYB	2.00576e-27	7.59299	up	4.38197e-18	7.84494	up	1.74861e-29	6.81126	up	7.3569e-08	4.76099	up
arahy.Tifrunner.gnm1.ann1.V5XFCT	MYB	2.98787e-11	3.50626	up	1.06102e-09	5.33422	up	1.74395e-32	7.23106	up	1.50238e-06	4.44709	up
arahy.Tifrunner.gnm1.ann1.EXG4FA	MYB	4.18724e-31	3.23693	up	2.10597e-07	2.59982	up	1.48502e-15	2.84929	up	0.00755509	1.42411	up
arahy.Tifrunner.gnm1.ann1.2HCW1A	MYB	0.000175663	1.04747	up	0.001386	1.02312	up	0.00273239	1.0571	up	9.46651e-05	1.67656	up
arahy.Tifrunner.gnm1.ann1.FB9R4N	MYB	2.7312e-09	5.05701	up	1.70689e-13	6.9562	up	2.2096e-62	6.81248	up	4.77977e-13	4.45694	up
arahy.Tifrunner.gnm1.ann1.C9M3KU	MYB	2.24253e-41	4.45894	up	4.18939e-67	6.32277	up	2.93221e-52	7.06534	up	3.40162e-18	5.49164	up
arahy.Tifrunner.gnm1.ann1.DPQ6SD	MYB	2.88671e-91	6.79615	up	3.3057e-84	9.00002	up	3.788e-16	6.99661	up	5.67365e-21	8.50735	up
arahy.Tifrunner.gnm1.ann1.HAG9AR	MYB	1.21566e-51	6.31493	up	1.01526e-84	8.19713	up	1.39396e-35	7.61997	up	6.87664e-12	6.44974	up
arahy.Tifrunner.gnm1.ann1.H3HGUT	MYB	3.18974e-70	5.85304	up	2.50936e-70	7.69203	up	4.8009e-52	6.97279	up	3.58374e-16	8.72301	up
arahy.Tifrunner.gnm1.ann1.IEZ2LH	MYB-related	0.00554586	-2.97432	down	0.661132	-0.432801	normal	9.76704e-17	-4.00375	down	0.959111	-0.00242083	normal
arahy.Tifrunner.gnm1.ann1.NXJT0C	MYB-related	1.28658e-11	-2.09	down	0.00397099	-0.982711	normal	3.22958e-14	-2.97734	down	2.99051e-07	-2.51388	down
arahy.Tifrunner.gnm1.ann1.7P5JVV	MYB-related	5.747e-08	-4.51006	down	0.166664	-0.848085	normal	2.06587e-30	-5.20562	down	0.41195	-0.505215	normal
arahy.Tifrunner.gnm1.ann1.MB41E4	MYB-related	6.59411e-36	-3.51536	down	0.0575526	-0.661131	normal	1.8968e-29	-4.0361	down	0.0085308	-1.19369	down
arahy.Tifrunner.gnm1.ann1.ACH06T	MYB-related	0.000171882	-1.20882	down	0.904416	-0.0742606	normal	2.10087e-05	-1.61635	down	0.961043	-0.0213549	normal
arahy.Tifrunner.gnm1.ann1.596HBI	MYB-related	0.000100122	-1.2482	down	8.70641e-11	-2.33475	down	0.000169601	-1.62508	down	4.95306e-06	-2.46944	down
arahy.Tifrunner.gnm1.ann1.6QA0V6	MYB-related	2.08699e-11	-2.06759	down	0.422736	-0.373805	normal	1.38739e-05	-2.27661	down	0.404157	-0.505726	normal
arahy.Tifrunner.gnm1.ann1.IS4JDL	MYB-related	3.35657e-38	-3.54267	down	0.972674	0.0350815	normal	8.31522e-28	-3.72707	down	0.907894	0.0635467	normal
arahy.Tifrunner.gnm1.ann1.GF54Z4	MYB-related	8.87963e-43	-5.86918	down	0.00293145	-1.08405	down	4.79592e-25	-5.78776	down	0.0256532	-1.2516	normal
arahy.Tifrunner.gnm1.ann1.B815UL	MYB-related	4.3598e-07	-1.76344	down	5.43129e-12	-2.68222	down	0.010063	-1.66993	normal	5.97823e-07	-4.31296	down
arahy.Tifrunner.gnm1.ann1.7MW9BK	MYB-related	1.78454e-24	-3.08404	down	0.0116029	-0.842714	normal	1.16638e-15	-2.92644	down	0.00673399	-1.23335	down
arahy.Tifrunner.gnm1.ann1.CDIJ73	MYB-related	1.43255e-38	-3.59248	down	0.282456	-0.429798	normal	2.93698e-22	-3.24333	down	0.95007	-0.0405117	normal
arahy.Tifrunner.gnm1.ann1.J7VJ5I	MYB-related	7.77862e-61	-7.61891	down	0.00353296	-1.03643	down	1.13546e-32	-7.20325	down	0.0144829	-1.35621	normal
arahy.Tifrunner.gnm1.ann1.0U0SSW	MYB-related	5.09408e-61	-7.90885	down	0.00102908	-1.11746	down	1.38531e-30	-7.30312	down	0.0109071	-1.4435	normal
arahy.Tifrunner.gnm1.ann1.P5534Y	MYB-related	9.70073e-62	-7.73443	down	0.0209784	-0.846242	normal	2.72489e-32	-7.07621	down	0.0314814	-1.25097	normal
arahy.Tifrunner.gnm1.ann1.L85IH5	MYB-related	2.63757e-15	-2.63926	down	0.139789	0.645325	normal	8.95632e-05	-1.68659	down	0.0423446	1.11791	normal
arahy.Tifrunner.gnm1.ann1.2UA6GC	MYB-related	9.38315e-24	-3.44475	down	0.247065	0.534808	normal	2.76219e-08	-2.44079	down	0.12691	0.861775	normal
arahy.Tifrunner.gnm1.ann1.NB83W5	MYB-related	7.85046e-52	-4.50124	down	1.11109e-10	-1.93406	down	6.60414e-17	-3.05451	down	0.117155	0.751225	normal
arahy.Tifrunner.gnm1.ann1.IB3UKS	MYB-related	6.8022e-48	-4.08046	down	0.000952893	-1.05788	down	7.77304e-11	-2.21158	down	0.0157506	1.06288	normal
arahy.Tifrunner.gnm1.ann1.V5MJQ5	MYB-related	2.04475e-14	-2.09123	down	0.515288	0.690503	normal	3.21896e-11	-2.16152	down	8.28121e-05	1.88368	up
arahy.Tifrunner.gnm1.ann1.9UXU7A	MYB-related	1.15337e-21	-2.80543	down	0.307391	0.468423	normal	6.17675e-08	-1.80124	down	2.9094e-05	2.03825	up
arahy.Tifrunner.gnm1.ann1.9D2XZ1	MYB-related	0.000650016	1.69796	up	1.30494e-06	2.29584	up	0.0014092	2.17076	up	0.0186818	2.40854	normal
arahy.Tifrunner.gnm1.ann1.18CGRH	MYB-related	1.12581e-08	1.65261	up	0.94151	-0.0646414	normal	0.00417704	1.08586	up	0.748101	-0.253392	normal
arahy.Tifrunner.gnm1.ann1.WHG5AA	MYB-related	0.0302163	1.05974	normal	3.23664e-11	4.67259	up	0.0396943	1.68482	normal	4.50731e-22	5.12602	up
arahy.Tifrunner.gnm1.ann1.J2PKFE	MYB-related	0.013008	1.10924	normal	5.95312e-08	2.0905	up	0.974383	0.0492495	normal	3.23145e-14	3.41375	up
arahy.Tifrunner.gnm1.ann1.PL301B	MYB-related	0.224194	0.629343	normal	0.000413485	2.0412	up	0.99288	-0.00886133	normal	7.72337e-16	3.69	up
arahy.Tifrunner.gnm1.ann1.2A56XJ	MYB-related	0.573965	-0.369644	normal	0.0050025	1.02952	up	0.105495	1.03909	normal	9.49186e-08	2.22379	up
arahy.Tifrunner.gnm1.ann1.8CZ745	MYB-related	0.00726199	-0.767853	normal	0.00110115	1.04972	up	0.414252	-0.340667	normal	0.00588036	1.25334	up
arahy.Tifrunner.gnm1.ann1.HB1RT4	MYB-related	4.25634e-05	2.19379	up	0.138833	1.1799	normal	0.000158229	2.77582	up	5.02202e-05	3.09179	up
arahy.Tifrunner.gnm1.ann1.CJ4QVY	MYB-related	0.00545008	1.01858	up	0.000256693	1.33966	up	0.000407665	1.47744	up	0.000491772	1.71694	up
arahy.Tifrunner.gnm1.ann1.01A8MA	MYB-related	0.000327822	1.05758	up	0.0679204	0.681656	normal	0.00142116	1.19622	up	0.00731131	1.2642	up
arahy.Tifrunner.gnm1.ann1.3K6508	MYB-related	3.85368e-17	4.32799	up	0.000355706	5.39846	up	3.43701e-37	6.15694	up	1.31596e-10	4.29008	up
arahy.Tifrunner.gnm1.ann1.6ZYP5I	MYB-related	4.33432e-08	1.46343	up	1.20482e-11	2.03476	up	5.38464e-08	1.80558	up	0.000112456	2.50416	up
arahy.Tifrunner.gnm1.ann1.NV91PZ	MYB-related	3.71566e-05	1.11899	up	5.96969e-18	2.74607	up	0.00089242	1.14749	up	8.74918e-08	3.20048	up
arahy.Tifrunner.gnm1.ann1.85WIHV	MYB-related	1.46687e-06	1.4947	up	6.79119e-05	1.35738	up	4.34103e-15	2.89144	up	8.99479e-08	2.91745	up
arahy.Tifrunner.gnm1.ann1.6FS9GU	MYB-related	8.4838e-25	3.35716	up	2.1438e-22	3.42924	up	1.10592e-24	4.41808	up	8.08784e-18	4.06795	up
arahy.Tifrunner.gnm1.ann1.U16Y2L	NAC	4.12436e-25	4.24676	up	0.0128226	1.9979	normal	1.28338e-12	4.96547	up	2.16603e-42	0.141781	normal
arahy.Tifrunner.gnm1.ann1.76LABN	NAC	1.70974e-20	6.52812	up	1.3532e-08	5.14559	up	8.83125e-13	4.79973	up	0.0252975	1.10006	normal
arahy.Tifrunner.gnm1.ann1.5P3U81	NAC	0.940911	1.88982	normal	2.04982e-07	3.81984	up	0.109401	1.49624	normal	1.32848e-08	4.19841	up
arahy.Tifrunner.gnm1.ann1.JUA047	NAC	0.306665	2.55574	normal	7.04838e-08	4.00545	up	0.109401	5.25893	normal	5.6833e-18	7.7666	up
arahy.Tifrunner.gnm1.ann1.8KC8J6	NAC	4.17982e-05	1.88094	up	0.148452	0.988305	normal	0.0150823	2.00409	normal	0.00212841	1.71366	up
arahy.Tifrunner.gnm1.ann1.A1VWSL	NAC	4.08487e-07	1.7226	up	4.24342e-08	3.32157	up	0.336893	0.64121	normal	1.32897e-19	3.94293	up
arahy.Tifrunner.gnm1.ann1.TY7WD8	NAC	4.2547e-17	2.32109	up	1.29163e-17	4.47086	up	0.0337356	1.01599	normal	8.79443e-23	4.92815	up
arahy.Tifrunner.gnm1.ann1.13C0EN	NAC	0.297043	0.534618	normal	0.00491428	1.20616	up	0.000788845	1.70613	up	6.44559e-07	2.57728	up
arahy.Tifrunner.gnm1.ann1.MFVS6B	NAC	0.000375582	0.966618	normal	1.53163e-11	2.11552	up	3.82476e-08	1.81486	up	5.36999e-08	2.32219	up
arahy.Tifrunner.gnm1.ann1.1IJJ7X	NAC	1.12048e-11	3.19542	up	5.43279e-05	2.39259	up	0.000589845	1.92964	up	0.000272457	2.33819	up
arahy.Tifrunner.gnm1.ann1.WULW7H	NAC	6.15838e-17	2.6535	up	8.39373e-25	4.42459	up	4.96631e-08	2.88283	up	0.00448808	4.6735	up
arahy.Tifrunner.gnm1.ann1.3F2LJ6	NAC	2.45209e-18	2.9679	up	2.02805e-16	4.59698	up	1.95079e-11	4.22866	up	0.00183266	5.95352	up
arahy.Tifrunner.gnm1.ann1.83IFXD	NAC	1.70716e-07	2.93124	up	4.17875e-07	4.92688	up	2.78974e-11	4.02101	up	8.45174e-15	5.89039	up
arahy.Tifrunner.gnm1.ann1.7G7SK7	NAC	9.88465e-07	3.77138	up	3.13639e-43	5.71487	up	1.13919e-15	3.40686	up	3.26427e-07	6.19718	up
arahy.Tifrunner.gnm1.ann1.8D109F	NAC	3.20191e-06	1.64805	up	5.70295e-13	2.4413	up	3.36898e-09	2.05164	up	6.72574e-12	3.19746	up
arahy.Tifrunner.gnm1.ann1.1P6DI5	NAC	0.000158786	3.49183	up	1.22483e-61	6.16285	up	4.70601e-05	4.94685	up	0.00693528	5.91029	up
arahy.Tifrunner.gnm1.ann1.AIPG34	NAC	2.16603e-42	6.70632	up	1.26411e-42	8.40388	up	2.43459e-53	8.48883	up	3.52581e-15	5.98345	up
arahy.Tifrunner.gnm1.ann1.1UE66A	NAC	9.63377e-20	3.08532	up	1.93038e-20	3.23604	up	6.76717e-17	3.6417	up	2.00125e-16	3.99706	up
arahy.Tifrunner.gnm1.ann1.V20ZHW	NAC	3.21657e-25	3.79369	up	5.37352e-27	3.83241	up	2.93996e-16	3.69369	up	5.99742e-18	4.27506	up
arahy.Tifrunner.gnm1.ann1.L9IK9Y	NAC	1.43299e-10	3.28961	up	9.53986e-13	4.5019	up	1.76504e-20	4.92735	up	8.49488e-05	4.41421	up
arahy.Tifrunner.gnm1.ann1.3N6K0N	NAC	6.88584e-15	3.59814	up	6.17938e-38	4.61952	up	2.00691e-27	4.98316	up	5.26272e-09	4.39673	up
arahy.Tifrunner.gnm1.ann1.NB8KRW	NAC	0.000456735	1.04736	up	3.56509e-10	2.82731	up	1.69325e-06	2.61717	up	1.55428e-09	2.70341	up
arahy.Tifrunner.gnm1.ann1.WPHD30	NAC	2.75866e-50	6.34964	up	7.38902e-69	7.25465	up	1.27282e-44	6.23694	up	6.24845e-17	7.69672	up
arahy.Tifrunner.gnm1.ann1.X47CQ0	NAC	3.30656e-54	6.15407	up	1.81257e-12	6.88434	up	1.4401e-54	6.69496	up	4.73449e-12	7.92814	up
arahy.Tifrunner.gnm1.ann1.72Q128	NAC	2.48469e-22	4.72077	up	1.13765e-44	5.38472	up	4.90634e-38	5.96582	up	6.08997e-07	5.14654	up
arahy.Tifrunner.gnm1.ann1.9ZTQ0N	NAC	6.15171e-08	2.08296	up	3.73946e-15	4.32662	up	2.9395e-26	4.68922	up	4.63784e-21	4.65523	up
arahy.Tifrunner.gnm1.ann1.2FYA1K	NAC	1.88203e-47	5.30955	up	2.72362e-70	7.35194	up	8.81936e-38	6.90655	up	2.67694e-37	7.76928	up
arahy.Tifrunner.gnm1.ann1.VCF3H0	NAC	2.05784e-41	4.92765	up	9.00417e-70	7.10453	up	1.78079e-19	5.17552	up	2.19753e-30	6.8306	up
arahy.Tifrunner.gnm1.ann1.QZZL54	NAC	6.24999e-09	1.79277	up	0.000586435	4.36589	up	1.41635e-08	3.48097	up	2.06283e-06	2.57362	up
arahy.Tifrunner.gnm1.ann1.FU1JML	NAC	0.000107685	1.47445	up	1.86721e-11	3.95395	up	1.38791e-22	4.2471	up	2.58533e-19	4.49316	up
arahy.Tifrunner.gnm1.ann1.JBU48Q	NAC	3.46367e-07	2.09621	up	5.35572e-05	3.50732	up	1.52321e-05	2.68784	up	2.39906e-07	2.73758	up
arahy.Tifrunner.gnm1.ann1.BFU0GS	NAC	1.8598e-06	1.90027	up	1.1565e-21	3.65424	up	0.000211149	2.5764	up	1.75618e-06	2.69416	up
arahy.Tifrunner.gnm1.ann1.E0X5DU	NF-YA	0.00797389	1.15891	up	0.453717	-0.602792	normal	0.606868	-0.427188	normal	0.00948454	-3.08819	down
arahy.Tifrunner.gnm1.ann1.D979GK	NF-YA	0.000188553	-1.05687	down	0.00399797	-0.929137	normal	2.10768e-06	-1.66151	down	0.0128226	-1.10036	normal
arahy.Tifrunner.gnm1.ann1.FK38PN	NF-YA	0.000201049	-1.01138	down	0.00931006	-0.852655	normal	0.00299518	-1.34307	down	0.00976596	-1.25434	down
arahy.Tifrunner.gnm1.ann1.TFSP1V	NF-YA	8.64594e-06	-1.226	down	0.0232139	-0.800932	normal	0.00119076	-1.44091	down	0.000452396	-1.64207	down
arahy.Tifrunner.gnm1.ann1.40UHTZ	NF-YA	0.00197903	-1.59367	down	0.381302	-0.456763	normal	1.27902e-07	-1.80198	down	0.940911	0.136559	normal
arahy.Tifrunner.gnm1.ann1.3C4V56	NF-YA	0.109401	-0.571537	normal	0.00161353	-1.20091	down	0.347069	-0.455833	normal	1.43238e-05	-2.40357	down
arahy.Tifrunner.gnm1.ann1.85VPHV	NF-YA	6.0796e-16	-2.12356	down	0.35594	-0.36604	normal	1.54311e-06	-1.99346	down	0.306665	-0.498862	normal
arahy.Tifrunner.gnm1.ann1.P5AXXG	NF-YA	5.17914e-06	-1.47402	down	0.00239735	-1.11507	down	0.00166238	-1.20177	down	0.151344	-0.727485	normal
arahy.Tifrunner.gnm1.ann1.WXE8TN	NF-YA	9.72454e-07	3.50592	up	0.0207558	1.39335	normal	8.25276e-08	4.38538	up	0.231642	1.64317	normal
arahy.Tifrunner.gnm1.ann1.DHT5D0	NF-YC	4.32005e-12	-1.8158	down	0.369248	-0.357227	normal	7.90453e-12	-2.23286	down	0.180024	-0.683664	normal
arahy.Tifrunner.gnm1.ann1.VV7AV3	NF-YC	0.000189417	-1.73162	down	0.444006	-0.359478	normal	3.21178e-06	-1.95696	down	0.11929	-0.938698	normal
arahy.Tifrunner.gnm1.ann1.R55U5A	NF-YC	3.2262e-12	-2.37035	down	0.214504	-0.512172	normal	7.46354e-09	-2.39421	down	0.495608	-0.421049	normal
arahy.Tifrunner.gnm1.ann1.FIIU1N	NF-YC	2.42716e-09	3.63779	up	1.72205e-14	4.38751	up	7.85101e-07	3.5469	up	2.64808e-08	4.04031	up
arahy.Tifrunner.gnm1.ann1.89WW7B	OFP	7.40087e-07	-2.26089	down	0.132086	-0.827602	normal	0.00468108	-1.54191	down	0.259033	-0.843752	normal
arahy.Tifrunner.gnm1.ann1.N83S5Z	OFP	9.27062e-07	-2.24296	down	0.126228	-0.837489	normal	0.00537317	-1.52286	down	0.265007	-0.836736	normal
arahy.Tifrunner.gnm1.ann1.XBA6K2	PHD	0.000502421	-1.27594	down	0.0588794	-0.793366	normal	0.00708894	-1.23049	down	0.235525	-0.731558	normal
arahy.Tifrunner.gnm1.ann1.E3AN2D	PHD	0.000908579	0.932388	normal	0.000294611	1.13588	up	0.00173825	1.10621	up	0.00147719	1.4057	up
arahy.Tifrunner.gnm1.ann1.EFWL5I	PHD	0.0445247	0.586374	normal	0.000482929	1.08161	up	0.000524493	1.16806	up	1.38219e-06	2.08053	up
arahy.Tifrunner.gnm1.ann1.SPP5W5	PHD	0.000120994	1.08024	up	0.0152545	0.822217	normal	8.8588e-05	1.39164	up	0.0052923	1.27461	up
arahy.Tifrunner.gnm1.ann1.2VF7RX	PLATZ	0.0985646	0.565299	normal	1.90375e-10	2.25715	up	0.00468704	1.11311	up	6.07703e-10	3.11625	up
arahy.Tifrunner.gnm1.ann1.C1JFDB	PLATZ	2.89718e-08	2.58957	up	5.67788e-08	2.68702	up	0.000234175	2.03272	up	6.37017e-05	2.51532	up
arahy.Tifrunner.gnm1.ann1.A77B5H	Pseudo ARR-B	4.17728e-13	-2.40328	down	0.641591	-0.235699	normal	1.46605e-14	-2.95576	down	0.819986	-0.168995	normal
arahy.Tifrunner.gnm1.ann1.PDCB5X	Pseudo ARR-B	6.80449e-09	-1.81796	down	0.867576	-0.0966373	normal	3.699e-08	-1.96053	down	0.673183	0.287542	normal
arahy.Tifrunner.gnm1.ann1.V64N20	Pseudo ARR-B	6.42011e-11	-2.1514	down	0.389708	0.419666	normal	4.68622e-08	-1.94778	down	0.0215546	1.17501	normal
arahy.Tifrunner.gnm1.ann1.PEG0RN	Pseudo ARR-B	9.74038e-13	-1.97771	down	0.276846	0.480509	normal	2.72651e-05	-1.80307	down	0.00238447	1.45336	up
arahy.Tifrunner.gnm1.ann1.Y6ILE8	Pseudo ARR-B	3.7179e-13	-1.9293	down	8.61103e-05	1.39648	up	5.27263e-06	-1.50087	down	2.47437e-08	2.66627	up
arahy.Tifrunner.gnm1.ann1.Y6Q3ES	Pseudo ARR-B	5.14239e-06	-1.24752	down	8.52549e-11	2.29557	up	0.86969	-0.0727995	normal	3.58503e-12	3.53864	up
arahy.Tifrunner.gnm1.ann1.D90B1M	Pseudo ARR-B	1.90933e-39	3.91743	up	1.12673e-10	2.3514	up	1.41336e-28	4.0375	up	3.67443e-25	4.66157	up
arahy.Tifrunner.gnm1.ann1.2F1UPX	Pseudo ARR-B	2.13269e-39	3.85495	up	3.77975e-14	2.79547	up	6.23656e-24	3.75242	up	4.07116e-24	4.54752	up
arahy.Tifrunner.gnm1.ann1.V960AN	Pseudo ARR-B	0.000635765	1.91634	up	3.94517e-43	7.27686	up	3.26327e-06	2.76522	up	2.23046e-47	9.21798	up
arahy.Tifrunner.gnm1.ann1.A9G6ZW	Pseudo ARR-B	4.54398e-11	2.82363	up	4.73035e-74	7.96762	up	0.000173247	3.67391	up	4.62485e-52	10.2103	up
arahy.Tifrunner.gnm1.ann1.R3D0LA	RAV	2.12638e-07	1.89864	up	6.27263e-14	2.33394	up	5.7538e-07	1.67183	up	5.3088e-08	2.41121	up
arahy.Tifrunner.gnm1.ann1.PDF2MW	RAV	4.47235e-25	3.45278	up	1.1749e-26	3.87202	up	4.30172e-14	2.85399	up	8.88204e-14	3.58881	up
arahy.Tifrunner.gnm1.ann1.QDL5QZ	RAV	5.45779e-32	4.05975	up	1.15443e-30	4.20699	up	2.38585e-19	3.73487	up	6.32051e-18	4.34959	up
arahy.Tifrunner.gnm1.ann1.K1SYDF	RWP-RK	0.000314564	-1.06949	down	0.0702874	-0.642016	normal	0.00161726	-1.18083	down	0.00388821	-1.36356	down
arahy.Tifrunner.gnm1.ann1.1E9R5B	RWP-RK	0.000407295	-0.969997	normal	0.000167906	-1.17703	down	0.00309578	-1.02016	down	0.000144592	-1.66464	down
arahy.Tifrunner.gnm1.ann1.F3ZCPW	RWP-RK	0.000109253	2.32054	up	0.765141	0.64392	normal	2.8922e-10	5.04636	up	0.231642	1.29251	normal
arahy.Tifrunner.gnm1.ann1.ZR07MJ	RWP-RK	7.24088e-05	2.36299	up	0.0324319	1.64235	normal	2.61198e-10	5.0539	up	0.0137512	2.21706	normal
arahy.Tifrunner.gnm1.ann1.DEK8Z8	RWP-RK	0.231642	-0.406886	normal	0.00016241	1.19132	up	0.33206	0.394845	normal	7.21837e-07	2.08422	up
arahy.Tifrunner.gnm1.ann1.657RUG	RWP-RK	0.442965	0.293193	normal	5.46603e-12	2.09205	up	0.00205379	1.472	up	3.24317e-12	3.06013	up
arahy.Tifrunner.gnm1.ann1.SYI62H	S1Fa-like	0.00674474	-1.04487	down	7.45065e-07	-2.15144	down	0.0249616	-1.16024	normal	0.00178235	-2.02744	down
arahy.Tifrunner.gnm1.ann1.6IJR0K	SBP	5.32257e-08	-1.69979	down	7.73738e-07	-1.67934	down	2.44875e-13	-3.23422	down	1.16629e-09	-3.36598	down
arahy.Tifrunner.gnm1.ann1.18KTSH	SBP	0.00632572	-1.20113	down	0.564194	-0.325514	normal	0.00289658	-1.91752	down	0.596096	-0.439703	normal
arahy.Tifrunner.gnm1.ann1.I2W0HI	SBP	4.86452e-11	-3.36237	down	3.22861e-06	-2.47556	down	0.00793269	-3.98525	down	0.16174	-2.00805	normal
arahy.Tifrunner.gnm1.ann1.XL1QYV	SBP	0.00494838	-2.33265	down	0.34646	-0.812874	normal	0.00148091	-2.21172	down	0.722127	0.332227	normal
arahy.Tifrunner.gnm1.ann1.TYJ1PE	SBP	9.02247e-08	1.88727	up	0.00263111	2.38908	up	1.98513e-06	1.94955	up	0.0252975	1.53629	normal
arahy.Tifrunner.gnm1.ann1.YYFQ06	SBP	0.00111906	1.803	up	0.0132135	1.72028	normal	1.77215e-11	2.54224	up	0.0170456	1.45926	normal
arahy.Tifrunner.gnm1.ann1.H3CMIK	SBP	1.45689e-10	2.83439	up	1.04741e-05	2.34846	up	5.36184e-07	2.92478	up	0.00071235	2.43403	up
arahy.Tifrunner.gnm1.ann1.W5ECAN	SBP	3.63255e-16	2.44539	up	2.43006e-15	2.64839	up	1.19871e-13	2.79411	up	7.34802e-11	3.00477	up
arahy.Tifrunner.gnm1.ann1.NWS29J	SBP	1.37331e-08	1.82324	up	4.38258e-07	1.73803	up	5.46741e-11	2.59349	up	1.63495e-09	2.84382	up
arahy.Tifrunner.gnm1.ann1.WXUV3N	SET	9.27893e-08	-2.33527	down	0.00111956	-1.53148	down	4.19733e-07	-2.57899	down	0.000889737	-1.97283	down
arahy.Tifrunner.gnm1.ann1.6MC3QX	SET	0.00194584	-1.20153	down	0.0147886	-1.75629	normal	0.237215	-1.2215	normal	0.000923473	-4.48112	down
arahy.Tifrunner.gnm1.ann1.I8ZYWJ	SET	0.000618447	-0.939376	normal	0.000147999	-1.17181	down	0.00710927	-0.943169	normal	0.00012756	-1.69555	down
arahy.Tifrunner.gnm1.ann1.I3MG1X	SET	6.1816e-11	-1.7337	down	7.60983e-09	-1.75819	down	5.43027e-05	-1.3593	down	4.56454e-06	-1.95738	down
arahy.Tifrunner.gnm1.ann1.RTBW6H	SET	0.00333822	1.95564	up	0.185725	-0.673208	normal	0.00149729	2.33965	up	0.413749	-0.284522	normal
arahy.Tifrunner.gnm1.ann1.68RZIY	SET	3.86869e-05	1.31249	up	0.151284	0.626528	normal	0.000300024	1.44848	up	0.436482	0.565329	normal
arahy.Tifrunner.gnm1.ann1.W86IKX	SET	0.000177162	1.13454	up	0.40592	0.388353	normal	0.000321454	1.34546	up	0.179199	0.753824	normal
arahy.Tifrunner.gnm1.ann1.4E9YQ9	SET	3.2915e-06	1.33048	up	0.0156569	0.865184	normal	0.00309689	1.10814	up	0.502424	0.41629	normal
arahy.Tifrunner.gnm1.ann1.SCNC0P	SET	0.000234359	1.18627	up	0.491732	0.373497	normal	0.00264667	1.26127	up	0.682811	0.342734	normal
arahy.Tifrunner.gnm1.ann1.HIV449	SET	0.217957	0.381499	normal	0.000370935	1.14876	up	0.864791	0.0886327	normal	0.00911598	1.19188	up
arahy.Tifrunner.gnm1.ann1.B4Q1Z0	SET	0.00909643	1.24358	up	0.151226	0.914654	normal	0.0265607	1.34302	normal	0.0011835	2.00834	up
arahy.Tifrunner.gnm1.ann1.M5RN17	SNF2	0.0100224	-0.873645	normal	0.00356225	-1.06589	down	0.00863672	-1.06781	down	0.01131	-1.33318	normal
arahy.Tifrunner.gnm1.ann1.6FZ3DA	SNF2	0.000300683	-1.20561	down	0.000392358	-1.25712	down	0.000490846	-1.30823	down	0.00227846	-1.4374	down
arahy.Tifrunner.gnm1.ann1.A1K99E	SNF2	0.036642	-0.792117	normal	0.00167116	-1.30829	down	0.179154	-0.710383	normal	0.00954018	-1.63527	down
arahy.Tifrunner.gnm1.ann1.AV02JU	SNF2	0.00336241	-1.76697	down	0.00539373	-1.81743	down	0.000640547	-1.63223	down	0.0119033	-1.51554	normal
arahy.Tifrunner.gnm1.ann1.JLPM7R	SNF2	3.58994e-06	-1.24455	down	0.880126	-0.0708314	normal	0.00437139	-1.01307	down	0.197737	0.64524	normal
arahy.Tifrunner.gnm1.ann1.UVB7WH	SNF2	0.00700617	1.25933	up	0.234563	0.743363	normal	0.00691472	1.39885	up	0.712457	0.304255	normal
arahy.Tifrunner.gnm1.ann1.JYJ007	SNF2	1.7636e-05	1.19612	up	0.0250366	0.756065	normal	6.00002e-07	1.67501	up	0.0243629	1.02855	normal
arahy.Tifrunner.gnm1.ann1.Z04G07	SNF2	0.00667107	0.811457	normal	0.000200101	1.23792	up	4.71504e-05	1.42808	up	2.29282e-05	1.90294	up
arahy.Tifrunner.gnm1.ann1.AUP71V	SNF2	0.606699	0.182561	normal	0.000946947	1.04936	up	0.000827272	1.13328	up	2.23529e-10	2.8608	up
arahy.Tifrunner.gnm1.ann1.I6MCCY	SWI3	0.295749	-0.501586	normal	0.00270309	1.12147	up	0.899234	0.0987059	normal	0.00908261	2.31885	up
arahy.Tifrunner.gnm1.ann1.Y4AQW3	SWI3	0.730966	-0.183321	normal	4.16343e-06	1.55015	up	0.00299617	1.63273	up	3.84753e-07	3.00719	up
arahy.Tifrunner.gnm1.ann1.4HW5AH	TALE	4.57485e-15	-2.06551	down	0.00011234	-1.20053	down	3.12123e-05	-3.2443	down	0.000902857	-2.36105	down
arahy.Tifrunner.gnm1.ann1.P00G4Y	TALE	0.000318953	-2.28007	down	0.945637	0.105857	normal	5.1117e-06	-3.09703	down	0.37751	-0.778541	normal
arahy.Tifrunner.gnm1.ann1.MA4NXX	TALE	9.91475e-08	-2.71132	down	0.787753	0.201682	normal	5.51852e-05	-2.11603	down	0.261925	-0.776968	normal
arahy.Tifrunner.gnm1.ann1.4NTH9K	TALE	1.79742e-06	1.27971	up	0.202947	0.473301	normal	6.96163e-05	1.31947	up	0.0264462	1.00261	normal
arahy.Tifrunner.gnm1.ann1.ZFW2W7	TALE	3.2244e-08	1.46604	up	0.0010626	1.05039	up	2.66568e-07	1.72909	up	0.100664	1.28291	normal
arahy.Tifrunner.gnm1.ann1.AL7WCM	TALE	0.938537	-0.0435508	normal	2.97864e-09	1.85181	up	0.146447	0.92487	normal	0.000316181	2.28222	up
arahy.Tifrunner.gnm1.ann1.J72J6Q	TALE	0.00423082	1.27301	up	0.500465	0.398499	normal	0.458692	0.480176	normal	0.00010252	1.67202	up
arahy.Tifrunner.gnm1.ann1.U21TUP	TALE	0.179678	0.504665	normal	0.000101722	1.40372	up	0.000279213	1.46313	up	0.00590179	1.69562	up
arahy.Tifrunner.gnm1.ann1.U0TDM7	TALE	0.0217584	0.788002	normal	0.000566239	1.2584	up	6.53338e-05	1.6366	up	0.000134489	1.80867	up
arahy.Tifrunner.gnm1.ann1.K4JHXX	TAZ	1.89565e-09	-5.22864	down	0.0410173	1.26167	normal	2.11312e-09	-4.67678	down	0.503878	0.58283	normal
arahy.Tifrunner.gnm1.ann1.6WKR13	TAZ	0.220624	0.550757	normal	0.00241088	1.22159	up	0.0242901	1.08834	normal	0.000460007	1.78795	up
arahy.Tifrunner.gnm1.ann1.JA05KE	TAZ	0.413749	-0.276453	normal	5.16643e-05	1.26203	up	0.0107313	0.883207	normal	0.00758078	1.20457	up
arahy.Tifrunner.gnm1.ann1.B6M0S6	TAZ	1.8629e-08	1.55096	up	5.85652e-16	2.42272	up	5.98566e-16	2.70282	up	5.90811e-07	2.10937	up
arahy.Tifrunner.gnm1.ann1.D15RR9	TCP	8.40199e-06	1.20147	up	0.0778095	0.62674	normal	1.8337e-05	1.48449	up	0.56597	-0.468967	normal
arahy.Tifrunner.gnm1.ann1.6TI82F	TCP	1.38695e-06	1.34218	up	0.173676	0.515652	normal	0.000856269	1.87864	up	0.150985	-0.833024	normal
arahy.Tifrunner.gnm1.ann1.EXPS8P	Tify	4.78216e-17	-2.6902	down	0.307116	-0.445539	normal	9.63619e-17	-3.44955	down	0.00408823	-1.44124	down
arahy.Tifrunner.gnm1.ann1.CDP1KS	Tify	0.0137512	0.715867	normal	0.00129	1.06568	up	2.88081e-06	1.66231	up	0.0684877	0.860668	normal
arahy.Tifrunner.gnm1.ann1.WAJ05F	Tify	3.62749e-09	1.64837	up	2.13378e-07	1.58423	up	2.77238e-10	2.1522	up	0.0103196	1.16935	normal
arahy.Tifrunner.gnm1.ann1.TPQ86D	Tify	0.000137748	1.02683	up	7.55966e-06	1.79051	up	2.47253e-07	1.86435	up	0.141004	0.734984	normal
arahy.Tifrunner.gnm1.ann1.P4WXL8	Tify	1.56522e-21	7.17309	up	1.82242e-31	9.3368	up	4.12749e-42	7.50019	up	2.81538e-11	5.92948	up
arahy.Tifrunner.gnm1.ann1.A76KD4	Tify	2.61164e-17	6.83708	up	2.36278e-41	8.51207	up	6.24158e-41	8.88103	up	5.05977e-15	7.37867	up
arahy.Tifrunner.gnm1.ann1.I4L3EJ	Tify	4.48423e-13	2.04709	up	7.59925e-05	2.37746	up	7.81029e-21	3.17495	up	3.32184e-11	2.81572	up
arahy.Tifrunner.gnm1.ann1.NLIW19	Tify	9.60987e-15	2.05766	up	7.53236e-11	2.75822	up	4.22706e-24	3.68158	up	6.74937e-14	3.2704	up
arahy.Tifrunner.gnm1.ann1.IG3UT7	Tify	5.9814e-130	8.7861	up	3.79176e-109	8.95076	up	1.97308e-88	12.2119	up	7.37678e-06	9.40675	up
arahy.Tifrunner.gnm1.ann1.76C240	Tify	7.09892e-50	4.91314	up	1.18811e-17	5.99805	up	6.92394e-58	6.92392	up	2.98441e-38	6.38617	up
arahy.Tifrunner.gnm1.ann1.BH211Y	Tify	4.47578e-42	5.26836	up	2.07436e-34	6.50743	up	3.2593e-60	7.03727	up	3.8279e-17	6.26241	up
arahy.Tifrunner.gnm1.ann1.W1F2QM	Tify	1.8194e-27	3.38915	up	1.45251e-25	3.63603	up	3.57126e-23	4.39041	up	5.79553e-05	2.89662	up
arahy.Tifrunner.gnm1.ann1.DQCW8K	Tify	7.77681e-70	7.04545	up	1.56448e-70	7.18027	up	1.73031e-10	6.90726	up	7.7747e-07	4.74086	up
arahy.Tifrunner.gnm1.ann1.0AWF5M	Tify	3.5472e-20	2.89006	up	3.25468e-15	3.22534	up	4.94667e-19	4.12986	up	8.76025e-11	2.90504	up
arahy.Tifrunner.gnm1.ann1.X6RF7Y	Tify	1.74549e-76	7.19797	up	4.60983e-68	7.17442	up	4.48791e-18	7.88556	up	6.6669e-15	5.32213	up
arahy.Tifrunner.gnm1.ann1.D2XTM9	TRAF	0.00333537	-1.62552	down	0.910727	-0.0957204	normal	1.01656e-05	-3.24586	down	0.67032	-0.43896	normal
arahy.Tifrunner.gnm1.ann1.CV66AJ	TRAF	9.94296e-05	-2.32224	down	0.0122362	-1.64389	normal	0.00443134	-3.8456	down	0.0384006	-2.68501	normal
arahy.Tifrunner.gnm1.ann1.K4FBU4	TRAF	1.93293e-05	-1.91399	down	0.373055	-0.506166	normal	1.49782e-07	-3.07364	down	0.167326	-1.02188	normal
arahy.Tifrunner.gnm1.ann1.V8ELJA	TRAF	8.63463e-08	-2.63105	down	0.0426089	-1.08904	normal	0.00731503	-3.13298	down	0.0831141	-1.80656	normal
arahy.Tifrunner.gnm1.ann1.A4KSPL	TRAF	0.00268531	-1.58922	down	0.130961	-0.912258	normal	0.00232684	-1.85382	down	0.593177	-0.441071	normal
arahy.Tifrunner.gnm1.ann1.76FVS2	TRAF	0.000422478	1.54794	up	0.677329	0.347372	normal	3.74403e-06	2.15624	up	0.339964	-0.878201	normal
arahy.Tifrunner.gnm1.ann1.R60CUW	TRAF	0.0345551	0.614146	normal	7.0801e-06	1.56349	up	4.06915e-05	1.37558	up	1.11081e-05	1.90894	up
arahy.Tifrunner.gnm1.ann1.ZSLI3V	TRAF	0.209364	0.397574	normal	9.23897e-06	1.45433	up	0.000544708	1.18398	up	2.8613e-07	2.30826	up
arahy.Tifrunner.gnm1.ann1.WDZX9F	Trihelix	9.77726e-07	-1.3018	down	0.617769	-0.235538	normal	4.37464e-13	-2.38495	down	0.149274	-0.732307	normal
arahy.Tifrunner.gnm1.ann1.EPKF0N	Trihelix	2.62661e-07	-2.33795	down	0.0488305	-0.968913	normal	1.01161e-08	-3.03421	down	4.92747e-06	-2.88161	down
arahy.Tifrunner.gnm1.ann1.LPK4E6	Trihelix	0.000228262	-1.75473	down	0.0488305	-1.11424	normal	0.000348445	-2.13968	down	7.46618e-05	-2.84122	down
arahy.Tifrunner.gnm1.ann1.5X1NVT	Trihelix	0.0081884	-1.0692	down	0.117111	-0.679537	normal	0.000504008	-1.43646	down	0.00425148	-1.56583	down
arahy.Tifrunner.gnm1.ann1.PZXV1H	Trihelix	8.97355e-06	-1.50416	down	0.0647189	-0.743443	normal	5.53063e-06	-1.82549	down	0.044741	-1.07596	normal
arahy.Tifrunner.gnm1.ann1.B3AG7P	Trihelix	9.03237e-15	-2.02819	down	0.918724	0.0677868	normal	1.98429e-12	-2.32898	down	0.46505	0.429855	normal
arahy.Tifrunner.gnm1.ann1.AVX1YG	Trihelix	0.00159579	-1.02423	down	0.686222	-0.209467	normal	0.00247303	-1.16691	down	0.666804	0.465916	normal
arahy.Tifrunner.gnm1.ann1.IMTD05	Trihelix	0.000935669	-1.85222	down	0.00529612	-1.78107	down	0.00368257	-1.97706	down	0.765141	-0.325157	normal
arahy.Tifrunner.gnm1.ann1.7T90LX	Trihelix	1.82328e-05	-1.37835	down	0.00493447	-0.987174	normal	0.000682517	-1.3561	down	0.782726	-0.172867	normal
arahy.Tifrunner.gnm1.ann1.UTRD0U	Trihelix	0.0326861	2.66479	normal	1.56293e-25	4.61019	up	2.43415e-07	4.36916	up	6.85823e-10	6.43008	up
arahy.Tifrunner.gnm1.ann1.RS5FH0	Trihelix	0.0388482	1.56041	normal	1.74478e-15	4.12764	up	7.94156e-06	3.66589	up	4.15144e-06	5.66782	up
arahy.Tifrunner.gnm1.ann1.62IRHW	Trihelix	0.00120819	2.53543	up	6.08543e-15	4.8455	up	8.39129e-10	4.30805	up	1.05431e-05	6.44112	up
arahy.Tifrunner.gnm1.ann1.3PZ9PI	Trihelix	1.49784e-37	3.83965	up	0.0207558	1.23489	normal	2.66264e-29	4.28419	up	1.58565e-05	3.10974	up
arahy.Tifrunner.gnm1.ann1.DE87MA	TUB	0.00570601	0.773331	normal	9.69133e-06	1.3669	up	0.0022497	1.04049	up	8.265e-05	1.69336	up
arahy.Tifrunner.gnm1.ann1.14GSB9	TUB	0.00884244	0.735251	normal	6.34792e-05	1.25886	up	0.000233458	1.22236	up	4.21073e-05	1.76639	up
arahy.Tifrunner.gnm1.ann1.RNVH09	TUB	0.000344735	1.02669	up	0.0164019	1.16552	normal	0.00595623	1.43852	up	5.61086e-06	1.93329	up
arahy.Tifrunner.gnm1.ann1.V10AMR	WOX	0.00107339	1.9621	up	0.00156108	0.0951122	normal	0.798674	0.25398	normal	0.00765865	-2.41119	down
arahy.Tifrunner.gnm1.ann1.4BW8FX	WOX	0.000104685	4.52102	up	4.78792e-13	4.39945	up	0.000178547	6.42169	up	0.624128	4.54101	normal
arahy.Tifrunner.gnm1.ann1.20ME3S	WRKY	0.0364193	-0.922825	normal	0.0061693	-1.33205	down	0.00985262	-1.36561	down	0.00560758	-1.83857	down
arahy.Tifrunner.gnm1.ann1.VPMT8W	WRKY	0.000521541	-1.70449	down	0.000638423	-1.89686	down	0.000912131	-2.13685	down	0.00171785	-2.42837	down
arahy.Tifrunner.gnm1.ann1.3BGC1E	WRKY	0.00214339	-1.19358	down	0.0153787	-1.07806	normal	0.0021598	-1.38864	down	0.0134149	-1.39994	normal
arahy.Tifrunner.gnm1.ann1.GV8AWD	WRKY	0.000436066	-1.4164	down	0.0555287	-0.903796	normal	0.00117075	-1.49525	down	0.232417	-0.716749	normal
arahy.Tifrunner.gnm1.ann1.NA5G54	WRKY	1.72885e-05	2.20219	up	1.24396e-05	3.14225	up	2.89473e-08	3.07068	up	0.0307584	3.50715	normal
arahy.Tifrunner.gnm1.ann1.4IR4XJ	WRKY	1.28592e-08	2.51684	up	5.30256e-14	3.15557	up	2.76507e-06	2.57342	up	0.0326861	2.87344	normal
arahy.Tifrunner.gnm1.ann1.5041YP	WRKY	1.75656e-05	1.4177	up	0.0182847	0.970323	normal	0.00141486	1.27238	up	0.983536	-0.0219738	normal
arahy.Tifrunner.gnm1.ann1.A6JJY3	WRKY	7.68302e-05	1.25324	up	0.00121119	1.15141	up	2.61432e-05	1.56959	up	0.110706	0.873528	normal
arahy.Tifrunner.gnm1.ann1.D15G2D	WRKY	0.000995624	1.53236	up	1.52176e-22	3.03241	up	1.37553e-15	3.00103	up	0.0112244	2.28494	normal
arahy.Tifrunner.gnm1.ann1.DVQ9X5	WRKY	1.85285e-07	1.8899	up	4.23295e-13	2.28977	up	3.74768e-15	2.77649	up	0.122381	1.89455	normal
arahy.Tifrunner.gnm1.ann1.95H00J	WRKY	7.24176e-09	2.23331	up	0.128947	1.4514	normal	0.000737637	1.5196	up	0.30097	0.720361	normal
arahy.Tifrunner.gnm1.ann1.LLK29R	WRKY	0.0225635	1.26	normal	1.18481e-07	4.01263	up	0.983536	1.54375	normal	7.24582e-16	5.51812	up
arahy.Tifrunner.gnm1.ann1.EXY78R	WRKY	0.122381	1.72425	normal	6.92805e-09	5.19187	up	0.0679434	3.06348	normal	4.86111e-30	8.01777	up
arahy.Tifrunner.gnm1.ann1.W73X2G	WRKY	0.0924316	0.664204	normal	0.00788474	1.29813	up	0.0270549	1.06663	normal	0.000347193	1.68334	up
arahy.Tifrunner.gnm1.ann1.QVC0B1	WRKY	0.217931	0.549656	normal	8.438e-13	2.28649	up	0.709466	0.241489	normal	6.16497e-06	2.07	up
arahy.Tifrunner.gnm1.ann1.KJLF7A	WRKY	0.340837	0.645012	normal	1.74442e-11	3.08801	up	0.72629	0.359143	normal	8.39129e-10	3.34179	up
arahy.Tifrunner.gnm1.ann1.D3ZAML	WRKY	0.0128899	0.866706	normal	0.000102755	1.92436	up	0.276969	0.486597	normal	3.13813e-05	1.90691	up
arahy.Tifrunner.gnm1.ann1.FZU8AD	WRKY	0.0226346	0.732288	normal	4.39592e-06	1.45974	up	0.0323841	1.09931	normal	0.000486739	2.50688	up
arahy.Tifrunner.gnm1.ann1.MYRR9C	WRKY	0.00560479	2.6047	up	6.10825e-12	3.6412	up	0.0522947	1.34711	normal	8.33834e-10	3.04543	up
arahy.Tifrunner.gnm1.ann1.I3Z0BD	WRKY	0.0112244	3.08746	normal	1.37023e-15	3.62915	up	0.000275726	3.22346	up	5.22452e-11	5.34401	up
arahy.Tifrunner.gnm1.ann1.GQZA4M	WRKY	0.0679434	0.754176	normal	7.36769e-17	2.61201	up	0.00106934	1.51217	up	4.04576e-08	2.58367	up
arahy.Tifrunner.gnm1.ann1.B6D6GK	WRKY	0.0023185	1.50978	up	3.41274e-10	2.4137	up	7.07889e-06	2.71873	up	8.59672e-07	2.9794	up
arahy.Tifrunner.gnm1.ann1.P8AW7B	WRKY	1.02815e-05	2.71829	up	0.0242318	2.48791	normal	1.92798e-15	3.33484	up	0.00202574	3.09177	up
arahy.Tifrunner.gnm1.ann1.L6TRL0	WRKY	2.30027e-05	3.00289	up	5.13112e-07	3.52654	up	1.48931e-05	3.7523	up	2.93426e-20	5.40446	up
arahy.Tifrunner.gnm1.ann1.71ALCZ	WRKY	5.68359e-11	2.56721	up	9.57497e-29	3.8188	up	1.59548e-17	3.50453	up	0.00300532	3.67276	up
arahy.Tifrunner.gnm1.ann1.96XQBG	WRKY	1.39712e-13	3.18786	up	4.76304e-19	3.71656	up	2.06771e-10	3.19194	up	1.16379e-10	4.89743	up
arahy.Tifrunner.gnm1.ann1.CVA9UE	WRKY	5.89133e-05	2.03913	up	0.000354921	2.93509	up	2.02925e-06	3.88477	up	4.82564e-28	5.56685	up
arahy.Tifrunner.gnm1.ann1.TUK55Y	WRKY	0.00151171	1.1351	up	1.72108e-09	1.97165	up	0.000851965	1.32616	up	7.90368e-10	2.65826	up
arahy.Tifrunner.gnm1.ann1.7E4BRJ	WRKY	0.000977017	1.74932	up	2.9559e-10	2.85263	up	0.001944	1.9429	up	1.33884e-16	3.94689	up
arahy.Tifrunner.gnm1.ann1.7TT8S3	WRKY	2.47174e-12	2.86689	up	2.84181e-24	3.77826	up	2.38561e-11	3.88965	up	3.09916e-08	4.36306	up
arahy.Tifrunner.gnm1.ann1.1B7IGJ	WRKY	7.56159e-12	4.3366	up	1.06611e-25	5.16805	up	7.09589e-19	4.45357	up	0.000310853	4.11771	up
arahy.Tifrunner.gnm1.ann1.091A4A	WRKY	1.98703e-05	1.47726	up	5.45533e-18	2.62684	up	0.000374435	2.16777	up	0.00172222	3.96816	up
arahy.Tifrunner.gnm1.ann1.9C1IJD	WRKY	1.15214e-07	4.75247	up	3.49101e-79	8.32905	up	2.57309e-15	4.69183	up	2.79656e-13	6.02902	up
arahy.Tifrunner.gnm1.ann1.NL2IIL	WRKY	4.5219e-26	8.95984	up	9.83815e-69	10.9371	up	6.76614e-12	8.92251	up	6.12883e-15	11.3035	up
arahy.Tifrunner.gnm1.ann1.ALL85F	WRKY	6.61581e-06	5.41895	up	6.8227e-81	7.55915	up	4.8319e-30	4.48625	up	2.52098e-12	4.59205	up
arahy.Tifrunner.gnm1.ann1.IC6AW7	WRKY	5.59261e-18	2.52162	up	3.12591e-08	3.67148	up	1.38018e-07	1.87502	up	4.63884e-05	3.07352	up
arahy.Tifrunner.gnm1.ann1.ZN7Y7A	WRKY	6.68702e-20	2.5044	up	1.17969e-35	4.16351	up	6.03912e-09	2.54052	up	2.31541e-05	4.62831	up
arahy.Tifrunner.gnm1.ann1.S25UJZ	WRKY	7.76215e-12	3.18602	up	1.52566e-24	4.19476	up	2.63393e-34	4.30834	up	2.18916e-28	5.37457	up
arahy.Tifrunner.gnm1.ann1.FP3Q5V	WRKY	7.31356e-06	1.28654	up	1.15348e-08	1.87209	up	0.000323178	1.25096	up	5.91199e-07	2.22966	up
arahy.Tifrunner.gnm1.ann1.A8EX91	WRKY	2.1736e-11	3.52496	up	9.12349e-17	7.07802	up	7.86057e-08	3.90769	up	3.39091e-10	7.08985	up
arahy.Tifrunner.gnm1.ann1.S3AGI0	WRKY	5.11539e-08	2.79958	up	4.90413e-45	5.16649	up	1.75957e-07	3.27618	up	5.05604e-09	5.51304	up
arahy.Tifrunner.gnm1.ann1.TC7Y0P	WRKY	3.9369e-13	6.25763	up	0.00329313	6.6314	up	3.13624e-10	5.59258	up	1.38066e-21	6.29157	up
arahy.Tifrunner.gnm1.ann1.W56I62	WRKY	2.53018e-10	1.69859	up	5.64136e-15	2.82034	up	1.31429e-08	2.34536	up	4.93856e-06	3.90808	up
arahy.Tifrunner.gnm1.ann1.GYR78M	WRKY	8.77941e-32	5.03887	up	2.52522e-78	7.44169	up	1.16333e-16	4.28895	up	1.05756e-14	6.7655	up
arahy.Tifrunner.gnm1.ann1.EDW718	WRKY	8.92887e-29	3.01304	up	2.41048e-33	4.09982	up	3.72841e-24	3.5563	up	5.60963e-22	4.69322	up
arahy.Tifrunner.gnm1.ann1.77CZVH	WRKY	1.10572e-53	4.71688	up	4.33843e-51	5.06184	up	3.37961e-23	3.38406	up	7.60989e-07	2.71835	up
arahy.Tifrunner.gnm1.ann1.3RY6J8	WRKY	3.30978e-05	1.19247	up	6.24814e-08	1.77886	up	0.000108959	1.34312	up	3.07721e-06	2.0738	up
arahy.Tifrunner.gnm1.ann1.13YX47	WRKY	6.42447e-50	4.44038	up	1.70995e-47	5.49593	up	1.24808e-11	4.06695	up	1.31423e-05	4.5275	up
arahy.Tifrunner.gnm1.ann1.206U1W	WRKY	1.89619e-34	3.46235	up	3.44391e-46	4.91197	up	1.14902e-17	2.87864	up	1.30434e-07	3.3026	up
arahy.Tifrunner.gnm1.ann1.EXJ5K8	WRKY	6.29023e-64	5.47461	up	8.25938e-05	5.79781	up	2.15983e-16	5.30451	up	8.26521e-11	5.26134	up
arahy.Tifrunner.gnm1.ann1.5V6QPU	WRKY	9.14283e-21	2.69401	up	4.81174e-13	4.38242	up	3.52684e-21	3.46179	up	3.30716e-05	5.02235	up
arahy.Tifrunner.gnm1.ann1.XUAL01	WRKY	2.06755e-22	2.94272	up	1.21156e-33	4.53842	up	2.43139e-14	3.93544	up	0.000141647	4.9957	up
arahy.Tifrunner.gnm1.ann1.ZEA1CF	WRKY	2.07571e-47	5.10926	up	4.90476e-45	5.53644	up	1.08341e-25	5.43994	up	1.6082e-26	5.29643	up
arahy.Tifrunner.gnm1.ann1.EJ82H8	WRKY	2.48541e-28	3.34023	up	2.66244e-69	7.65343	up	0.000144096	3.7323	up	2.91224e-41	8.00006	up
arahy.Tifrunner.gnm1.ann1.KK3V44	WRKY	3.8308e-06	2.8777	up	4.331e-22	6.15429	up	0.00039566	2.22274	up	8.36642e-08	5.97379	up
arahy.Tifrunner.gnm1.ann1.WH6N3S	WRKY	5.6207e-11	2.91592	up	1.06138e-34	6.44808	up	1.80442e-09	2.46421	up	2.10113e-08	6.31577	up
arahy.Tifrunner.gnm1.ann1.G729YX	WRKY	1.74378e-31	5.55825	up	4.7536e-29	5.87812	up	5.63588e-31	5.91246	up	1.50387e-27	5.70568	up
arahy.Tifrunner.gnm1.ann1.046HV4	BAF61b	0.0561551	-1.14811	normal	0.0693372	-1.25786	normal	0.0039361	-1.76572	down	0.00351728	-2.07503	down
arahy.Tifrunner.gnm1.ann1.2I1ZFA	BAF62b	0.70638	-0.552639	normal	WE	WE	WE	0.006298	-1.78785	down	0.00393486	-2.17799	down
arahy.Tifrunner.gnm1.ann1.FH0TD2	bHLH	0.0198161	-1.31592	normal	0.584961	-0.433059	normal	0.000248284	-2.58082	down	0.000498273	-2.49161	down
arahy.Tifrunner.gnm1.ann1.35WB4A	bHLH	0.0211259	-0.686768	normal	0.0362132	-0.714891	normal	4.37537e-05	-1.46263	down	0.00607106	-1.34168	down
arahy.Tifrunner.gnm1.ann1.UJ0XJV	C2H2	0.00476772	-0.83158	normal	0.00544523	-0.899007	normal	5.3097e-08	-1.94485	down	0.000588654	-1.56011	down
arahy.Tifrunner.gnm1.ann1.8MV22J	CO-like	0.000836122	-0.915107	normal	0.783016	-0.131994	normal	7.27009e-12	-2.2413	down	0.00330754	-1.34233	down
arahy.Tifrunner.gnm1.ann1.ZUL46H	CO-like	0.00044707	-0.972571	normal	0.287901	-0.421318	normal	5.78531e-10	-2.04235	down	0.00121329	-1.43121	down
arahy.Tifrunner.gnm1.ann1.NQ5KT7	Dof	WE	WE	WE	WE	WE	WE	0.00306975	-2.24759	down	1.48375e-05	-1.23608	down
arahy.Tifrunner.gnm1.ann1.YUMR6G	FAR1	0.112287	-1.18669	normal	0.101874	-1.12176	normal	0.000930543	-2.71383	down	0.00382279	-2.24672	down
arahy.Tifrunner.gnm1.ann1.L9U4X5	GeBP	0.0695019	-0.721718	normal	0.292783	-0.489977	normal	0.000424423	-1.5376	down	0.000671775	-1.83542	down
Arachis_hypogaea_newGene_11442	GNAT	WE	WE	WE	WE	WE	WE	2.99093e-09	-4.51093	down	5.85431e-08	-4.51093	down
arahy.Tifrunner.gnm1.ann1.FYS41P	HD-ZIP	WE	WE	WE	WE	WE	WE	9.80878e-06	-3.38997	down	0.000135341	-2.09639	down
arahy.Tifrunner.gnm1.ann1.DE3F1C	LIM	0.849999	0.175116	normal	WE	WE	WE	0.0064339	-2.15895	down	0.00356519	-2.56176	down
arahy.Tifrunner.gnm1.ann1.SP53YQ	MIKC_MADS	0.151784	-0.478042	normal	0.0537522	-0.700636	normal	0.00168359	-1.20524	down	0.00151541	-1.47548	down
arahy.Tifrunner.gnm1.ann1.ATV9YP	mTERF	0.593903	-0.428973	normal	0.217489	-1.26138	normal	0.00710515	-1.338	down	0.00563297	-1.49188	down
arahy.Tifrunner.gnm1.ann1.B69GJJ	MYB	0.366973	-0.692583	normal	0.67763	-0.401021	normal	0.00738229	-1.96365	down	0.00221938	-2.51683	down
arahy.Tifrunner.gnm1.ann1.WVAI17	MYB	0.00135484	-0.917975	normal	0.00296849	-0.962297	normal	6.96287e-08	-1.95127	down	0.000356562	-1.73396	down
arahy.Tifrunner.gnm1.ann1.RM3VXC	MYB	0.000251624	-0.997928	normal	0.00265877	-0.959057	normal	1.58321e-05	-1.46477	down	5.96308e-05	-1.79443	down
arahy.Tifrunner.gnm1.ann1.J13BPB	MYB-related	0.382268	-0.692912	normal	0.949571	0.0884922	normal	0.00662751	-1.8572	down	0.00202174	-2.43682	down
arahy.Tifrunner.gnm1.ann1.N2VZ44	AUX/IAA	0.303346	-0.347754	normal	0.0127637	-0.854246	normal	0.00860085	-1.10012	down	0.153979	-0.690099	normal
arahy.Tifrunner.gnm1.ann1.PE1VQV	AUX/IAA	0.0116281	-0.882405	normal	0.345101	-0.431931	normal	0.00158187	-1.33854	down	0.999257	0.0158572	normal
arahy.Tifrunner.gnm1.ann1.K6AK80	bHLH	0.0791529	-1.00371	normal	0.436536	-0.519911	normal	0.00725006	-1.06855	down	0.639461	-0.339584	normal
arahy.Tifrunner.gnm1.ann1.1K2NHD	bHLH	0.148591	-0.504842	normal	0.0101554	-0.946138	normal	4.80591e-05	-1.54968	down	0.0246674	-1.1221	normal
arahy.Tifrunner.gnm1.ann1.LBF070	bHLH	0.0511159	-0.615683	normal	0.0944917	-0.684019	normal	0.00322763	-1.11679	down	0.0404649	-0.975983	normal
arahy.Tifrunner.gnm1.ann1.RSI8TM	bHLH	0.0614232	-0.546922	normal	0.266275	-0.442429	normal	4.81439e-05	-1.41016	down	0.255497	-0.560971	normal
arahy.Tifrunner.gnm1.ann1.4D7F7P	bHLH	0.0754479	-0.526479	normal	0.286587	-0.434149	normal	0.00121795	-1.11536	down	0.0158751	-1.0776	normal
arahy.Tifrunner.gnm1.ann1.C14L30	bZIP	0.00964245	-0.812407	normal	0.549449	0.264834	normal	0.00024875	-1.36459	down	0.744468	0.221344	normal
arahy.Tifrunner.gnm1.ann1.VW4TEM	bZIP	0.00763739	-0.873875	normal	0.472812	0.386686	normal	0.000191515	-1.46265	down	0.349168	0.512888	normal
arahy.Tifrunner.gnm1.ann1.TRC77F	C3H	0.00911213	-0.79556	normal	0.574707	0.284953	normal	0.00445131	-1.01397	down	0.531357	0.371109	normal
arahy.Tifrunner.gnm1.ann1.I5JRZ8	C3H	0.0266827	-0.677406	normal	0.547289	0.287689	normal	0.00116393	-1.13955	down	0.669918	0.270389	normal
arahy.Tifrunner.gnm1.ann1.18SJMB	Coactivator p15	0.00882235	-0.762831	normal	0.854333	-0.0950002	normal	0.00200154	-1.11757	down	0.201305	-0.672221	normal
arahy.Tifrunner.gnm1.ann1.MJC4G5	CSD	0.0120489	-1.00306	normal	0.0583134	-0.894228	normal	0.0025581	-1.52136	down	0.286959	-0.670745	normal
arahy.Tifrunner.gnm1.ann1.TL4KP4	Dof	0.463131	-0.848939	normal	0.580727	-0.604014	normal	0.00120535	-2.27687	down	0.20571	-1.17687	normal
arahy.Tifrunner.gnm1.ann1.47NS3A	ERF	0.0416539	-0.828647	normal	0.245452	-0.57085	normal	0.00932613	-1.09641	down	0.109219	1.01571	normal
arahy.Tifrunner.gnm1.ann1.K7A0IJ	G2-like	0.00602854	-0.783984	normal	0.959205	-0.0323448	normal	0.000426506	-1.2122	down	0.151295	-0.701219	normal
arahy.Tifrunner.gnm1.ann1.U6QWXY	G2-like	0.0203507	-0.658203	normal	0.738055	-0.150632	normal	0.00102726	-1.11822	down	0.382121	-0.493422	normal
arahy.Tifrunner.gnm1.ann1.T9R3PD	G2-like	0.002052	-0.870346	normal	0.00562907	0.986455	normal	1.02187e-05	-1.50234	down	0.356634	0.51897	normal
arahy.Tifrunner.gnm1.ann1.18QESW	G2-like	0.0420153	-0.649883	normal	0.132907	0.897829	normal	6.78861e-09	-2.04497	down	0.709034	0.192708	normal
arahy.Tifrunner.gnm1.ann1.NH2FYW	GATA	0.0945477	-0.584112	normal	0.0335031	-0.804505	normal	0.00996213	-1.02769	down	0.0728386	-0.934573	normal
arahy.Tifrunner.gnm1.ann1.FRWT0V	GATA	0.0406986	-0.678299	normal	0.0278229	-0.823183	normal	0.00653533	-1.07176	down	0.0646856	-0.978528	normal
arahy.Tifrunner.gnm1.ann1.2SUK7S	GATA	0.000730782	-0.915036	normal	0.180934	0.521017	normal	3.57492e-09	-1.963	down	0.0446918	-0.968128	normal
arahy.Tifrunner.gnm1.ann1.B5KM0B	GNAT	0.0294855	-0.702024	normal	1	0.0179903	normal	0.00415568	-1.06133	down	0.720365	-0.21249	normal
arahy.Tifrunner.gnm1.ann1.P9UX8E	GRAS	0.0680418	-0.730508	normal	0.210266	-0.587005	normal	0.00416614	-1.39099	down	0.0268219	-1.36365	normal
arahy.Tifrunner.gnm1.ann1.QL12SG	HD-ZIP	0.0345411	-0.828213	normal	0.956708	-0.0355522	normal	0.00212193	-1.04765	down	0.268129	-0.577612	normal
arahy.Tifrunner.gnm1.ann1.SGD688	MIKC_MADS	WE	WE	WE	0.87041	-0.247429	normal	0.00822323	-3.35553	down	0.113613	-2.01332	normal
arahy.Tifrunner.gnm1.ann1.Y0XCRM	MIKC_MADS	0.0216465	-1.59704	normal	0.873371	-0.180805	normal	0.00166793	-2.49115	down	0.340194	-0.88254	normal
arahy.Tifrunner.gnm1.ann1.EVW6EE	mTERF	WE	WE	WE	WE	WE	WE	0.00227242	-2.29529	down	0.248796	-0.949246	normal
arahy.Tifrunner.gnm1.ann1.QJDQ9C	M-type_MADS	0.0697159	-2.1442	normal	0.0723536	-2.38998	normal	0.000297813	-3.21317	down	0.0734702	-1.41433	normal
arahy.Tifrunner.gnm1.ann1.X2MKKS	MYB	0.0214901	-0.769402	normal	0.0124087	-0.928602	normal	1.88067e-05	-1.8818	down	0.078292	-1.05106	normal
arahy.Tifrunner.gnm1.ann1.DL3ZW4	MYB-related	WE	WE	WE	WE	WE	WE	7.1053e-07	-4.53153	down	0.945463	-0.168947	normal
arahy.Tifrunner.gnm1.ann1.G49W89	MYB-related	WE	WE	WE	WE	WE	WE	2.63863e-08	-4.44099	down	0.458756	0.571854	normal
Arachis_hypogaea_newGene_13966	MYB-related	WE	WE	WE	0.770118	-0.341326	normal	4.48261e-06	-3.92312	down	0.633687	0.456408	normal
arahy.Tifrunner.gnm1.ann1.6CVG62	MYB-related	0.7128	-0.168567	normal	0.246728	-0.526624	normal	0.00772427	-1.08615	down	0.0135084	-1.29649	normal
arahy.Tifrunner.gnm1.ann1.XMHS8A	NAC	0.0186724	-1.17191	normal	0.842474	-0.175274	normal	0.000511368	-2.02359	down	0.142603	-1.09848	normal
arahy.Tifrunner.gnm1.ann1.LDTM0X	PHD	0.00197108	-0.952852	normal	0.129023	-0.575064	normal	0.00687007	-1.02959	down	0.122753	-0.76493	normal
arahy.Tifrunner.gnm1.ann1.H515SB	PLATZ	0.12028	-0.633887	normal	0.199651	-0.67586	normal	0.00167989	-1.25459	down	0.153674	-0.757818	normal
arahy.Tifrunner.gnm1.ann1.62AJ6F	RWP-RK	0.00178592	-0.934104	normal	0.051582	-0.696995	normal	0.00438591	-1.05129	down	0.0254273	-1.1153	normal
arahy.Tifrunner.gnm1.ann1.0FWB0U	RWP-RK	0.157847	-0.688881	normal	0.792334	0.152006	normal	0.000263898	-1.31657	down	0.16567	0.6945	normal
arahy.Tifrunner.gnm1.ann1.ND5MUT	SBP	WE	WE	WE	1	-0.00301125	normal	0.00361622	-2.18948	down	0.665905	0.414125	normal
arahy.Tifrunner.gnm1.ann1.253MV8	TALE	0.000300874	-0.996627	normal	0.733542	-0.164986	normal	7.08773e-05	-1.33524	down	0.15379	-0.736582	normal
Arachis_hypogaea_newGene_9321	TCP	0.868169	0.0951955	normal	0.4534	0.397063	normal	0.000116167	-1.82533	down	0.536933	-0.637627	normal
arahy.Tifrunner.gnm1.ann1.29TRSQ	Tify	0.329015	-0.369287	normal	0.262794	-0.474046	normal	0.00163427	-1.22239	down	0.0110791	-1.30373	normal
arahy.Tifrunner.gnm1.ann1.B16MMT	Trihelix	0.0118709	-1.59375	normal	0.0104103	-1.87991	normal	0.0033237	-1.87075	down	0.147068	-1.10457	normal
arahy.Tifrunner.gnm1.ann1.IHLC7D	Trihelix	0.00435993	-0.925343	normal	0.0343323	-0.801249	normal	0.000311	-1.40721	down	0.699806	-0.228449	normal
arahy.Tifrunner.gnm1.ann1.K6EU4R	Trihelix	0.29219	-0.335662	normal	0.603699	0.226879	normal	9.85815e-06	-1.46015	down	0.311513	-0.55211	normal
arahy.Tifrunner.gnm1.ann1.22G7N5	Trihelix	0.402807	-0.271977	normal	0.456789	0.320618	normal	0.000893574	-1.12595	down	0.227011	0.599116	normal
arahy.Tifrunner.gnm1.ann1.076XKT	Trihelix	0.796761	-0.0919893	normal	0.337813	0.394644	normal	0.00120793	-1.10745	down	0.478155	0.366169	normal
arahy.Tifrunner.gnm1.ann1.F6I3SQ	YABBY	0.00642141	-0.946177	normal	0.300089	-0.46134	normal	0.00166592	-1.66878	down	0.0847359	-1.1074	normal
arahy.Tifrunner.gnm1.ann1.KUP0VV	B3	0.44118	-0.433126	normal	0.0716253	-1.11375	normal	0.423724	-0.590179	normal	0.00610684	-2.11713	down
arahy.Tifrunner.gnm1.ann1.5Q88N2	bHLH	0.492454	-0.319391	normal	0.0310263	-1.02988	normal	0.160998	-0.814286	normal	0.00772321	-1.84558	down
arahy.Tifrunner.gnm1.ann1.5IZP5X	bHLH	0.0115533	-0.808343	normal	0.212889	-0.48026	normal	0.773849	-0.176094	normal	0.000101932	-1.97934	down
arahy.Tifrunner.gnm1.ann1.60QMTC	C2H2	0.218919	-0.633086	normal	0.0154918	-1.34635	normal	0.0253245	-1.23914	normal	0.00642643	-1.86963	down
arahy.Tifrunner.gnm1.ann1.WE7PDB	C2H2	0.0245155	-1.10824	normal	0.0326897	-1.19796	normal	0.0654173	-0.91886	normal	0.000312831	-2.18734	down
arahy.Tifrunner.gnm1.ann1.LIZK6F	FAR1	0.112664	-0.781785	normal	0.0161753	-1.33336	normal	0.0207773	-1.21226	normal	0.00956725	-1.63199	down
arahy.Tifrunner.gnm1.ann1.1F2INR	G2-like	0.17672	-0.762951	normal	0.0558256	-1.21074	normal	0.359133	-0.666638	normal	0.0011331	-2.606	down
arahy.Tifrunner.gnm1.ann1.J82BMM	G2-like	0.183335	-0.695539	normal	0.0193565	-1.33789	normal	0.0976697	-1.02338	normal	0.00740994	-1.96712	down
arahy.Tifrunner.gnm1.ann1.QR3GWV	GATA	0.517373	-0.51512	normal	0.103905	-1.38152	normal	0.0240635	-1.72553	normal	0.00615561	-2.45118	down
arahy.Tifrunner.gnm1.ann1.FGV4G2	GRAS	0.772006	-0.183798	normal	0.0112018	-1.59504	normal	0.0132205	-1.60608	normal	9.98124e-06	-3.5392	down
Arachis_hypogaea_newGene_14004	GRAS	0.0269966	-0.853644	normal	0.268005	-0.839813	normal	0.0181528	-0.911714	normal	0.00162221	-1.46474	down
arahy.Tifrunner.gnm1.ann1.0V6YW0	HD-ZIP	0.663675	0.241204	normal	0.0976136	-0.584958	normal	0.39645	0.338844	normal	3.92841e-05	-1.90752	down
arahy.Tifrunner.gnm1.ann1.9A9DF4	mTERF	0.328239	0.618022	normal	0.86364	0.186312	normal	0.325861	-0.616526	normal	0.000284425	-2.66243	down
arahy.Tifrunner.gnm1.ann1.N15UBW	mTERF	0.539649	0.294968	normal	0.0367939	-1.1405	normal	0.454515	-0.479891	normal	0.00502226	-2.0902	down
arahy.Tifrunner.gnm1.ann1.Z9PFJZ	MYB	0.943525	-0.0387151	normal	0.539187	-0.307401	normal	0.0260582	-1.1277	normal	0.000774262	-1.80675	down
arahy.Tifrunner.gnm1.ann1.D4IBRE	MYB-related	0.99845	-0.00919064	normal	0.399147	-0.732805	normal	0.56971	-0.51619	normal	0.00750584	-2.35682	down
arahy.Tifrunner.gnm1.ann1.V3922U	MYB-related	0.698612	-0.146908	normal	0.794387	-0.141664	normal	0.445616	-0.34092	normal	0.00910041	-1.26149	down
arahy.Tifrunner.gnm1.ann1.TY3GKM	NF-YA	0.45468	0.294204	normal	0.37313	-0.440155	normal	0.893934	-0.0761911	normal	0.00291729	-1.72916	down
arahy.Tifrunner.gnm1.ann1.CT41QQ	NF-YC	0.012524	-0.706449	normal	0.415542	-0.338833	normal	0.0172232	-0.843648	normal	0.00276767	-1.33848	down
arahy.Tifrunner.gnm1.ann1.C1L015	PLATZ	0.0685522	-0.603023	normal	0.0179899	-0.837201	normal	0.0104455	-0.964855	normal	0.00712871	-1.28196	down
arahy.Tifrunner.gnm1.ann1.5KH3HF	SET	0.0640356	-0.561721	normal	0.0521552	-0.683716	normal	0.199141	-0.513247	normal	0.00818906	-1.25652	down
arahy.Tifrunner.gnm1.ann1.VH0MPJ	SOH1	0.972327	-0.0253688	normal	0.6409	-0.383126	normal	0.155227	-0.933542	normal	0.00644456	-2.07084	down
arahy.Tifrunner.gnm1.ann1.8AQ4A7	SRS	0.368864	-0.685703	normal	0.0896748	-1.45083	normal	0.0251936	-1.8024	normal	0.0017582	-2.87145	down
arahy.Tifrunner.gnm1.ann1.FRQ615	WOX	0.137493	0.927716	normal	0.370177	-0.788882	normal	0.862417	0.148597	normal	0.00110212	-2.90355	down
arahy.Tifrunner.gnm1.ann1.X40XE7	ARF	0.316946	0.401563	normal	0.122915	0.63819	normal	0.00500436	1.14902	up	0.000590531	1.65595	up
arahy.Tifrunner.gnm1.ann1.6V6FMV	ARID	0.0381481	0.60403	normal	0.186011	0.484396	normal	7.49007e-05	1.3271	up	1.33962e-06	1.37557	up
arahy.Tifrunner.gnm1.ann1.PHPT4F	bZIP	0.0731535	0.525666	normal	0.0239553	0.762116	normal	0.00479108	1.01574	up	0.00381113	1.28104	up
arahy.Tifrunner.gnm1.ann1.AVA03Z	bZIP	0.000915709	0.92295	normal	0.0155145	0.887562	normal	0.000109235	1.2941	up	0.00658191	1.19546	up
arahy.Tifrunner.gnm1.ann1.U3PP50	C2H2	WE	WE	WE	WE	WE	WE	9.42366e-08	1.65338	up	5.21419e-05	3.57066	up
arahy.Tifrunner.gnm1.ann1.A43QXH	C3H	0.0213033	0.947111	normal	0.0631554	0.701571	normal	0.00106755	1.21482	up	0.000635336	1.5428	up
arahy.Tifrunner.gnm1.ann1.4U9EUW	CAMTA	0.320214	-0.319233	normal	0.741044	0.161099	normal	0.000783475	1.15745	up	2.24345e-05	1.83903	up
arahy.Tifrunner.gnm1.ann1.BS1MHB	DDT	0.119893	0.478543	normal	0.0116249	0.82604	normal	0.000165002	1.28633	up	0.000401558	1.62995	up
arahy.Tifrunner.gnm1.ann1.9N20R9	DDT	0.182426	0.408198	normal	0.0119958	0.818515	normal	0.000627159	1.15797	up	0.000101468	1.66815	up
arahy.Tifrunner.gnm1.ann1.0UF999	ERF	WE	WE	WE	WE	WE	WE	1.10105e-07	4.27781	up	4.9223e-07	4.37566	up
arahy.Tifrunner.gnm1.ann1.SE8WTS	ERF	WE	WE	WE	WE	WE	WE	7.0957e-06	8.42985	up	1.50938e-08	5.14608	up
arahy.Tifrunner.gnm1.ann1.WDSQ8J	ERF	WE	WE	WE	WE	WE	WE	1.81952e-10	8.15537	up	0.00344128	10.3833	up
arahy.Tifrunner.gnm1.ann1.768P1R	ERF	WE	WE	WE	WE	WE	WE	5.87244e-07	4.84273	up	3.17058e-07	6.4833	up
arahy.Tifrunner.gnm1.ann1.GIJ59W	ERF	WE	WE	WE	WE	WE	WE	5.54721e-06	2.22505	up	7.33826e-16	8.70003	up
arahy.Tifrunner.gnm1.ann1.ARVN7W	ERF	0.193516	0.975441	normal	WE	WE	WE	0.00446742	3.18405	up	2.63863e-08	1.88379	up
arahy.Tifrunner.gnm1.ann1.KDI7TH	ERF	0.927306	-0.0381837	normal	0.274656	0.488765	normal	4.71613e-06	1.75227	up	0.000406433	1.67797	up
arahy.Tifrunner.gnm1.ann1.GAW0T6	G2-like	0.0406986	1.50126	normal	0.0342111	2.17585	normal	0.000595	2.57704	up	0.00044707	2.89097	up
arahy.Tifrunner.gnm1.ann1.U7GT3J	HD-ZIP	WE	WE	WE	WE	WE	WE	0.000956708	5.17426	up	4.19803e-11	5.85874	up
arahy.Tifrunner.gnm1.ann1.380HSJ	HD-ZIP	WE	WE	WE	WE	WE	WE	0.000101554	3.65914	up	8.02727e-11	4.86699	up
arahy.Tifrunner.gnm1.ann1.EUH4IG	HSF	0.00208298	0.851213	normal	0.0682082	0.841686	normal	0.000164628	1.26852	up	8.26253e-06	2.38616	up
arahy.Tifrunner.gnm1.ann1.20C5U6	HSF	0.342774	0.301335	normal	0.00935262	0.844405	normal	0.00466813	1.31836	up	6.0729e-08	2.35313	up
Arachis_hypogaea_newGene_9624	IWS1	0.25465	0.415772	normal	0.606331	0.261819	normal	0.00271727	1.15667	up	0.0062544	1.33388	up
Arachis_hypogaea_newGene_19082	IWS1	0.112256	0.517528	normal	0.032249	0.73525	normal	0.000394071	1.26643	up	4.03864e-05	1.76788	up
arahy.Tifrunner.gnm1.ann1.B12291	LUG	WE	WE	WE	WE	WE	WE	1.70155e-05	3.75519	up	1.83257e-06	4.17292	up
arahy.Tifrunner.gnm1.ann1.HDQ65R	MYB	WE	WE	WE	WE	WE	WE	3.42359e-07	4.13379	up	7.76254e-05	2.82086	up
arahy.Tifrunner.gnm1.ann1.E3E88W	MYB	WE	WE	WE	WE	WE	WE	4.56789e-05	1.80917	up	1.90101e-08	4.22652	up
arahy.Tifrunner.gnm1.ann1.PUBH8J	MYB	0.507969	0.243498	normal	0.110645	0.606473	normal	0.00149694	1.13931	up	5.27326e-06	2.11671	up
arahy.Tifrunner.gnm1.ann1.0MFP8V	MYB	0.457735	0.284785	normal	0.0284491	0.830581	normal	0.00784601	1.04514	up	3.31516e-05	2.00941	up
arahy.Tifrunner.gnm1.ann1.YJ4E0A	MYB-related	0.375811	1.69394	normal	WE	WE	WE	4.32513e-05	2.41245	up	2.55623e-05	2.40613	up
arahy.Tifrunner.gnm1.ann1.FE8GQY	MYB-related	0.0161282	0.745093	normal	0.100614	0.607731	normal	0.00677427	1.04824	up	0.000772148	1.55157	up
arahy.Tifrunner.gnm1.ann1.R7AZQJ	MYB-related	0.225451	0.394608	normal	0.0122865	0.824076	normal	0.00106481	1.15153	up	0.00106997	1.4169	up
arahy.Tifrunner.gnm1.ann1.G3YZJ0	NAC	WE	WE	WE	WE	WE	WE	0.00191382	2.68218	up	5.84221e-05	1.03344	up
arahy.Tifrunner.gnm1.ann1.X25DG1	PHD	0.431955	0.26756	normal	0.105808	0.581049	normal	0.00120535	1.11229	up	0.00192456	1.38979	up
arahy.Tifrunner.gnm1.ann1.T35FHV	PHD	0.0350339	0.60598	normal	0.0022908	0.958382	normal	0.000938992	1.12791	up	3.80625e-08	2.40239	up
arahy.Tifrunner.gnm1.ann1.DP1F98	SBP	0.0105803	2.53958	normal	0.0194406	1.94938	normal	0.000120937	2.98068	up	3.99411e-05	1.41387	up
arahy.Tifrunner.gnm1.ann1.RDQ7NL	TALE	0.412949	0.339086	normal	0.97473	0.0772644	normal	0.000796877	1.43797	up	7.50141e-06	1.9534	up
arahy.Tifrunner.gnm1.ann1.F096Y2	TALE	0.0399411	1.10247	normal	0.450506	0.577399	normal	0.0085213	1.53498	up	0.00897225	1.17445	up
arahy.Tifrunner.gnm1.ann1.FVN5RM	TUB	0.342119	0.313881	normal	0.200113	0.520858	normal	0.000163332	1.25617	up	0.00479193	1.49141	up
arahy.Tifrunner.gnm1.ann1.D6XHXS	WRKY	WE	WE	WE	WE	WE	WE	1.39086e-14	5.37189	up	2.02094e-06	3.30748	up
Arachis_hypogaea_newGene_19331	WRKY	WE	WE	WE	WE	WE	WE	4.97466e-10	6.14362	up	6.77425e-05	3.46114	up
arahy.Tifrunner.gnm1.ann1.6J54UY	WRKY	WE	WE	WE	WE	WE	WE	7.16253e-06	4.44002	up	9.54447e-09	6.14815	up
arahy.Tifrunner.gnm1.ann1.EVAW89	WRKY	WE	WE	WE	WE	WE	WE	0.00381113	1.1564	up	1.07503e-13	5.45797	up
arahy.Tifrunner.gnm1.ann1.YSN9W3	AP2	0.0144406	0.875912	normal	0.0366541	0.835301	normal	1.8518e-06	2.1854	up	0.0459425	1.00445	normal
arahy.Tifrunner.gnm1.ann1.ZE2N9E	ARF	0.609157	-0.491271	normal	0.0944917	0.831801	normal	0.00747251	1.63904	up	0.246744	1.17558	normal
arahy.Tifrunner.gnm1.ann1.MIX90M	ARF	0.00809769	0.84887	normal	0.779628	0.148784	normal	0.00103163	1.22356	up	0.787381	0.136452	normal
arahy.Tifrunner.gnm1.ann1.AJP7R9	ARID	0.0465667	0.57723	normal	0.551199	0.247955	normal	0.00105747	1.11276	up	0.121913	0.89553	normal
arahy.Tifrunner.gnm1.ann1.GIY6CE	ARR-B	0.00164672	0.862904	normal	0.346411	0.365724	normal	0.000517649	1.17554	up	0.0986943	0.769751	normal
arahy.Tifrunner.gnm1.ann1.X3LKGW	bHLH	0.447618	0.38175	normal	0.576504	0.360872	normal	0.000272157	1.58303	up	0.830297	-0.218537	normal
arahy.Tifrunner.gnm1.ann1.5QXC4B	bHLH	0.663654	0.230735	normal	0.680923	0.276581	normal	7.10995e-05	1.65757	up	0.849248	-0.186497	normal
arahy.Tifrunner.gnm1.ann1.ILFA61	bHLH	0.000981184	0.973333	normal	0.309706	0.570083	normal	0.00194706	1.0892	up	0.333607	0.500063	normal
arahy.Tifrunner.gnm1.ann1.I1HQCQ	bZIP	0.104192	0.831451	normal	0.10074	0.751705	normal	1.39655e-05	1.72671	up	0.0947403	1.02777	normal
arahy.Tifrunner.gnm1.ann1.J541GW	bZIP	0.000505083	0.961903	normal	0.00237478	0.996809	normal	0.000382425	1.19383	up	0.0158079	1.06473	normal
arahy.Tifrunner.gnm1.ann1.MG2JR8	C2H2	0.0117634	1.0982	normal	0.180408	0.970819	normal	2.63397e-06	1.70992	up	0.7137	0.29207	normal
arahy.Tifrunner.gnm1.ann1.YDP8E4	C2H2	0.540397	0.304006	normal	0.158556	1.47035	normal	2.52455e-05	1.54051	up	0.237703	0.722636	normal
arahy.Tifrunner.gnm1.ann1.5VME1B	C2H2	0.052766	0.580238	normal	0.0177276	0.814575	normal	0.00404898	1.00454	up	0.772681	0.272687	normal
arahy.Tifrunner.gnm1.ann1.KUSZ9U	C3H	0.386599	0.348332	normal	0.289342	-0.528959	normal	0.00552678	1.2522	up	0.90293	-0.0652645	normal
arahy.Tifrunner.gnm1.ann1.10SI56	C3H	0.00200475	0.916373	normal	0.167932	0.536085	normal	0.00160243	1.17391	up	0.143236	0.762714	normal
arahy.Tifrunner.gnm1.ann1.5AD0HB	ERF	0.573655	-0.419116	normal	0.366112	0.596533	normal	0.00301349	1.7649	up	0.1504	1.56381	normal
arahy.Tifrunner.gnm1.ann1.XI0ITM	ERF	0.992963	0.000141552	normal	0.323689	0.714936	normal	4.80387e-06	2.34873	up	0.253172	1.38623	normal
arahy.Tifrunner.gnm1.ann1.6R8KAD	G2-like	0.539652	0.315858	normal	0.0402141	0.701058	normal	0.00101007	1.12151	up	0.124546	0.72013	normal
arahy.Tifrunner.gnm1.ann1.GUW9QM	HD-ZIP	0.0792069	0.541287	normal	0.255027	0.896949	normal	0.000167759	1.27928	up	0.0515046	1.48218	normal
arahy.Tifrunner.gnm1.ann1.D5R23C	HD-ZIP	0.000473973	0.978671	normal	0.0227212	0.77403	normal	0.000469213	1.19192	up	0.173457	0.699176	normal
arahy.Tifrunner.gnm1.ann1.XIF53R	HSF	0.714145	0.219753	normal	0.542175	0.321523	normal	0.00899046	1.1403	up	0.0764391	1.046	normal
arahy.Tifrunner.gnm1.ann1.M2T8LS	MIKC_MADS	0.0643512	0.982995	normal	0.394669	0.611654	normal	4.55875e-05	1.91906	up	0.896396	-0.215613	normal
arahy.Tifrunner.gnm1.ann1.XHCR8J	mTERF	0.0120342	0.790533	normal	0.268949	0.445931	normal	0.00542115	1.07412	up	0.252757	0.672283	normal
arahy.Tifrunner.gnm1.ann1.TP47QD	MYB	0.0098764	0.988908	normal	0.0405513	-1.13178	normal	0.000230819	1.44806	up	0.752554	0.23849	normal
arahy.Tifrunner.gnm1.ann1.UCK419	NAC	0.0363732	0.716406	normal	0.0332924	0.80623	normal	0.00874184	1.03194	up	0.0430121	1.04329	normal
arahy.Tifrunner.gnm1.ann1.WF4CBH	NAC	0.00133592	0.984895	normal	0.0259524	-0.959444	normal	0.000726079	1.32327	up	0.747826	0.214973	normal
arahy.Tifrunner.gnm1.ann1.IFU2A8	PHD	0.00297256	0.82718	normal	0.525844	0.269496	normal	0.00299065	1.00085	up	0.515007	0.358603	normal
arahy.Tifrunner.gnm1.ann1.A2AIVT	SET	0.000999491	0.979838	normal	0.505114	0.324612	normal	0.0096846	1.00874	up	0.264992	0.668812	normal
arahy.Tifrunner.gnm1.ann1.ZU3NW2	SET	0.0163276	0.722431	normal	0.936972	-0.0583105	normal	0.00713169	1.01873	up	0.271984	0.653944	normal
arahy.Tifrunner.gnm1.ann1.XRRC6E	SNF2	0.737355	0.126407	normal	0.639509	0.272547	normal	1.99671e-08	1.94324	up	0.499551	0.508329	normal
arahy.Tifrunner.gnm1.ann1.Q30CKZ	SNF2	0.407723	0.299711	normal	0.918145	0.0536274	normal	0.00168289	1.10161	up	0.181044	0.635121	normal
arahy.Tifrunner.gnm1.ann1.I4QQIE	SNF2	0.0083319	0.793129	normal	0.187583	0.507613	normal	7.53806e-05	1.37755	up	0.0839483	0.841518	normal
arahy.Tifrunner.gnm1.ann1.L55A0V	TALE	0.954505	-0.025196	normal	0.0259057	0.733887	normal	0.00174804	1.06723	up	0.273885	0.981222	normal
arahy.Tifrunner.gnm1.ann1.69CRNN	TALE	0.00190575	0.943895	normal	0.0654826	0.671825	normal	0.000879461	1.21681	up	0.849628	0.117342	normal
Arachis_hypogaea_newGene_1259	TCP	0.00548566	0.842272	normal	0.941347	0.0457245	normal	0.00185253	1.21285	up	0.816377	-0.350084	normal
arahy.Tifrunner.gnm1.ann1.JF9204	TCP	0.00787898	0.81794	normal	0.543719	0.266881	normal	0.000260307	1.2763	up	0.527568	0.559609	normal
arahy.Tifrunner.gnm1.ann1.5M7JWE	Tify	0.127173	0.484462	normal	0.0242295	0.767616	normal	0.000792463	1.14827	up	0.148068	0.704909	normal
arahy.Tifrunner.gnm1.ann1.BEZ7GQ	Tify	0.0441763	0.590226	normal	0.00776367	0.879388	normal	0.00126992	1.10464	up	0.0882457	0.811046	normal
arahy.Tifrunner.gnm1.ann1.EFG4M9	Tify	0.454405	0.349734	normal	0.00661061	0.890412	normal	0.000286626	1.25312	up	0.166433	0.692882	normal
arahy.Tifrunner.gnm1.ann1.23B9T9	Trihelix	0.645918	0.204838	normal	0.85405	-0.108467	normal	8.82016e-05	1.39048	up	0.512893	0.37104	normal
arahy.Tifrunner.gnm1.ann1.A9FWXT	ULT	0.0475663	1.03994	normal	0.0713028	1.08649	normal	1.23273e-09	2.78976	up	0.120744	1.21372	normal
arahy.Tifrunner.gnm1.ann1.E3SE4T	WRKY	0.899303	-0.311633	normal	WE	WE	WE	0.000158229	1.76468	up	0.897745	-0.515522	normal
arahy.Tifrunner.gnm1.ann1.TAM8B0	WRKY	0.016664	1.22161	normal	0.300778	0.795983	normal	0.00854744	1.51361	up	0.294758	0.806985	normal
arahy.Tifrunner.gnm1.ann1.SGU002	WRKY	0.637492	0.631192	normal	0.193885	3.03659	normal	0.00749682	2.25038	up	0.0355053	4.10274	normal
arahy.Tifrunner.gnm1.ann1.AC3QCD	TRAF	0.338147	0.598602	normal	0.823731	0.145031	normal	0.00129127	1.21285	up	0.000109817	-1.01399	down
arahy.Tifrunner.gnm1.ann1.2II6TM	WRKY	WE	WE	WE	WE	WE	WE	0.0661061	-2.48171	normal	0.000322456	2.62375	up
arahy.Tifrunner.gnm1.ann1.TXU7QT	ARF	0.70135	-0.138139	normal	0.279191	0.451844	normal	0.130648	0.576903	normal	0.00469973	1.32213	up
arahy.Tifrunner.gnm1.ann1.EBLC22	ARF	0.672354	0.19722	normal	0.0353427	0.833362	normal	0.0176291	1.01464	normal	0.000142803	1.86258	up
arahy.Tifrunner.gnm1.ann1.9IQ583	ARF	0.470304	0.335337	normal	0.467574	0.350669	normal	0.0171579	1.21	normal	0.00400866	1.54434	up
arahy.Tifrunner.gnm1.ann1.H31DAJ	ARID	0.948316	-0.0378466	normal	0.961264	0.00995522	normal	0.0173466	0.973144	normal	0.00217961	1.55759	up
arahy.Tifrunner.gnm1.ann1.1C5WUF	ARID	0.2215	-0.425115	normal	0.00223942	0.983198	normal	0.293677	-0.453342	normal	0.00880841	1.15727	up
arahy.Tifrunner.gnm1.ann1.QSK9AI	AUX/IAA	0.58684	-0.386926	normal	0.777608	-0.236489	normal	0.957182	-0.0554547	normal	0.00583636	1.93583	up
arahy.Tifrunner.gnm1.ann1.32PDNQ	AUX/IAA	0.736426	0.308024	normal	0.0541928	1.38677	normal	0.65343	0.480326	normal	1.90724e-05	3.42835	up
arahy.Tifrunner.gnm1.ann1.0BZR9P	AUX/IAA	0.769578	0.271472	normal	0.0728136	1.3122	normal	0.713655	0.409188	normal	1.61268e-05	3.3814	up
arahy.Tifrunner.gnm1.ann1.0HJ3TW	BAF60b	0.232243	0.367691	normal	0.00570585	0.904248	normal	0.464361	0.304577	normal	0.00766474	1.17101	up
arahy.Tifrunner.gnm1.ann1.90DV49	bHLH	WE	WE	WE	0.0415463	1.66416	normal	0.00165336	-0.590139	normal	4.06721e-05	2.88323	up
arahy.Tifrunner.gnm1.ann1.ZB9T5X	bHLH	WE	WE	WE	0.0378039	1.53567	normal	0.0654826	-0.83757	normal	1.02795e-10	4.01047	up
arahy.Tifrunner.gnm1.ann1.J8HG2W	bHLH	0.980038	0.0170095	normal	0.26525	0.455161	normal	0.601374	0.273241	normal	0.000949059	3.0629	up
arahy.Tifrunner.gnm1.ann1.FK7XM9	C2H2	0.774058	0.208811	normal	0.775669	0.412809	normal	0.812423	-0.294522	normal	0.00577287	1.69667	up
arahy.Tifrunner.gnm1.ann1.6835ZM	C2H2	0.555745	0.29499	normal	0.177048	0.658557	normal	0.278807	0.834821	normal	2.04087e-05	2.19574	up
arahy.Tifrunner.gnm1.ann1.PI0SH3	C2H2	0.240794	0.58946	normal	0.0426231	1.19254	normal	0.0780894	1.125	normal	9.85336e-05	2.26041	up
arahy.Tifrunner.gnm1.ann1.4MT9SK	C2H2	0.265744	0.511992	normal	0.021375	0.900476	normal	0.251751	0.85334	normal	1.23563e-10	2.89981	up
arahy.Tifrunner.gnm1.ann1.C4VQXX	C3H	0.140053	0.784752	normal	0.0815538	1.01364	normal	0.637688	0.358875	normal	0.00403683	1.71278	up
arahy.Tifrunner.gnm1.ann1.37A62C	CAMTA	0.762593	-0.107643	normal	0.189683	0.506612	normal	0.0252756	0.796286	normal	0.00259874	1.77067	up
arahy.Tifrunner.gnm1.ann1.E09QVI	CPP	0.680873	0.202533	normal	0.0798253	0.735903	normal	0.0460371	0.953252	normal	0.000129511	1.84957	up
arahy.Tifrunner.gnm1.ann1.8LB9ZD	ERF	0.787839	0.120992	normal	0.0431563	0.740766	normal	0.71416	0.188213	normal	0.00108031	1.44212	up
arahy.Tifrunner.gnm1.ann1.2MPX2Y	ERF	0.269594	0.403088	normal	0.0917933	0.643999	normal	0.474727	0.31315	normal	0.000608536	1.82584	up
arahy.Tifrunner.gnm1.ann1.QI9WZR	FAR1	WE	WE	WE	WE	WE	WE	0.0174339	0.0268991	normal	0.00383544	2.34071	up
arahy.Tifrunner.gnm1.ann1.SSL8RB	FAR1	0.161378	0.57371	normal	0.128745	0.698379	normal	0.416521	0.513957	normal	0.000167251	1.77688	up
arahy.Tifrunner.gnm1.ann1.KK2QPE	G2-like	WE	WE	WE	0.226158	1.0392	normal	0.819788	0.286917	normal	0.00024446	2.53982	up
arahy.Tifrunner.gnm1.ann1.FWIG8T	HB-other	0.136847	0.483737	normal	0.556084	0.250615	normal	0.0178988	0.905207	normal	0.00174181	1.42574	up
arahy.Tifrunner.gnm1.ann1.Q5BT9L	HSF	0.488913	0.362573	normal	0.675186	0.697367	normal	0.932614	-0.130985	normal	2.03583e-08	2.45411	up
arahy.Tifrunner.gnm1.ann1.Y5X1TE	HSF	0.0817596	0.574242	normal	0.140029	0.557536	normal	0.0611134	0.887605	normal	7.57473e-05	1.73132	up
arahy.Tifrunner.gnm1.ann1.KQ4R6B	HSF	0.0532817	0.606762	normal	0.122422	1.29778	normal	0.383302	0.530898	normal	0.00564449	1.71534	up
arahy.Tifrunner.gnm1.ann1.FJH25Q	HSF	0.0714289	0.78098	normal	0.294295	0.733848	normal	0.0155292	1.85586	normal	7.26651e-15	3.83265	up
arahy.Tifrunner.gnm1.ann1.B3NTUN	HSF	0.407883	0.422568	normal	0.0811605	1.06596	normal	0.0375094	1.11747	normal	2.08173e-10	2.77137	up
arahy.Tifrunner.gnm1.ann1.42KS26	HSF	0.549494	-0.288275	normal	0.0188557	0.951279	normal	0.282831	0.605629	normal	1.60541e-05	3.22679	up
arahy.Tifrunner.gnm1.ann1.YB98JC	Jumonji	0.660327	0.170182	normal	0.374907	0.361463	normal	0.0266583	0.856295	normal	4.01296e-06	2.02549	up
arahy.Tifrunner.gnm1.ann1.97ZL4S	Jumonji	0.68771	0.160221	normal	0.0100152	0.856394	normal	0.0697357	0.76864	normal	3.60221e-07	2.20567	up
arahy.Tifrunner.gnm1.ann1.0IDF8B	LSD	0.067693	0.541601	normal	0.0832695	0.617412	normal	0.0267912	0.795563	normal	0.000697509	1.43507	up
arahy.Tifrunner.gnm1.ann1.XIQ273	MIKC_MADS	WE	WE	WE	WE	WE	WE	0.0206915	2.19868	normal	0.00140918	2.51399	up
arahy.Tifrunner.gnm1.ann1.YR30XE	MIKC_MADS	0.31661	0.627517	normal	0.296679	-0.946487	normal	0.0182748	1.68284	normal	0.00188974	2.2749	up
arahy.Tifrunner.gnm1.ann1.W9RD48	MYB	0.472834	0.455316	normal	0.0249405	1.22593	normal	0.42726	0.548568	normal	0.00318785	1.74017	up
arahy.Tifrunner.gnm1.ann1.V9YDBD	NAC	WE	WE	WE	WE	WE	WE	0.0335031	0.502406	normal	2.38512e-05	3.40128	up
arahy.Tifrunner.gnm1.ann1.ZDQ75D	NAC	WE	WE	WE	WE	WE	WE	0.00237478	0.899425	normal	4.83161e-05	4.01274	up
arahy.Tifrunner.gnm1.ann1.TCTP66	NAC	WE	WE	WE	WE	WE	WE	0.323689	3.20921	normal	5.85397e-08	4.73398	up
arahy.Tifrunner.gnm1.ann1.YXGX3A	NAC	WE	WE	WE	WE	WE	WE	0.00545579	-0.31197	normal	3.87408e-10	4.51292	up
arahy.Tifrunner.gnm1.ann1.D4BTID	NAC	WE	WE	WE	WE	WE	WE	0.00110645	-0.881056	normal	4.33477e-10	4.49536	up
arahy.Tifrunner.gnm1.ann1.5AD6K9	NAC	0.188498	1.53868	normal	0.987427	0.16954	normal	0.220546	0.525132	normal	0.00907196	1.3247	up
arahy.Tifrunner.gnm1.ann1.H91V8V	NAC	0.491691	0.44178	normal	0.0783223	0.607498	normal	0.200659	0.50233	normal	0.0009023	1.45054	up
arahy.Tifrunner.gnm1.ann1.TQ1MU5	NF-X1	0.84853	0.236988	normal	0.664159	0.663169	normal	0.128052	0.644158	normal	7.43949e-07	2.80128	up
Arachis_hypogaea_newGene_2005	NF-X1	0.807686	-0.123838	normal	0.45935	0.304555	normal	0.220627	1.3553	normal	0.00317551	2.81229	up
arahy.Tifrunner.gnm1.ann1.9U8SPX	NF-YC	0.037769	0.824122	normal	0.121333	0.806721	normal	0.0909385	0.830183	normal	0.00519936	1.46396	up
arahy.Tifrunner.gnm1.ann1.1YL9TV	NF-YC	0.300083	0.395131	normal	0.0218678	0.833199	normal	0.215276	0.547917	normal	0.00196828	1.39573	up
arahy.Tifrunner.gnm1.ann1.KMC0NT	PHD	0.405546	-0.294233	normal	0.193551	0.499597	normal	0.876922	-0.0879471	normal	0.00142866	1.42021	up
arahy.Tifrunner.gnm1.ann1.TXM5HR	PHD	0.36516	-0.3151	normal	0.0553111	0.674358	normal	0.864017	0.0903988	normal	8.52219e-05	1.7545	up
arahy.Tifrunner.gnm1.ann1.Y09WXD	PHD	0.929672	0.0414197	normal	0.203324	0.531972	normal	0.094976	0.658952	normal	0.000655636	1.63879	up
arahy.Tifrunner.gnm1.ann1.3DA894	SET	0.902494	0.0560677	normal	0.107582	0.637002	normal	0.0750564	0.710656	normal	0.00114673	1.58451	up
arahy.Tifrunner.gnm1.ann1.D032ER	SET	0.803937	0.106682	normal	0.277428	0.472389	normal	0.0521008	0.764159	normal	0.00280765	1.46072	up
arahy.Tifrunner.gnm1.ann1.2PFX68	SNF2	0.782248	0.105532	normal	0.0578944	0.665854	normal	0.0710151	0.660426	normal	1.67559e-05	1.90241	up
arahy.Tifrunner.gnm1.ann1.64GWQS	SNF2	0.467922	-0.259515	normal	0.759445	0.14909	normal	0.408537	0.332932	normal	0.00286016	1.41098	up
arahy.Tifrunner.gnm1.ann1.F1F9U2	TALE	0.321935	-0.477196	normal	0.0177415	0.944651	normal	0.804449	-0.148091	normal	0.00681548	1.32478	up
arahy.Tifrunner.gnm1.ann1.23JWM4	TRAF	0.638782	-0.221579	normal	0.124027	0.592217	normal	0.199619	0.674147	normal	5.15248e-05	1.74205	up
arahy.Tifrunner.gnm1.ann1.XN7UED	Trihelix	0.00400586	-0.848126	normal	0.0799874	0.620861	normal	0.0575095	-0.760877	normal	0.00108126	1.44013	up
arahy.Tifrunner.gnm1.ann1.18MKU2	WRKY	WE	WE	WE	WE	WE	WE	0.811205	-0.397572	normal	0.00894761	2.18283	up
arahy.Tifrunner.gnm1.ann1.B8J05C	WRKY	0.244788	0.552514	normal	0.150047	0.729872	normal	0.0859647	0.872429	normal	0.000185862	1.83612	up
arahy.Tifrunner.gnm1.ann1.R6L1G9	SNF2	WE	WE	WE	WE	WE	WE	WE	WE	WE	2.36777e-06	4.45345	up
arahy.Tifrunner.gnm1.ann1.P1SHIC	TAZ	WE	WE	WE	WE	WE	WE	WE	WE	WE	0.000425449	4.79072	up
arahy.Tifrunner.gnm1.ann1.RX34PI	ERF	1.01012e-06	-1.53068	down	1.1104e-07	-1.81224	down	0.0305741	-0.864703	normal	0.346783	-0.529843	normal
arahy.Tifrunner.gnm1.ann1.X9M6WH	ERF	1.11592e-11	-1.80062	down	1.29042e-16	-2.5132	down	0.584946	0.527861	normal	0.187762	-2.04107	normal
arahy.Tifrunner.gnm1.ann1.3D7MPL	ERF	1.38124e-06	-1.46909	down	0.00167554	-2.12457	down	0.290843	-2.24068	normal	0.517425	-1.3232	normal
arahy.Tifrunner.gnm1.ann1.3SI8EE	B3	0.000133953	-1.18381	down	0.000227232	-1.52848	down	0.0759887	-0.909727	normal	0.121877	-0.885085	normal
arahy.Tifrunner.gnm1.ann1.PDIL34	B3	1.03363e-09	-1.64188	down	2.24383e-08	-1.69145	down	0.346515	-1.8864	normal	0.182035	-3.35792	normal
arahy.Tifrunner.gnm1.ann1.2031JR	bHLH	5.81801e-11	-2.78387	down	1.28552e-05	-1.93249	down	0.0793317	-2.76924	normal	0.524207	-0.834968	normal
arahy.Tifrunner.gnm1.ann1.LKX9XM	bZIP	3.81039e-05	-1.27104	down	5.27156e-05	-2.90634	down	0.25012	-1.205	normal	WE	WE	WE
arahy.Tifrunner.gnm1.ann1.M9WVP0	Dof	0.000443777	-1.03185	down	0.00068212	-1.11051	down	0.473032	-0.329973	normal	0.0693547	-1.11216	normal
arahy.Tifrunner.gnm1.ann1.HHX0PC	GATA	5.58165e-07	-1.65714	down	0.0024304	-1.09121	down	0.0253157	-2.23657	normal	0.0271549	-2.30087	normal
arahy.Tifrunner.gnm1.ann1.LXQM1X	C2H2	0.00421256	-1.58143	down	2.11478e-05	-1.44934	down	0.183621	-1.70646	normal	0.522458	0.579156	normal
Arachis_hypogaea_newGene_17145	C2H2	0.0099381	-1.14382	down	0.0026655	-1.74538	down	0.0380407	-1.05851	normal	0.159256	-1.15206	normal
arahy.Tifrunner.gnm1.ann1.17JY83	G2-like	0.00660495	-2.31207	down	0.00487246	-2.54712	down	WE	WE	WE	0.64324	-1.64208	normal
arahy.Tifrunner.gnm1.ann1.WUKV82	TALE	8.88047e-10	-1.85083	down	4.8663e-08	-1.74238	down	0.207812	-2.28113	normal	0.372686	-1.52641	normal
arahy.Tifrunner.gnm1.ann1.1Z1K26	HD-ZIP	5.62443e-14	-2.49645	down	0.000611859	-1.18575	down	0.0115143	-1.04335	normal	0.7494	-0.346036	normal
arahy.Tifrunner.gnm1.ann1.1D5X8L	Jumonji	1.88422e-15	-3.13638	down	1.9213e-07	-2.13949	down	0.0994856	-1.94051	normal	0.200117	-1.48235	normal
arahy.Tifrunner.gnm1.ann1.U9CUV0	LOB	0.000528387	-1.9976	down	1.15857e-06	-1.02905	down	0.0457959	-2.98376	normal	0.384047	-1.27543	normal
arahy.Tifrunner.gnm1.ann1.D23SI7	MYB	1.44648e-06	-2.58088	down	0.0091028	-1.51971	down	0.0105135	-1.79537	normal	0.324123	-0.919259	normal
arahy.Tifrunner.gnm1.ann1.55VECQ	MYB-related	4.82992e-10	-4.03628	down	1.8871e-05	-1.51662	down	WE	WE	WE	WE	WE	WE
arahy.Tifrunner.gnm1.ann1.FHJ4BK	NAC	0.003903	-2.41889	down	0.00200787	-2.67988	down	0.348622	-1.58895	normal	0.481444	-1.26906	normal
arahy.Tifrunner.gnm1.ann1.14IBSY	NF-YA	0.000579836	-1.12262	down	0.00137368	-1.17473	down	0.0563457	-0.764981	normal	0.339996	-0.593819	normal
arahy.Tifrunner.gnm1.ann1.K8VWCH	NF-YA	3.23717e-07	-1.19306	down	0.00449855	-1.8531	down	WE	WE	WE	WE	WE	WE
arahy.Tifrunner.gnm1.ann1.LCQF6T	PHD	5.60959e-07	-1.42504	down	1.2141e-06	-1.53987	down	0.0940635	-0.646097	normal	0.973643	0.0237156	normal
arahy.Tifrunner.gnm1.ann1.TP2IXW	PHD	5.57867e-08	-1.51404	down	8.14243e-08	-1.67103	down	0.0288997	-0.824219	normal	0.263534	-0.552686	normal
arahy.Tifrunner.gnm1.ann1.A4CVPZ	WRKY	0.000201605	-2.38864	down	7.77588e-07	-1.28581	down	WE	WE	WE	WE	WE	WE
arahy.Tifrunner.gnm1.ann1.QEK7F9	AP2	7.77438e-06	-1.27564	down	0.559338	-0.267486	normal	0.024846	-0.801282	normal	0.141297	-0.726519	normal
arahy.Tifrunner.gnm1.ann1.8ZPK8F	ERF	5.7733e-07	-1.38531	down	0.498287	0.283271	normal	0.0757923	-0.661484	normal	0.0151361	1.11547	normal
arahy.Tifrunner.gnm1.ann1.KRC5M1	AUX/IAA	0.00368997	-1.35921	down	0.21434	-0.682702	normal	0.3953	-1.78335	normal	0.906951	0.368634	normal
arahy.Tifrunner.gnm1.ann1.8QDS1I	AUX/IAA	7.85121e-05	-1.69962	down	0.105891	-0.785739	normal	0.366894	-1.96635	normal	0.89973	0.343165	normal
arahy.Tifrunner.gnm1.ann1.944YYF	AUX/IAA	0.000514619	-1.06705	down	0.335507	-0.413947	normal	0.168396	-1.31918	normal	0.185016	-1.35345	normal
arahy.Tifrunner.gnm1.ann1.I4ZNT8	BBR-BPC	5.22595e-05	-1.08198	down	0.00814273	-0.874026	normal	0.0240811	-0.799797	normal	0.104957	-0.781137	normal
arahy.Tifrunner.gnm1.ann1.4TH67S	bHLH	0.00663328	-2.20375	down	0.526549	-0.523552	normal	WE	WE	WE	WE	WE	WE
arahy.Tifrunner.gnm1.ann1.SVL5FL	bHLH	0.00341382	-1.61029	down	0.123891	-0.972132	normal	0.0199284	-1.78329	normal	0.199477	-1.14962	normal
arahy.Tifrunner.gnm1.ann1.P7Z3M8	bHLH	0.00126028	-1.05021	down	0.816296	-0.10865	normal	0.450142	-0.330035	normal	0.149227	0.690923	normal
arahy.Tifrunner.gnm1.ann1.TV80DA	bHLH	0.00063983	-1.28283	down	0.341841	-0.471175	normal	0.199699	0.548299	normal	0.835248	0.174175	normal
arahy.Tifrunner.gnm1.ann1.03LME3	bHLH	2.95518e-05	-1.2014	down	0.6374	-0.224909	normal	0.0279578	-0.788817	normal	0.247507	-0.612238	normal
arahy.Tifrunner.gnm1.ann1.6NN0YE	bZIP	0.00016716	-1.26304	down	0.0868626	-0.65346	normal	0.163817	-1.32858	normal	0.150121	-1.42674	normal
arahy.Tifrunner.gnm1.ann1.AWSU0J	bZIP	5.96745e-06	-1.36028	down	0.177378	-0.556741	normal	0.263677	-0.432985	normal	0.725746	-0.195641	normal
arahy.Tifrunner.gnm1.ann1.GUPV5U	GATA	1.72341e-06	-1.67076	down	0.0655204	-0.73242	normal	0.0853898	-1.75934	normal	0.0615896	-2.10309	normal
arahy.Tifrunner.gnm1.ann1.69GKHF	YABBY	7.62875e-05	-1.35957	down	0.217395	-0.508899	normal	0.0178544	-2.13928	normal	0.184639	-1.12366	normal
arahy.Tifrunner.gnm1.ann1.M32IQ6	C2H2	0.00993803	-1.08293	down	0.186341	-0.652186	normal	0.201983	-0.742896	normal	0.129998	-1.07936	normal
Arachis_hypogaea_newGene_14463	C3H	4.23567e-12	-1.87788	down	0.469165	0.326672	normal	0.0356617	-0.776478	normal	0.0374972	1.03578	normal
arahy.Tifrunner.gnm1.ann1.798WTR	EIL	0.000216397	-1.19421	down	0.827452	-0.134016	normal	0.0250623	-0.905778	normal	0.816377	-0.167899	normal
arahy.Tifrunner.gnm1.ann1.UB10Y8	G2-like	7.70692e-05	-1.16745	down	0.077441	-0.679927	normal	0.539825	-0.268827	normal	0.673094	-0.28449	normal
arahy.Tifrunner.gnm1.ann1.5G8LZC	HD-ZIP	0.000539292	-1.2751	down	0.202621	-0.558499	normal	0.0853487	-0.851403	normal	0.0504494	-1.03167	normal
arahy.Tifrunner.gnm1.ann1.6FN146	LOB	0.000162596	-2.3061	down	0.397025	-0.673976	normal	WE	WE	WE	0.391829	-1.64857	normal
arahy.Tifrunner.gnm1.ann1.H6YQSI	LOB	0.00338302	-1.28831	down	0.237148	-0.662077	normal	0.127813	-2.23123	normal	0.0840208	-2.92394	normal
arahy.Tifrunner.gnm1.ann1.G922MD	MIKC_MADS	0.00342777	-1.19671	down	0.994388	-0.0200263	normal	0.0495509	-0.939124	normal	0.66045	-0.388572	normal
arahy.Tifrunner.gnm1.ann1.H916D0	MIKC_MADS	4.57249e-06	-1.46524	down	0.642832	-0.22259	normal	0.179577	-0.56288	normal	0.407348	-0.492089	normal
arahy.Tifrunner.gnm1.ann1.K1S2P8	M-type_MADS	0.00227532	-1.88839	down	0.408108	0.570013	normal	0.0377923	-1.57718	normal	0.941959	-0.0790893	normal
arahy.Tifrunner.gnm1.ann1.1YUA0M	mTERF	0.00177778	-1.18611	down	0.079301	-1.08785	normal	0.116995	-0.752693	normal	0.846571	-0.338308	normal
arahy.Tifrunner.gnm1.ann1.9FHV3M	mTERF	0.000143738	-1.47539	down	0.0743205	-0.801971	normal	0.015161	-1.24046	normal	0.793561	-0.206975	normal
arahy.Tifrunner.gnm1.ann1.9ETY0Z	MYB	0.00295303	-1.53665	down	0.924908	0.0919227	normal	0.087084	-2.24969	normal	0.394987	-1.29001	normal
arahy.Tifrunner.gnm1.ann1.UX5VDV	MYB	7.58156e-07	-1.68848	down	0.879533	0.0956495	normal	0.0355675	-0.91109	normal	0.909427	0.104691	normal
arahy.Tifrunner.gnm1.ann1.QZK539	MYB	4.1311e-06	-1.51815	down	0.496912	-0.321333	normal	0.0119778	-1.16299	normal	0.987396	0.0388691	normal
arahy.Tifrunner.gnm1.ann1.CDS96U	MYB	3.40827e-08	-3.06694	down	0.216775	-0.76785	normal	0.0318495	-1.3539	normal	0.376624	0.597999	normal
arahy.Tifrunner.gnm1.ann1.83Q9A2	NAC	0.000643746	-1.33793	down	0.317988	0.573306	normal	0.0117359	-1.27719	normal	0.269339	0.907101	normal
arahy.Tifrunner.gnm1.ann1.JSN7JY	PHD	0.00264798	-1.45095	down	0.462769	0.431947	normal	0.0533306	-2.22797	normal	0.35765	0.62861	normal
arahy.Tifrunner.gnm1.ann1.Y3MCKA	PHD	0.000301875	-1.30157	down	0.0101133	-1.04756	normal	0.0128158	-1.08017	normal	0.137142	-0.839922	normal
arahy.Tifrunner.gnm1.ann1.JRR1U5	PHD	3.30978e-05	-1.10836	down	0.826857	-0.103558	normal	0.0134047	-0.876783	normal	0.0715058	-0.894803	normal
arahy.Tifrunner.gnm1.ann1.GR8EZE	PLATZ	0.00017278	-1.11967	down	0.185076	-0.527259	normal	0.386966	-0.335319	normal	0.351693	0.539477	normal
arahy.Tifrunner.gnm1.ann1.8B0ZRL	SET	0.00832157	-1.35747	down	0.687719	-0.294235	normal	0.728625	-0.2613	normal	0.435215	1.08911	normal
arahy.Tifrunner.gnm1.ann1.E6VYRG	SET	4.85697e-05	-1.74463	down	0.146213	-1.00391	normal	0.0668873	-1.07912	normal	0.989762	0.0178372	normal
arahy.Tifrunner.gnm1.ann1.0RI6JJ	SRS	0.00131356	-1.05072	down	0.895331	-0.0830279	normal	0.434882	-0.371848	normal	0.5295	0.415617	normal
arahy.Tifrunner.gnm1.ann1.D773D7	TAZ	0.00100037	-1.07911	down	0.848053	-0.110665	normal	0.358298	-0.426838	normal	0.440567	0.464869	normal
arahy.Tifrunner.gnm1.ann1.60VMKJ	C2H2	1.23584e-06	#REF!	down	0.00129749	#REF!	normal	0.99024	-0.00475393	normal	0.992278	-0.0174399	normal
arahy.Tifrunner.gnm1.ann1.KDEH1Y	ERF	0.951057	0.0613222	normal	0.0068053	-1.84551	down	0.135279	-1.10805	normal	0.0303412	-1.76437	normal
arahy.Tifrunner.gnm1.ann1.8D6Z2X	B3	0.0425843	-0.639821	normal	0.00120727	-1.09016	down	0.505643	-0.980553	normal	0.336563	-1.58192	normal
arahy.Tifrunner.gnm1.ann1.G0KCTK	BES1	0.778071	-0.222094	normal	0.00873061	-1.91174	down	0.980784	-0.0326933	normal	WE	WE	WE
arahy.Tifrunner.gnm1.ann1.I442D3	bHLH	0.491915	0.339683	normal	0.00411067	-1.0484	down	0.921858	-0.126584	normal	0.290811	-1.21316	normal
arahy.Tifrunner.gnm1.ann1.36H91F	GATA	0.2839	-0.791301	normal	0.00559613	-2.24161	down	WE	WE	WE	WE	WE	WE
arahy.Tifrunner.gnm1.ann1.AGE02H	C2H2	0.00350168	-0.81309	normal	0.000669339	-1.08165	down	0.192436	-0.500415	normal	0.26864	-0.578428	normal
arahy.Tifrunner.gnm1.ann1.DC1LDI	FAR1	0.5369	-0.253356	normal	0.00187396	-1.24823	down	0.694276	-0.231538	normal	0.139348	-0.958321	normal
arahy.Tifrunner.gnm1.ann1.CV28ZI	GNAT	0.0865065	0.70184	normal	0.00242927	-1.70298	down	0.340231	0.993566	normal	WE	WE	WE
arahy.Tifrunner.gnm1.ann1.USM880	GNAT	0.606493	-0.261621	normal	0.00526864	-1.49182	down	0.870878	-0.198916	normal	0.0632361	-2.9041	normal
arahy.Tifrunner.gnm1.ann1.8N5BV1	GRAS	0.105289	-0.633596	normal	0.000183794	-1.59022	down	0.399613	-0.46796	normal	0.037894	-1.38921	normal
arahy.Tifrunner.gnm1.ann1.M96WLV	GRAS	0.120354	0.47697	normal	0.00159913	-1.27964	down	0.0782408	0.687711	normal	0.0262819	-1.18621	normal
arahy.Tifrunner.gnm1.ann1.VK2HD8	HD-ZIP	0.0313235	0.658036	normal	0.000297681	-1.32022	down	0.0414801	0.80565	normal	0.7035	0.288942	normal
arahy.Tifrunner.gnm1.ann1.GW3WU5	HSF	0.135942	0.705486	normal	1.44927e-05	-2.62978	down	0.416832	0.738765	normal	0.235425	1.07002	normal
arahy.Tifrunner.gnm1.ann1.5FT298	HSF	0.287405	0.668602	normal	2.17341e-07	-3.15668	down	0.992392	0.00330386	normal	0.948024	-0.0660162	normal
arahy.Tifrunner.gnm1.ann1.5F5RCQ	IWS1	0.307045	-0.521341	normal	0.000222184	-1.98439	down	0.223975	-1.84366	normal	0.207788	-2.16154	normal
arahy.Tifrunner.gnm1.ann1.S31KRA	LUG	0.192439	-0.927218	normal	5.33382e-06	-1.48417	down	0.556544	-0.758943	normal	0.318095	-1.74971	normal
arahy.Tifrunner.gnm1.ann1.2DN1X0	MYB	0.861134	-0.102599	normal	6.19709e-05	-1.72257	down	0.101563	-1.02197	normal	0.0194428	-1.63139	normal
arahy.Tifrunner.gnm1.ann1.NCBN9K	MYB-related	0.0533856	-0.682235	normal	0.00225687	-1.17826	down	0.12418	-0.747141	normal	0.0299078	-1.28409	normal
arahy.Tifrunner.gnm1.ann1.7IDQ3T	MYB-related	0.152836	-0.613342	normal	0.0057087	-1.41134	down	0.46433	-0.470729	normal	0.437934	-0.653946	normal
arahy.Tifrunner.gnm1.ann1.8XPX7R	NF-YB	0.804719	-0.100979	normal	0.000952216	-1.08436	down	0.143687	-0.60329	normal	0.0648595	-0.912765	normal
arahy.Tifrunner.gnm1.ann1.WAP6P7	S1Fa-like	0.115483	-0.691937	normal	0.00353588	-1.45025	down	0.44242	-0.500378	normal	0.0164085	-1.8103	normal
arahy.Tifrunner.gnm1.ann1.3EP048	SET	0.0281284	-0.844272	normal	0.0014211	-2.08387	down	0.155493	-0.664373	normal	0.0849328	-1.08549	normal
arahy.Tifrunner.gnm1.ann1.RFA32V	SNF2	0.725436	0.462156	normal	0.00862455	-2.07485	down	0.604377	0.313446	normal	0.0298351	-1.94582	normal
arahy.Tifrunner.gnm1.ann1.TC9Y2U	SNF2	0.0361512	0.847243	normal	1.44265e-06	-2.68975	down	0.613701	0.304576	normal	0.0374729	-1.62433	normal
arahy.Tifrunner.gnm1.ann1.EZ2Q4B	SNF2	0.177147	-0.489143	normal	0.00326198	-1.10093	down	0.175265	-0.630766	normal	0.0370832	-1.17883	normal
arahy.Tifrunner.gnm1.ann1.9T2CEP	Trihelix	0.0196905	-0.928131	normal	0.00329634	-1.331	down	0.0650479	-2.59563	normal	0.453461	-1.12753	normal
arahy.Tifrunner.gnm1.ann1.K5DIHH	ARID	0.00481955	1.393	up	0.00930897	1.79848	up	0.130817	1.03777	normal	0.053811	1.4398	normal
arahy.Tifrunner.gnm1.ann1.Y4D700	B3	0.0084621	1.69016	up	0.000848592	1.32302	up	0.240687	1.05118	normal	WE	WE	WE
arahy.Tifrunner.gnm1.ann1.29DZAQ	ARF	0.000680983	1.66736	up	4.63595e-05	1.63191	up	0.0101324	2.34938	normal	0.133056	1.17954	normal
arahy.Tifrunner.gnm1.ann1.B833GN	bHLH	7.77438e-06	1.45943	up	1.47949e-13	4.07039	up	WE	WE	WE	WE	WE	WE
arahy.Tifrunner.gnm1.ann1.VC0Q3E	bHLH	5.95974e-05	1.49145	up	0.00649079	1.76976	up	0.0220728	1.60042	normal	0.236197	1.29987	normal
arahy.Tifrunner.gnm1.ann1.WVIE7L	bHLH	0.00664969	3.23761	up	1.52904e-05	2.13179	up	WE	WE	WE	WE	WE	WE
arahy.Tifrunner.gnm1.ann1.WD5AW4	bHLH	0.00116743	1.09641	up	0.00524782	1.50501	up	0.170261	0.627371	normal	0.040574	1.04594	normal
arahy.Tifrunner.gnm1.ann1.MX4LCS	bHLH	0.000539117	2.38018	up	0.00054375	1.71181	up	0.215343	1.98563	normal	0.136801	1.64545	normal
arahy.Tifrunner.gnm1.ann1.5BA4ES	bHLH	0.00124035	2.1428	up	1.08624e-07	1.89072	up	0.288895	1.65002	normal	0.052989	1.84841	normal
arahy.Tifrunner.gnm1.ann1.D615WN	bHLH	0.00196243	1.06591	up	0.00202138	1.1143	up	0.209745	1.06561	normal	0.0282943	1.05786	normal
arahy.Tifrunner.gnm1.ann1.3M73WP	bZIP	8.67938e-08	1.16198	up	0.0057177	2.07897	up	0.0797667	0.694927	normal	0.0141126	1.13845	normal
Arachis_hypogaea_newGene_1573	bZIP	0.000961463	2.47413	up	3.54628e-06	3.35533	up	WE	WE	WE	0.926209	0.191694	normal
arahy.Tifrunner.gnm1.ann1.34G278	Dof	0.000378256	1.97308	up	0.00033457	2.10257	up	0.0298301	1.46158	normal	0.165345	2.29729	normal
arahy.Tifrunner.gnm1.ann1.V4I8CJ	GATA	2.09866e-05	1.22966	up	2.14417e-06	1.46268	up	0.0522947	0.830209	normal	0.102436	1.16376	normal
arahy.Tifrunner.gnm1.ann1.G39TQA	C2H2	0.00921695	1.42799	up	2.33967e-05	1.06047	up	0.666725	0.322517	normal	0.643975	0.428642	normal
arahy.Tifrunner.gnm1.ann1.0GB9DR	C3H	0.000445676	1.06106	up	0.0017475	1.10345	up	0.0171567	0.918868	normal	0.428998	0.835443	normal
arahy.Tifrunner.gnm1.ann1.9LNM8S	GRAS	8.27401e-15	5.6051	up	1.47947e-06	7.73797	up	WE	WE	WE	WE	WE	WE
arahy.Tifrunner.gnm1.ann1.41Y8R9	GRF	4.76363e-06	2.54836	up	0.000670472	1.53445	up	0.035239	1.65061	normal	WE	WE	WE
arahy.Tifrunner.gnm1.ann1.CH5FEK	HD-ZIP	0.000611859	1.77761	up	0.0071472	2.15144	up	0.0414524	1.55075	normal	WE	WE	WE
arahy.Tifrunner.gnm1.ann1.PF87F4	HD-ZIP	2.79621e-05	1.44556	up	8.26067e-13	2.96885	up	0.0599187	1.30002	normal	0.423448	0.75913	normal
arahy.Tifrunner.gnm1.ann1.YTT6SR	HD-ZIP	1.6258e-05	2.24774	up	1.42656e-20	3.81131	up	0.245808	0.801909	normal	0.184398	1.02376	normal
arahy.Tifrunner.gnm1.ann1.PLVV0P	WOX	0.00068212	4.29768	up	6.16348e-09	4.33776	up	WE	WE	WE	WE	WE	WE
arahy.Tifrunner.gnm1.ann1.K4CW46	MYB	6.93327e-05	1.25094	up	0.000147151	2.28601	up	0.770101	0.298747	normal	0.149718	1.94058	normal
arahy.Tifrunner.gnm1.ann1.ARS1HB	MYB	1.869e-05	2.69073	up	0.00302147	2.74001	up	0.0147188	1.86177	normal	0.0396118	2.29585	normal
arahy.Tifrunner.gnm1.ann1.YX3ICE	MYB	1.75489e-08	2.39948	up	0.00736557	1.64192	up	0.0249364	1.4146	normal	0.067208	1.36113	normal
arahy.Tifrunner.gnm1.ann1.S8NMKG	MYB	1.47678e-08	1.98346	up	9.51313e-11	2.28777	up	0.056096	1.32461	normal	0.0531935	2.28546	normal
arahy.Tifrunner.gnm1.ann1.N49JF0	PLATZ	3.61942e-05	2.14664	up	0.00566455	1.74439	up	0.0354067	1.38691	normal	0.16065	1.32656	normal
arahy.Tifrunner.gnm1.ann1.78DCKG	SBP	5.84498e-05	3.15952	up	9.17335e-05	1.15848	up	WE	WE	WE	WE	WE	WE
arahy.Tifrunner.gnm1.ann1.Y93M2M	SBP	0.00177897	1.26361	up	1.01452e-05	1.19981	up	0.231171	0.702904	normal	0.946509	0.075173	normal
arahy.Tifrunner.gnm1.ann1.X1SA4Y	SRS	3.52538e-06	1.2473	up	0.00907222	1.35727	up	0.0530349	0.867228	normal	0.414756	1.18203	normal
arahy.Tifrunner.gnm1.ann1.FL9AGG	TUB	0.000469806	1.00587	up	1.90142e-07	1.99502	up	0.0212763	0.856664	normal	0.0237653	1.45869	normal
arahy.Tifrunner.gnm1.ann1.ZTD7SX	WRKY	2.17395e-06	1.73239	up	4.41374e-10	5.01691	up	WE	WE	WE	WE	WE	WE
arahy.Tifrunner.gnm1.ann1.I9PJJN	WRKY	1.28899e-05	1.86991	up	0.00245001	2.33191	up	0.198218	1.10942	normal	WE	WE	WE
arahy.Tifrunner.gnm1.ann1.17GHQZ	ERF	0.00828265	1.95699	up	0.048166	0.392814	normal	0.040423	1.69041	normal	WE	WE	WE
arahy.Tifrunner.gnm1.ann1.32M24S	AUX/IAA	9.93326e-10	1.79801	up	0.170807	1.32007	normal	0.0108842	1.57136	normal	0.223966	0.971301	normal
arahy.Tifrunner.gnm1.ann1.B09RYD	ARF	0.00454534	1.65308	up	0.0729621	-0.556401	normal	0.031617	1.59947	normal	WE	WE	WE
arahy.Tifrunner.gnm1.ann1.577H6Y	bHLH	0.0042895	3.2014	up	0.00874184	0.528524	normal	WE	WE	WE	WE	WE	WE
arahy.Tifrunner.gnm1.ann1.S6MTJ1	bZIP	0.00936299	1.51652	up	0.304344	0.851834	normal	0.0683064	1.41388	normal	0.0383237	1.67213	normal
arahy.Tifrunner.gnm1.ann1.MHQ5U3	bZIP	0.0014848	1.88401	up	0.826064	0.228914	normal	0.0968622	1.19349	normal	0.670472	0.426653	normal
arahy.Tifrunner.gnm1.ann1.5XCD2W	bZIP	1.02827e-05	2.7172	up	0.93133	-0.0872929	normal	0.0214387	1.59955	normal	0.449389	0.761872	normal
arahy.Tifrunner.gnm1.ann1.XUU1M8	Dof	0.000293657	2.22633	up	4.0574e-05	0.818394	normal	0.0147947	1.92402	normal	WE	WE	WE
arahy.Tifrunner.gnm1.ann1.8JQN9V	C2H2	0.000143165	1.05863	up	0.0245857	0.806185	normal	0.43156	0.333023	normal	0.78532	0.157705	normal
arahy.Tifrunner.gnm1.ann1.YHR4LX	C2H2	8.05296e-05	1.08155	up	0.096569	0.583705	normal	0.00625102	0.934725	normal	0.550806	0.364358	normal
arahy.Tifrunner.gnm1.ann1.6V6YZC	C3H	0.00850448	1.57742	up	0.495665	0.648898	normal	WE	WE	WE	WE	WE	WE
arahy.Tifrunner.gnm1.ann1.N565XM	C3H	2.54171e-05	1.20373	up	0.365644	0.406194	normal	0.126294	0.62154	normal	0.0119568	1.1624	normal
arahy.Tifrunner.gnm1.ann1.3LDH3N	C3H	0.000968933	1.02361	up	0.701477	-0.198262	normal	0.0595509	0.810243	normal	0.427843	0.653825	normal
Arachis_hypogaea_newGene_14550	FAR1	0.00236884	1.4878	up	0.286299	0.828332	normal	WE	WE	WE	WE	WE	WE
arahy.Tifrunner.gnm1.ann1.L5PTYD	GNAT	1.42662e-07	2.32728	up	1	0.0315126	normal	0.0161561	1.33536	normal	0.615138	0.473943	normal
arahy.Tifrunner.gnm1.ann1.XHC94G	GNAT	0.00150676	1.07906	up	0.47856	0.401689	normal	0.0351795	0.894166	normal	0.931934	-0.0665681	normal
arahy.Tifrunner.gnm1.ann1.Y3SZAS	GNAT	8.1444e-05	1.1836	up	0.00688692	0.953207	normal	0.322745	0.44887	normal	0.397477	0.737696	normal
arahy.Tifrunner.gnm1.ann1.EY9JW7	GRF	0.00363875	1.0339	up	0.0906035	0.764243	normal	0.213641	0.598106	normal	0.0752814	0.975724	normal
arahy.Tifrunner.gnm1.ann1.HL76U9	GRF	0.00187531	1.10233	up	0.144813	0.698528	normal	0.202356	0.605731	normal	0.0890185	0.938604	normal
arahy.Tifrunner.gnm1.ann1.2N8YK5	HD-ZIP	0.00550763	1.58831	up	0.633278	0.481043	normal	0.156697	0.90781	normal	0.847862	-0.232496	normal
arahy.Tifrunner.gnm1.ann1.U1N8T2	HD-ZIP	0.00107273	1.21546	up	0.364169	-0.400709	normal	0.199125	0.633785	normal	0.29501	-0.607177	normal
arahy.Tifrunner.gnm1.ann1.S8H407	HD-ZIP	0.00875174	1.02433	up	0.570701	-0.277381	normal	0.345205	0.532551	normal	0.420573	-0.494395	normal
arahy.Tifrunner.gnm1.ann1.8F15T7	HMG	0.000799309	1.17213	up	0.401306	0.440856	normal	0.595179	0.25425	normal	0.0280438	1.63147	normal
arahy.Tifrunner.gnm1.ann1.6TV8QX	M-type_MADS	0.000392019	2.13849	up	0.862629	0.209991	normal	0.0566071	1.47044	normal	WE	WE	WE
arahy.Tifrunner.gnm1.ann1.U8F7KB	MYB	0.00431179	1.48275	up	0.794387	-0.287225	normal	0.159591	1.18886	normal	WE	WE	WE
arahy.Tifrunner.gnm1.ann1.T1CM6G	MYB	3.58969e-05	1.12944	up	0.242011	0.456678	normal	0.294431	0.430272	normal	1	-0.070181	normal
arahy.Tifrunner.gnm1.ann1.R24AWJ	MYB-related	4.36421e-05	2.36082	up	0.698473	0.444719	normal	0.0277511	1.60873	normal	WE	WE	WE
arahy.Tifrunner.gnm1.ann1.C2LCIC	PHD	0.000105222	1.72718	up	0.129896	-1.19021	normal	0.0198984	1.44478	normal	WE	WE	WE
arahy.Tifrunner.gnm1.ann1.5V2EV5	S1Fa-like	0.00259954	1.04974	up	0.916553	0.0883934	normal	0.504534	-0.299267	normal	0.120858	-0.852014	normal
arahy.Tifrunner.gnm1.ann1.CR8XX2	SBP	0.000145344	1.2159	up	0.892468	-0.0800482	normal	0.41839	0.432767	normal	0.214012	-0.777159	normal
arahy.Tifrunner.gnm1.ann1.K909MU	SET	0.00025827	1.29268	up	0.120921	0.765036	normal	0.101513	0.773824	normal	0.260913	0.705109	normal
arahy.Tifrunner.gnm1.ann1.U79B3Z	SET	1.98165e-07	1.77512	up	0.0442304	1.28716	normal	0.107147	0.798604	normal	0.845243	0.159605	normal
arahy.Tifrunner.gnm1.ann1.1287G1	SNF2	0.00985626	1.34399	up	0.730072	0.36834	normal	0.0254966	1.56922	normal	WE	WE	WE
arahy.Tifrunner.gnm1.ann1.192FJ1	Trihelix	2.62327e-06	1.91396	up	0.339106	-0.709333	normal	0.0166463	2.19524	normal	0.0867976	-2.15489	normal
arahy.Tifrunner.gnm1.ann1.708L2Y	Trihelix	0.000993024	1.35118	up	0.180296	-0.822332	normal	0.0760573	1.89217	normal	0.126289	-1.89058	normal
arahy.Tifrunner.gnm1.ann1.UJ6U13	Trihelix	0.00183547	1.03531	up	0.460267	0.394375	normal	0.150353	0.638326	normal	0.235781	0.832662	normal
arahy.Tifrunner.gnm1.ann1.3BP915	Trihelix	0.000281374	1.03565	up	0.330845	0.398473	normal	0.0145592	0.865382	normal	0.270637	0.572713	normal
arahy.Tifrunner.gnm1.ann1.MM1CBR	TUB	0.00114781	1.02182	up	0.885502	0.104336	normal	0.243626	0.673869	normal	0.563069	0.328266	normal
arahy.Tifrunner.gnm1.ann1.Y1X04L	ARF	0.115721	0.576663	normal	0.00246605	1.00616	up	0.781365	0.24967	normal	0.184667	0.658329	normal
arahy.Tifrunner.gnm1.ann1.UG7PEX	BBR-BPC	0.720012	0.174244	normal	0.00594819	1.02202	up	0.336811	0.472014	normal	0.0255231	1.1473	normal
arahy.Tifrunner.gnm1.ann1.ITUB3V	bHLH	0.00906669	0.974169	normal	0.00268717	1.04281	up	0.0475832	0.856884	normal	0.0745493	0.955664	normal
arahy.Tifrunner.gnm1.ann1.02IZMF	bHLH	0.217495	-0.498403	normal	0.000107896	1.81849	up	0.939881	0.203804	normal	0.189612	1.43849	normal
arahy.Tifrunner.gnm1.ann1.ZSV3DU	bHLH	0.295568	0.334082	normal	0.000602844	1.1241	up	0.107634	0.598733	normal	0.113622	0.767984	normal
arahy.Tifrunner.gnm1.ann1.EQL16Q	bZIP	0.797123	-0.112623	normal	0.000310219	1.1422	up	0.943627	-0.0279875	normal	0.123592	0.790034	normal
arahy.Tifrunner.gnm1.ann1.XJ3ZRF	bZIP	0.504865	0.275795	normal	0.00127995	1.04129	up	0.0206367	0.824416	normal	0.81397	0.130841	normal
arahy.Tifrunner.gnm1.ann1.9KUV83	C2H2	0.186389	0.771345	normal	0.000122195	1.81998	up	0.28733	0.702341	normal	0.231365	1.29211	normal
arahy.Tifrunner.gnm1.ann1.82BY3I	C2H2	0.194544	0.671546	normal	0.00961927	1.56956	up	0.128965	1.40473	normal	0.332895	0.865068	normal
arahy.Tifrunner.gnm1.ann1.8D9I3N	C2H2	0.00170526	0.885956	normal	0.000190389	1.18156	up	0.969483	0.0217591	normal	0.89863	0.0641035	normal
arahy.Tifrunner.gnm1.ann1.3CZ6TN	C3H	0.0394719	0.814256	normal	0.000290143	1.36886	up	0.0576637	0.933977	normal	0.0138789	1.64973	normal
arahy.Tifrunner.gnm1.ann1.S9KT6V	G2-like	0.0682454	0.863833	normal	7.85569e-05	1.64426	up	0.78262	0.181437	normal	0.130648	1.13802	normal
arahy.Tifrunner.gnm1.ann1.VJ5QJ8	G2-like	0.016254	0.898389	normal	2.17731e-05	1.49075	up	0.296098	0.641487	normal	0.0377689	1.28939	normal
arahy.Tifrunner.gnm1.ann1.KDM1H7	GNAT	0.29005	0.778288	normal	0.00878436	1.71194	up	0.897768	-0.114246	normal	0.619297	0.5444	normal
arahy.Tifrunner.gnm1.ann1.AB81A0	GRAS	0.281247	0.641523	normal	0.000181215	1.68558	up	0.653879	0.347508	normal	0.034763	1.27506	normal
arahy.Tifrunner.gnm1.ann1.71RKEA	TALE	0.282428	0.792259	normal	3.31006e-07	1.96938	up	0.0113768	1.36971	normal	0.366608	1.34361	normal
arahy.Tifrunner.gnm1.ann1.2NG6S0	HD-ZIP	0.117996	0.469085	normal	0.00019374	1.2127	up	0.112069	0.582595	normal	0.0102032	1.18758	normal
arahy.Tifrunner.gnm1.ann1.3F6TQT	MYB	0.0364616	0.934534	normal	0.00128214	2.38137	up	0.682185	-0.266632	normal	0.193784	1.86714	normal
arahy.Tifrunner.gnm1.ann1.ZNIJ0J	MYB	0.766767	0.154496	normal	2.01693e-11	2.1174	up	0.6482	-0.314616	normal	0.0729621	2.60079	normal
arahy.Tifrunner.gnm1.ann1.KP4VNB	MYB-related	0.000701604	-0.959497	normal	0.00019374	1.18641	up	0.0152904	-0.890597	normal	0.0307764	1.12511	normal
arahy.Tifrunner.gnm1.ann1.Y2L847	MYB-related	0.00301225	0.888027	normal	3.55845e-06	2.82761	up	0.00874184	0.95509	normal	0.042176	1.35389	normal
arahy.Tifrunner.gnm1.ann1.7GZ1C0	NAC	0.679722	0.326267	normal	0.00336487	1.61471	up	0.27512	0.808573	normal	0.0215386	2.02408	normal
arahy.Tifrunner.gnm1.ann1.S6585G	NF-YA	0.218053	0.566489	normal	0.000596902	1.36275	up	0.373416	-0.752351	normal	0.48166	0.9911	normal
arahy.Tifrunner.gnm1.ann1.8R729R	RWP-RK	0.0261354	0.800514	normal	1.04415e-06	1.67337	up	0.917335	0.0727691	normal	0.25838	0.563744	normal
arahy.Tifrunner.gnm1.ann1.2161LW	WRKY	0.201965	0.641482	normal	2.02988e-05	1.71356	up	0.0395489	1.26786	normal	0.0138166	1.63592	normal
arahy.Tifrunner.gnm1.ann1.431KH3	WRKY	0.06937	0.747528	normal	0.00492524	1.14463	up	0.605577	0.319138	normal	0.223648	0.746171	normal
arahy.Tifrunner.gnm1.ann1.WD74W9	WRKY	0.532445	0.287282	normal	1.75805e-12	2.17977	up	0.0179872	1.01845	normal	0.068661	1.61825	normal
