# Supplementary material for: Comparative Transcriptome-Based Mining and Expression Profiling of Transcription Factors Related to Cold Tolerance in Peanut
Source: Int J Mol Sci. 2020 Mar 11;21(6):1921. doi: 10.3390/ijms21061921 (PMC7139623; doi:10.3390/ijms21061921)
Supplement: Supplementary file 1 [file ijms-21-01921-s001.zip › Supplementary Material/Table S4.xlsx]

## Sheet: Sheet1
Table S4 List of 445 transcriptional factors in "cold-tolerant TF set".
Total RNA was extracted from three biological replicates. Time points were taken for 0 (T0, S0), 12 (T1, S1), 24 (T2, S2) h after cold stress at 6°C in NH5 (T) and FH18 (S), respectively. The values indicated in column T0, T1, T2, S0, S1 and S2 are FPKM (stands for: fragments per kilobase of transcript per million fragments mapped).
*: FDR = false discovery rate. Adjusted for multiple tests. FDR < 0.01 is considered to be statistically significant
**: FC = fold change. The FC≥ 2 , that is, |log2FC| ≥ 1 is considered as significantly differential expression
***: down : significantly downregulated (FC ≥2 and FDR <0.01); up : significantly upregulated (FC ≥2 and FDR <0.01); normal: not significantly differentialy expressed (FC < 2 or FDR >0.01)
Gene ID	TF Family	*FDR (T1/T0)	**log2FC (T1/T0)	***regulated (T1/T0)	*FDR (T2/T0)	**log2FC (T2/T0)	***regulated (T2/T0)
arahy.Tifrunner.gnm1.ann1.YSN9W3	AP2	1.8518e-06	2.1854	up	0.0459425	1.00445	normal
arahy.Tifrunner.gnm1.ann1.ZC30QF	ARF	6.35484e-06	1.50066	up	2.03526e-07	2.16689	up
arahy.Tifrunner.gnm1.ann1.6B39MA	ARF	5.75814e-09	1.90809	up	4.40994e-06	1.9219	up
arahy.Tifrunner.gnm1.ann1.X40XE7	ARF	0.00500436	1.14902	up	0.000590531	1.65595	up
arahy.Tifrunner.gnm1.ann1.ZE2N9E	ARF	0.00747251	1.63904	up	0.246744	1.17558	normal
arahy.Tifrunner.gnm1.ann1.MIX90M	ARF	0.00103163	1.22356	up	0.787381	0.136452	normal
arahy.Tifrunner.gnm1.ann1.TXU7QT	ARF	0.130648	0.576903	normal	0.00469973	1.32213	up
arahy.Tifrunner.gnm1.ann1.EBLC22	ARF	0.0176291	1.01464	normal	0.000142803	1.86258	up
arahy.Tifrunner.gnm1.ann1.9IQ583	ARF	0.0171579	1.21	normal	0.00400866	1.54434	up
arahy.Tifrunner.gnm1.ann1.YM4VCW	ARID	5.7009e-13	-3.85506	down	8.40426e-06	-2.08744	down
arahy.Tifrunner.gnm1.ann1.6V6FMV	ARID	7.49007e-05	1.3271	up	1.33962e-06	1.37557	up
arahy.Tifrunner.gnm1.ann1.AJP7R9	ARID	0.00105747	1.11276	up	0.121913	0.89553	normal
arahy.Tifrunner.gnm1.ann1.H31DAJ	ARID	0.0173466	0.973144	normal	0.00217961	1.55759	up
arahy.Tifrunner.gnm1.ann1.1C5WUF	ARID	0.293677	-0.453342	normal	0.00880841	1.15727	up
arahy.Tifrunner.gnm1.ann1.GIY6CE	ARR-B	0.000517649	1.17554	up	0.0986943	0.769751	normal
arahy.Tifrunner.gnm1.ann1.N2VZ44	AUX/IAA	0.00860085	-1.10012	down	0.153979	-0.690099	normal
arahy.Tifrunner.gnm1.ann1.PE1VQV	AUX/IAA	0.00158187	-1.33854	down	0.999257	0.0158572	normal
arahy.Tifrunner.gnm1.ann1.PH74U7	AUX/IAA	5.3192e-05	2.33522	up	0.000106992	1.89138	up
arahy.Tifrunner.gnm1.ann1.F330XL	AUX/IAA	6.57472e-25	3.52385	up	0.647971	0.348301	normal
arahy.Tifrunner.gnm1.ann1.QSK9AI	AUX/IAA	0.957182	-0.0554547	normal	0.00583636	1.93583	up
arahy.Tifrunner.gnm1.ann1.32PDNQ	AUX/IAA	0.65343	0.480326	normal	1.90724e-05	3.42835	up
arahy.Tifrunner.gnm1.ann1.0BZR9P	AUX/IAA	0.713655	0.409188	normal	1.61268e-05	3.3814	up
arahy.Tifrunner.gnm1.ann1.KUP0VV	B3	0.423724	-0.590179	normal	0.00610684	-2.11713	down
arahy.Tifrunner.gnm1.ann1.6WK0GY	B3	1.24656e-05	1.87497	up	2.51837e-05	2.1158	up
arahy.Tifrunner.gnm1.ann1.54SH3C	B3	3.21513e-08	1.93205	up	0.0212497	2.70247	normal
arahy.Tifrunner.gnm1.ann1.0HJ3TW	BAF60b	0.464361	0.304577	normal	0.00766474	1.17101	up
arahy.Tifrunner.gnm1.ann1.046HV4	BAF61b	0.0039361	-1.76572	down	0.00351728	-2.07503	down
arahy.Tifrunner.gnm1.ann1.2I1ZFA	BAF62b	0.006298	-1.78785	down	0.00393486	-2.17799	down
arahy.Tifrunner.gnm1.ann1.I2EZUU	BES1	1.53073e-13	2.4362	up	6.83785e-06	1.92932	up
arahy.Tifrunner.gnm1.ann1.31ALDJ	bHLH	2.1933e-09	-4.20012	down	0.00112908	-2.33052	down
arahy.Tifrunner.gnm1.ann1.QP9JCJ	bHLH	6.24252e-09	-2.62904	down	1.9055e-17	-5.8698	down
arahy.Tifrunner.gnm1.ann1.752ZX1	bHLH	9.04507e-05	-2.63276	down	2.9569e-13	-4.87492	down
arahy.Tifrunner.gnm1.ann1.0ZB9Y5	bHLH	0.000502274	-2.01261	down	2.70164e-05	-2.82792	down
arahy.Tifrunner.gnm1.ann1.V2ZUG7	bHLH	0.00515877	-4.07765	down	0.00172898	-5.08971	down
arahy.Tifrunner.gnm1.ann1.ZD5CML	bHLH	0.00214685	-1.26595	down	4.79136e-08	-2.56133	down
arahy.Tifrunner.gnm1.ann1.X1PT0Q	bHLH	6.29041e-10	-2.71304	down	2.00014e-12	-4.1114	down
arahy.Tifrunner.gnm1.ann1.FH0TD2	bHLH	0.000248284	-2.58082	down	0.000498273	-2.49161	down
arahy.Tifrunner.gnm1.ann1.35WB4A	bHLH	4.37537e-05	-1.46263	down	0.00607106	-1.34168	down
arahy.Tifrunner.gnm1.ann1.AUJU4A	bHLH	8.6017e-06	-1.46692	down	0.811386	-0.234636	normal
arahy.Tifrunner.gnm1.ann1.K6AK80	bHLH	0.00725006	-1.06855	down	0.639461	-0.339584	normal
arahy.Tifrunner.gnm1.ann1.1K2NHD	bHLH	4.80591e-05	-1.54968	down	0.0246674	-1.1221	normal
arahy.Tifrunner.gnm1.ann1.LBF070	bHLH	0.00322763	-1.11679	down	0.0404649	-0.975983	normal
arahy.Tifrunner.gnm1.ann1.RSI8TM	bHLH	4.81439e-05	-1.41016	down	0.255497	-0.560971	normal
arahy.Tifrunner.gnm1.ann1.4D7F7P	bHLH	0.00121795	-1.11536	down	0.0158751	-1.0776	normal
arahy.Tifrunner.gnm1.ann1.5Q88N2	bHLH	0.160998	-0.814286	normal	0.00772321	-1.84558	down
arahy.Tifrunner.gnm1.ann1.5IZP5X	bHLH	0.773849	-0.176094	normal	0.000101932	-1.97934	down
arahy.Tifrunner.gnm1.ann1.H4FASW	bHLH	0.00105894	2.99939	up	9.9931e-11	6.48451	up
arahy.Tifrunner.gnm1.ann1.TPIF41	bHLH	2.74581e-18	3.77585	up	7.95188e-12	3.31056	up
arahy.Tifrunner.gnm1.ann1.HVT10G	bHLH	9.19709e-44	10.1232	up	3.71966e-16	9.28011	up
arahy.Tifrunner.gnm1.ann1.6187DS	bHLH	2.94983e-23	3.87875	up	9.35381e-10	2.5976	up
arahy.Tifrunner.gnm1.ann1.96VLZ9	bHLH	3.80558e-23	3.78922	up	8.45376e-05	1.69659	up
arahy.Tifrunner.gnm1.ann1.1BTX43	bHLH	1.37322e-21	4.3372	up	6.84286e-11	3.37913	up
arahy.Tifrunner.gnm1.ann1.N7IIZM	bHLH	3.25126e-83	9.49839	up	5.01282e-41	8.76006	up
arahy.Tifrunner.gnm1.ann1.SWJY0L	bHLH	7.4238e-22	3.77091	up	6.36355e-05	2.54463	up
arahy.Tifrunner.gnm1.ann1.Z25GSD	bHLH	4.27153e-29	10.2581	up	6.44893e-26	9.60125	up
arahy.Tifrunner.gnm1.ann1.JV9T2X	bHLH	9.60458e-11	2.47828	up	0.0135341	-1.94936	normal
arahy.Tifrunner.gnm1.ann1.0RH9QK	bHLH	5.72082e-07	2.52303	up	0.395348	0.501517	normal
arahy.Tifrunner.gnm1.ann1.83FN4T	bHLH	1.31122e-10	3.9716	up	0.254639	1.3529	normal
arahy.Tifrunner.gnm1.ann1.2KRW4X	bHLH	1.46425e-14	3.38548	up	0.292192	-1.70144	normal
arahy.Tifrunner.gnm1.ann1.X3LKGW	bHLH	0.000272157	1.58303	up	0.830297	-0.218537	normal
arahy.Tifrunner.gnm1.ann1.5QXC4B	bHLH	7.10995e-05	1.65757	up	0.849248	-0.186497	normal
arahy.Tifrunner.gnm1.ann1.ILFA61	bHLH	0.00194706	1.0892	up	0.333607	0.500063	normal
arahy.Tifrunner.gnm1.ann1.90DV49	bHLH	0.00165336	-0.590139	normal	4.06721e-05	2.88323	up
arahy.Tifrunner.gnm1.ann1.ZB9T5X	bHLH	0.0654826	-0.83757	normal	1.02795e-10	4.01047	up
arahy.Tifrunner.gnm1.ann1.J8HG2W	bHLH	0.601374	0.273241	normal	0.000949059	3.0629	up
arahy.Tifrunner.gnm1.ann1.B9A4XU	bZIP	3.24007e-05	-1.52662	down	0.000347202	-1.72838	down
arahy.Tifrunner.gnm1.ann1.C14L30	bZIP	0.00024875	-1.36459	down	0.744468	0.221344	normal
arahy.Tifrunner.gnm1.ann1.VW4TEM	bZIP	0.000191515	-1.46265	down	0.349168	0.512888	normal
arahy.Tifrunner.gnm1.ann1.1QMW5J	bZIP	1.75951e-27	3.97886	up	8.3192e-06	5.08615	up
arahy.Tifrunner.gnm1.ann1.ZHJ1I0	bZIP	3.43038e-05	2.37493	up	0.00180941	4.74402	up
arahy.Tifrunner.gnm1.ann1.PHPT4F	bZIP	0.00479108	1.01574	up	0.00381113	1.28104	up
arahy.Tifrunner.gnm1.ann1.AVA03Z	bZIP	0.000109235	1.2941	up	0.00658191	1.19546	up
arahy.Tifrunner.gnm1.ann1.I1HQCQ	bZIP	1.39655e-05	1.72671	up	0.0947403	1.02777	normal
arahy.Tifrunner.gnm1.ann1.J541GW	bZIP	0.000382425	1.19383	up	0.0158079	1.06473	normal
arahy.Tifrunner.gnm1.ann1.9KRV5K	bZIP	0.0175806	1.40984	normal	0.00197935	3.91289	up
arahy.Tifrunner.gnm1.ann1.UJ0XJV	C2H2	5.3097e-08	-1.94485	down	0.000588654	-1.56011	down
arahy.Tifrunner.gnm1.ann1.32BR6K	C2H2	0.347016	-0.660687	normal	7.3085e-09	-3.72102	down
arahy.Tifrunner.gnm1.ann1.60QMTC	C2H2	0.0253245	-1.23914	normal	0.00642643	-1.86963	down
arahy.Tifrunner.gnm1.ann1.WE7PDB	C2H2	0.0654173	-0.91886	normal	0.000312831	-2.18734	down
arahy.Tifrunner.gnm1.ann1.55B6KH	C2H2	1.44455e-10	8.43481	up	2.59586e-61	10.5285	up
arahy.Tifrunner.gnm1.ann1.369ZBB	C2H2	0.00332587	1.50518	up	4.4341e-09	2.82689	up
arahy.Tifrunner.gnm1.ann1.U3PP50	C2H2	9.42366e-08	1.65338	up	5.21419e-05	3.57066	up
arahy.Tifrunner.gnm1.ann1.108W4S	C2H2	4.3446e-12	2.29426	up	0.418373	0.407244	normal
arahy.Tifrunner.gnm1.ann1.H7D8HY	C2H2	1.16864e-06	1.63751	up	0.0609966	1.88334	normal
arahy.Tifrunner.gnm1.ann1.PC1F1T	C2H2	7.22375e-15	5.05908	up	0.215025	1.6758	normal
arahy.Tifrunner.gnm1.ann1.MG2JR8	C2H2	2.63397e-06	1.70992	up	0.7137	0.29207	normal
arahy.Tifrunner.gnm1.ann1.YDP8E4	C2H2	2.52455e-05	1.54051	up	0.237703	0.722636	normal
arahy.Tifrunner.gnm1.ann1.5VME1B	C2H2	0.00404898	1.00454	up	0.772681	0.272687	normal
arahy.Tifrunner.gnm1.ann1.FK7XM9	C2H2	0.812423	-0.294522	normal	0.00577287	1.69667	up
arahy.Tifrunner.gnm1.ann1.6835ZM	C2H2	0.278807	0.834821	normal	2.04087e-05	2.19574	up
arahy.Tifrunner.gnm1.ann1.PI0SH3	C2H2	0.0780894	1.125	normal	9.85336e-05	2.26041	up
arahy.Tifrunner.gnm1.ann1.4MT9SK	C2H2	0.251751	0.85334	normal	1.23563e-10	2.89981	up
Arachis_hypogaea_newGene_12673	C3H	5.13514e-09	-2.98255	down	0.000337449	-2.28862	down
arahy.Tifrunner.gnm1.ann1.TRC77F	C3H	0.00445131	-1.01397	down	0.531357	0.371109	normal
arahy.Tifrunner.gnm1.ann1.I5JRZ8	C3H	0.00116393	-1.13955	down	0.669918	0.270389	normal
arahy.Tifrunner.gnm1.ann1.286K5M	C3H	1.63985e-05	1.72759	up	0.0098481	1.3905	up
arahy.Tifrunner.gnm1.ann1.A43QXH	C3H	0.00106755	1.21482	up	0.000635336	1.5428	up
arahy.Tifrunner.gnm1.ann1.Z8L4ZJ	C3H	0.000191285	2.0744	up	0.0109718	1.9608	normal
arahy.Tifrunner.gnm1.ann1.KUSZ9U	C3H	0.00552678	1.2522	up	0.90293	-0.0652645	normal
arahy.Tifrunner.gnm1.ann1.10SI56	C3H	0.00160243	1.17391	up	0.143236	0.762714	normal
arahy.Tifrunner.gnm1.ann1.C4VQXX	C3H	0.637688	0.358875	normal	0.00403683	1.71278	up
arahy.Tifrunner.gnm1.ann1.V3UUR8	CAMTA	3.85982e-15	3.71378	up	1.40092e-21	4.18287	up
arahy.Tifrunner.gnm1.ann1.V703XR	CAMTA	1.77184e-13	3.45643	up	1.91007e-18	3.87709	up
arahy.Tifrunner.gnm1.ann1.XUEC37	CAMTA	1.94619e-22	5.04624	up	2.43671e-30	5.34662	up
arahy.Tifrunner.gnm1.ann1.T8C104	CAMTA	1.67558e-13	3.15764	up	2.49145e-18	4.05039	up
arahy.Tifrunner.gnm1.ann1.4U9EUW	CAMTA	0.000783475	1.15745	up	2.24345e-05	1.83903	up
arahy.Tifrunner.gnm1.ann1.37A62C	CAMTA	0.0252756	0.796286	normal	0.00259874	1.77067	up
arahy.Tifrunner.gnm1.ann1.18SJMB	Coactivator p15	0.00200154	-1.11757	down	0.201305	-0.672221	normal
arahy.Tifrunner.gnm1.ann1.8MV22J	CO-like	7.27009e-12	-2.2413	down	0.00330754	-1.34233	down
arahy.Tifrunner.gnm1.ann1.ZUL46H	CO-like	5.78531e-10	-2.04235	down	0.00121329	-1.43121	down
arahy.Tifrunner.gnm1.ann1.E09QVI	CPP	0.0460371	0.953252	normal	0.000129511	1.84957	up
arahy.Tifrunner.gnm1.ann1.MJC4G5	CSD	0.0025581	-1.52136	down	0.286959	-0.670745	normal
arahy.Tifrunner.gnm1.ann1.PY0P22	DBB	8.75999e-12	-3.20405	down	0.092137	-0.942844	normal
arahy.Tifrunner.gnm1.ann1.Q6JUAH	DBB	1.63434e-10	2.23892	up	3.78293e-25	5.06292	up
arahy.Tifrunner.gnm1.ann1.WG32WU	DBP	0.332417	0.47826	normal	3.66746e-10	3.81406	up
arahy.Tifrunner.gnm1.ann1.0UT8YS	DBP	0.139318	0.768212	normal	8.03602e-16	4.0773	up
arahy.Tifrunner.gnm1.ann1.CH5A50	DDT	1.80896e-20	3.76534	up	5.11802e-24	4.70733	up
arahy.Tifrunner.gnm1.ann1.BS1MHB	DDT	0.000165002	1.28633	up	0.000401558	1.62995	up
arahy.Tifrunner.gnm1.ann1.9N20R9	DDT	0.000627159	1.15797	up	0.000101468	1.66815	up
arahy.Tifrunner.gnm1.ann1.NQ5KT7	Dof	0.00306975	-2.24759	down	1.48375e-05	-1.23608	down
arahy.Tifrunner.gnm1.ann1.TL4KP4	Dof	0.00120535	-2.27687	down	0.20571	-1.17687	normal
arahy.Tifrunner.gnm1.ann1.UUW3MN	E2F/DP	3.03659e-06	1.75832	up	1.98207e-13	3.13914	up
arahy.Tifrunner.gnm1.ann1.PSKQ19	ERF	0.0075482	-1.77017	down	0.00148209	-2.32239	down
arahy.Tifrunner.gnm1.ann1.DIZB8V	ERF	0.00262508	-4.46417	down	0.168171	-1.65409	normal
arahy.Tifrunner.gnm1.ann1.47NS3A	ERF	0.00932613	-1.09641	down	0.109219	1.01571	normal
arahy.Tifrunner.gnm1.ann1.HGAZ7D	ERF	0.000659827	1.22983	up	6.83685e-09	2.63972	up
arahy.Tifrunner.gnm1.ann1.ILN3K9	ERF	6.63907e-15	4.71862	up	1.53992e-25	7.33194	up
arahy.Tifrunner.gnm1.ann1.QGFJ76	ERF	4.46986e-14	3.49528	up	9.68342e-15	3.683	up
arahy.Tifrunner.gnm1.ann1.AS0C7C	ERF	2.52686e-08	2.80598	up	2.27027e-12	3.24233	up
Arachis_hypogaea_newGene_4888	ERF	7.4881e-14	4.65356	up	0.000452396	4.78889	up
arahy.Tifrunner.gnm1.ann1.88B2ED	ERF	2.14186e-07	1.70233	up	1.63083e-13	3.33847	up
arahy.Tifrunner.gnm1.ann1.IJ6373	ERF	4.73155e-07	1.66338	up	1.16603e-15	3.71481	up
arahy.Tifrunner.gnm1.ann1.F2D5GR	ERF	1.41324e-23	6.00327	up	3.58303e-09	8.8954	up
arahy.Tifrunner.gnm1.ann1.KD4831	ERF	3.129e-20	4.77277	up	1.68567e-06	4.97802	up
arahy.Tifrunner.gnm1.ann1.0UF999	ERF	1.10105e-07	4.27781	up	4.9223e-07	4.37566	up
arahy.Tifrunner.gnm1.ann1.SE8WTS	ERF	7.0957e-06	8.42985	up	1.50938e-08	5.14608	up
arahy.Tifrunner.gnm1.ann1.WDSQ8J	ERF	1.81952e-10	8.15537	up	0.00344128	10.3833	up
arahy.Tifrunner.gnm1.ann1.768P1R	ERF	5.87244e-07	4.84273	up	3.17058e-07	6.4833	up
arahy.Tifrunner.gnm1.ann1.GIJ59W	ERF	5.54721e-06	2.22505	up	7.33826e-16	8.70003	up
arahy.Tifrunner.gnm1.ann1.ARVN7W	ERF	0.00446742	3.18405	up	2.63863e-08	1.88379	up
arahy.Tifrunner.gnm1.ann1.KDI7TH	ERF	4.71613e-06	1.75227	up	0.000406433	1.67797	up
arahy.Tifrunner.gnm1.ann1.5AD0HB	ERF	0.00301349	1.7649	up	0.1504	1.56381	normal
arahy.Tifrunner.gnm1.ann1.XI0ITM	ERF	4.80387e-06	2.34873	up	0.253172	1.38623	normal
arahy.Tifrunner.gnm1.ann1.8LB9ZD	ERF	0.71416	0.188213	normal	0.00108031	1.44212	up
arahy.Tifrunner.gnm1.ann1.2MPX2Y	ERF	0.474727	0.31315	normal	0.000608536	1.82584	up
arahy.Tifrunner.gnm1.ann1.P1AWAH	FAR1	6.3177e-05	-2.0322	down	0.00511615	-1.73695	down
arahy.Tifrunner.gnm1.ann1.PZ3VGA	FAR1	0.000190351	-1.64796	down	3.74091e-07	-2.82826	down
arahy.Tifrunner.gnm1.ann1.YUMR6G	FAR1	0.000930543	-2.71383	down	0.00382279	-2.24672	down
arahy.Tifrunner.gnm1.ann1.LIZK6F	FAR1	0.0207773	-1.21226	normal	0.00956725	-1.63199	down
arahy.Tifrunner.gnm1.ann1.QI9WZR	FAR1	0.0174339	0.0268991	normal	0.00383544	2.34071	up
arahy.Tifrunner.gnm1.ann1.SSL8RB	FAR1	0.416521	0.513957	normal	0.000167251	1.77688	up
arahy.Tifrunner.gnm1.ann1.S5DSK4	G2-like	0.0014396	-1.94893	down	1.48929e-06	-3.76357	down
arahy.Tifrunner.gnm1.ann1.QX8C58	G2-like	6.00983e-07	-3.07525	down	0.0156801	-1.75009	normal
arahy.Tifrunner.gnm1.ann1.K7A0IJ	G2-like	0.000426506	-1.2122	down	0.151295	-0.701219	normal
arahy.Tifrunner.gnm1.ann1.U6QWXY	G2-like	0.00102726	-1.11822	down	0.382121	-0.493422	normal
arahy.Tifrunner.gnm1.ann1.T9R3PD	G2-like	1.02187e-05	-1.50234	down	0.356634	0.51897	normal
arahy.Tifrunner.gnm1.ann1.18QESW	G2-like	6.78861e-09	-2.04497	down	0.709034	0.192708	normal
arahy.Tifrunner.gnm1.ann1.1F2INR	G2-like	0.359133	-0.666638	normal	0.0011331	-2.606	down
arahy.Tifrunner.gnm1.ann1.J82BMM	G2-like	0.0976697	-1.02338	normal	0.00740994	-1.96712	down
arahy.Tifrunner.gnm1.ann1.Y2U02I	G2-like	4.77168e-19	4.07981	up	0.000185335	4.19603	up
arahy.Tifrunner.gnm1.ann1.MQY6TT	G2-like	2.20298e-13	4.46581	up	0.000386687	4.59603	up
arahy.Tifrunner.gnm1.ann1.GAW0T6	G2-like	0.000595	2.57704	up	0.00044707	2.89097	up
arahy.Tifrunner.gnm1.ann1.6R8KAD	G2-like	0.00101007	1.12151	up	0.124546	0.72013	normal
arahy.Tifrunner.gnm1.ann1.KK2QPE	G2-like	0.819788	0.286917	normal	0.00024446	2.53982	up
arahy.Tifrunner.gnm1.ann1.MV37LX	GATA	2.5747e-05	-3.45532	down	0.000375805	-3.03191	down
arahy.Tifrunner.gnm1.ann1.NH2FYW	GATA	0.00996213	-1.02769	down	0.0728386	-0.934573	normal
arahy.Tifrunner.gnm1.ann1.FRWT0V	GATA	0.00653533	-1.07176	down	0.0646856	-0.978528	normal
arahy.Tifrunner.gnm1.ann1.2SUK7S	GATA	3.57492e-09	-1.963	down	0.0446918	-0.968128	normal
arahy.Tifrunner.gnm1.ann1.QR3GWV	GATA	0.0240635	-1.72553	normal	0.00615561	-2.45118	down
arahy.Tifrunner.gnm1.ann1.L9U4X5	GeBP	0.000424423	-1.5376	down	0.000671775	-1.83542	down
Arachis_hypogaea_newGene_11442	GNAT	2.99093e-09	-4.51093	down	5.85431e-08	-4.51093	down
arahy.Tifrunner.gnm1.ann1.P67EX8	GNAT	5.33901e-07	-2.53453	down	0.0232929	-1.32465	normal
arahy.Tifrunner.gnm1.ann1.EUZ8JK	GNAT	1.64268e-10	-2.91104	down	0.298645	-0.55493	normal
arahy.Tifrunner.gnm1.ann1.B5KM0B	GNAT	0.00415568	-1.06133	down	0.720365	-0.21249	normal
arahy.Tifrunner.gnm1.ann1.B2PPBR	GNAT	3.48028e-09	6.39713	up	1.00267e-52	8.46769	up
arahy.Tifrunner.gnm1.ann1.P9UX8E	GRAS	0.00416614	-1.39099	down	0.0268219	-1.36365	normal
arahy.Tifrunner.gnm1.ann1.FGV4G2	GRAS	0.0132205	-1.60608	normal	9.98124e-06	-3.5392	down
Arachis_hypogaea_newGene_14004	GRAS	0.0181528	-0.911714	normal	0.00162221	-1.46474	down
arahy.Tifrunner.gnm1.ann1.8X00QX	GRAS	0.000104763	1.46154	up	3.11315e-05	2.61649	up
arahy.Tifrunner.gnm1.ann1.1BB2MM	GRAS	2.45184e-11	4.09156	up	4.37752e-16	5.5396	up
Arachis_hypogaea_newGene_15381	GRAS	4.02976e-25	5.93824	up	1.32014e-28	6.17139	up
arahy.Tifrunner.gnm1.ann1.3JIH5H	GRAS	2.61432e-05	3.05071	up	2.04544e-21	5.37603	up
Arachis_hypogaea_newGene_4412	GRAS	1.71426e-13	5.30628	up	6.17124e-31	6.16159	up
Arachis_hypogaea_newGene_18788	GRAS	5.1226e-39	5.20902	up	1.10463e-60	6.56375	up
Arachis_hypogaea_newGene_9364	GRAS	7.34962e-31	5.45207	up	1.235e-44	7.25655	up
arahy.Tifrunner.gnm1.ann1.AFHS7R	GRF	0.00262012	1.26386	up	6.3221e-08	2.46795	up
arahy.Tifrunner.gnm1.ann1.BWV8RN	GRF	0.00242408	1.31993	up	0.0415019	2.63362	normal
arahy.Tifrunner.gnm1.ann1.FWIG8T	HB-other	0.0178988	0.905207	normal	0.00174181	1.42574	up
arahy.Tifrunner.gnm1.ann1.IRYC8E	HD-ZIP	1.12349e-13	-5.30958	down	3.76471e-18	-4.72307	down
arahy.Tifrunner.gnm1.ann1.FYS41P	HD-ZIP	9.80878e-06	-3.38997	down	0.000135341	-2.09639	down
arahy.Tifrunner.gnm1.ann1.QL12SG	HD-ZIP	0.00212193	-1.04765	down	0.268129	-0.577612	normal
arahy.Tifrunner.gnm1.ann1.QLUK9J	HD-ZIP	0.0610781	0.690735	normal	4.65381e-05	-2.07654	down
arahy.Tifrunner.gnm1.ann1.0V6YW0	HD-ZIP	0.39645	0.338844	normal	3.92841e-05	-1.90752	down
arahy.Tifrunner.gnm1.ann1.U7GT3J	HD-ZIP	0.000956708	5.17426	up	4.19803e-11	5.85874	up
arahy.Tifrunner.gnm1.ann1.380HSJ	HD-ZIP	0.000101554	3.65914	up	8.02727e-11	4.86699	up
arahy.Tifrunner.gnm1.ann1.GUW9QM	HD-ZIP	0.000167759	1.27928	up	0.0515046	1.48218	normal
arahy.Tifrunner.gnm1.ann1.D5R23C	HD-ZIP	0.000469213	1.19192	up	0.173457	0.699176	normal
arahy.Tifrunner.gnm1.ann1.VQN41M	HD-ZIP	0.0690035	1.41812	normal	0.00377565	2.2062	up
arahy.Tifrunner.gnm1.ann1.PK48VF	HSF	0.000533789	1.60745	up	2.21921e-15	4.25639	up
arahy.Tifrunner.gnm1.ann1.7QKH3M	HSF	4.25141e-09	5.07496	up	2.89379e-27	9.00693	up
arahy.Tifrunner.gnm1.ann1.YFKM11	HSF	1.39473e-12	5.5773	up	3.30864e-23	9.26248	up
arahy.Tifrunner.gnm1.ann1.EUH4IG	HSF	0.000164628	1.26852	up	8.26253e-06	2.38616	up
arahy.Tifrunner.gnm1.ann1.20C5U6	HSF	0.00466813	1.31836	up	6.0729e-08	2.35313	up
arahy.Tifrunner.gnm1.ann1.XIF53R	HSF	0.00899046	1.1403	up	0.0764391	1.046	normal
arahy.Tifrunner.gnm1.ann1.Q5BT9L	HSF	0.932614	-0.130985	normal	2.03583e-08	2.45411	up
arahy.Tifrunner.gnm1.ann1.Y5X1TE	HSF	0.0611134	0.887605	normal	7.57473e-05	1.73132	up
arahy.Tifrunner.gnm1.ann1.KQ4R6B	HSF	0.383302	0.530898	normal	0.00564449	1.71534	up
arahy.Tifrunner.gnm1.ann1.FJH25Q	HSF	0.0155292	1.85586	normal	7.26651e-15	3.83265	up
arahy.Tifrunner.gnm1.ann1.B3NTUN	HSF	0.0375094	1.11747	normal	2.08173e-10	2.77137	up
arahy.Tifrunner.gnm1.ann1.42KS26	HSF	0.282831	0.605629	normal	1.60541e-05	3.22679	up
arahy.Tifrunner.gnm1.ann1.TK2Q97	IWS1	8.85527e-25	3.5084	up	2.43889e-05	3.41681	up
arahy.Tifrunner.gnm1.ann1.SF5CY1	IWS1	2.94935e-24	3.49342	up	0.00060505	3.53055	up
Arachis_hypogaea_newGene_9624	IWS1	0.00271727	1.15667	up	0.0062544	1.33388	up
Arachis_hypogaea_newGene_19082	IWS1	0.000394071	1.26643	up	4.03864e-05	1.76788	up
arahy.Tifrunner.gnm1.ann1.ZA3CQ0	IWS1	0.796653	0.134033	normal	3.72173e-09	2.63383	up
arahy.Tifrunner.gnm1.ann1.NS6D80	Jumonji	8.08658e-11	2.15955	up	1.34261e-12	3.0687	up
arahy.Tifrunner.gnm1.ann1.LD2WL8	Jumonji	4.75563e-45	6.04079	up	9.41536e-27	6.067	up
arahy.Tifrunner.gnm1.ann1.6DX332	Jumonji	1.29384e-56	7.27356	up	6.97413e-44	7.69523	up
arahy.Tifrunner.gnm1.ann1.JYC97M	Jumonji	7.77537e-13	2.81641	up	0.044084	1.32084	normal
arahy.Tifrunner.gnm1.ann1.991T1P	Jumonji	1.16333e-16	2.75443	up	0.185725	0.772659	normal
arahy.Tifrunner.gnm1.ann1.YB98JC	Jumonji	0.0266583	0.856295	normal	4.01296e-06	2.02549	up
arahy.Tifrunner.gnm1.ann1.97ZL4S	Jumonji	0.0697357	0.76864	normal	3.60221e-07	2.20567	up
arahy.Tifrunner.gnm1.ann1.DE3F1C	LIM	0.0064339	-2.15895	down	0.00356519	-2.56176	down
arahy.Tifrunner.gnm1.ann1.Z6X6WE	LOB	7.20243e-06	2.16748	up	0.00020868	2.18857	up
arahy.Tifrunner.gnm1.ann1.8E46TB	LOB	2.81799e-14	3.47208	up	5.10583e-08	3.85482	up
arahy.Tifrunner.gnm1.ann1.W74017	LSD	7.72442e-05	3.29319	up	0.132032	2.26833	normal
arahy.Tifrunner.gnm1.ann1.0IDF8B	LSD	0.0267912	0.795563	normal	0.000697509	1.43507	up
arahy.Tifrunner.gnm1.ann1.PIJN5Q	LUG	0.0103689	-1.78971	normal	0.0019815	-1.69433	down
arahy.Tifrunner.gnm1.ann1.AR1CII	LUG	1.20583e-07	4.09656	up	4.00477e-07	4.15849	up
arahy.Tifrunner.gnm1.ann1.B12291	LUG	1.70155e-05	3.75519	up	1.83257e-06	4.17292	up
arahy.Tifrunner.gnm1.ann1.5R195S	MIKC_MADS	0.000217101	-3.00379	down	0.000293748	-3.17383	down
arahy.Tifrunner.gnm1.ann1.509QUQ	MIKC_MADS	8.394e-06	-2.08276	down	8.7164e-07	-2.93592	down
arahy.Tifrunner.gnm1.ann1.SP53YQ	MIKC_MADS	0.00168359	-1.20524	down	0.00151541	-1.47548	down
arahy.Tifrunner.gnm1.ann1.SGD688	MIKC_MADS	0.00822323	-3.35553	down	0.113613	-2.01332	normal
arahy.Tifrunner.gnm1.ann1.Y0XCRM	MIKC_MADS	0.00166793	-2.49115	down	0.340194	-0.88254	normal
arahy.Tifrunner.gnm1.ann1.BJW67H	MIKC_MADS	6.57664e-09	4.44789	up	0.288324	3.48023	normal
arahy.Tifrunner.gnm1.ann1.M2T8LS	MIKC_MADS	4.55875e-05	1.91906	up	0.896396	-0.215613	normal
arahy.Tifrunner.gnm1.ann1.XIQ273	MIKC_MADS	0.0206915	2.19868	normal	0.00140918	2.51399	up
arahy.Tifrunner.gnm1.ann1.YR30XE	MIKC_MADS	0.0182748	1.68284	normal	0.00188974	2.2749	up
arahy.Tifrunner.gnm1.ann1.ATV9YP	mTERF	0.00710515	-1.338	down	0.00563297	-1.49188	down
arahy.Tifrunner.gnm1.ann1.EVW6EE	mTERF	0.00227242	-2.29529	down	0.248796	-0.949246	normal
arahy.Tifrunner.gnm1.ann1.B8P5ZC	mTERF	0.0131302	-1.09237	normal	9.89431e-07	-2.80592	down
arahy.Tifrunner.gnm1.ann1.9A9DF4	mTERF	0.325861	-0.616526	normal	0.000284425	-2.66243	down
arahy.Tifrunner.gnm1.ann1.N15UBW	mTERF	0.454515	-0.479891	normal	0.00502226	-2.0902	down
arahy.Tifrunner.gnm1.ann1.SB3XQV	mTERF	1.28713e-14	2.74876	up	6.65572e-17	3.63238	up
arahy.Tifrunner.gnm1.ann1.XHCR8J	mTERF	0.00542115	1.07412	up	0.252757	0.672283	normal
arahy.Tifrunner.gnm1.ann1.QJDQ9C	M-type_MADS	0.000297813	-3.21317	down	0.0734702	-1.41433	normal
arahy.Tifrunner.gnm1.ann1.QI0PHV	MYB	1.55538e-05	-2.85156	down	0.00473024	-2.12418	down
arahy.Tifrunner.gnm1.ann1.UFA08L	MYB	1.86573e-05	-2.84765	down	1.0806e-05	-3.45885	down
arahy.Tifrunner.gnm1.ann1.1KM4NQ	MYB	9.09772e-05	-1.49417	down	9.95888e-05	-1.92464	down
arahy.Tifrunner.gnm1.ann1.DPKT20	MYB	5.86065e-17	-3.49388	down	2.734e-11	-3.46783	down
arahy.Tifrunner.gnm1.ann1.DP35X1	MYB	1.19982e-06	-1.89494	down	1.17925e-08	-2.89369	down
arahy.Tifrunner.gnm1.ann1.B69GJJ	MYB	0.00738229	-1.96365	down	0.00221938	-2.51683	down
arahy.Tifrunner.gnm1.ann1.WVAI17	MYB	6.96287e-08	-1.95127	down	0.000356562	-1.73396	down
arahy.Tifrunner.gnm1.ann1.RM3VXC	MYB	1.58321e-05	-1.46477	down	5.96308e-05	-1.79443	down
arahy.Tifrunner.gnm1.ann1.J3K16K	MYB	9.77506e-07	-3.60549	down	0.0854216	-1.41646	normal
arahy.Tifrunner.gnm1.ann1.X2MKKS	MYB	1.88067e-05	-1.8818	down	0.078292	-1.05106	normal
arahy.Tifrunner.gnm1.ann1.Z9PFJZ	MYB	0.0260582	-1.1277	normal	0.000774262	-1.80675	down
arahy.Tifrunner.gnm1.ann1.U64AY7	MYB	0.00216334	1.43352	up	0.00609949	1.44652	up
arahy.Tifrunner.gnm1.ann1.UI5U2V	MYB	4.70347e-09	2.89967	up	8.24729e-13	4.9205	up
arahy.Tifrunner.gnm1.ann1.H3HGUT	MYB	4.8009e-52	6.97279	up	3.58374e-16	8.72301	up
arahy.Tifrunner.gnm1.ann1.HAG9AR	MYB	1.39396e-35	7.61997	up	6.87664e-12	6.44974	up
arahy.Tifrunner.gnm1.ann1.FB9R4N	MYB	2.2096e-62	6.81248	up	4.77977e-13	4.45694	up
arahy.Tifrunner.gnm1.ann1.EB1VUM	MYB	3.74228e-21	5.6387	up	8.61792e-07	4.07545	up
arahy.Tifrunner.gnm1.ann1.C9M3KU	MYB	2.93221e-52	7.06534	up	3.40162e-18	5.49164	up
arahy.Tifrunner.gnm1.ann1.Q52RY2	MYB	5.15942e-32	6.62115	up	1.18904e-12	5.45689	up
arahy.Tifrunner.gnm1.ann1.V5XFCT	MYB	1.74395e-32	7.23106	up	1.50238e-06	4.44709	up
arahy.Tifrunner.gnm1.ann1.HDQ65R	MYB	3.42359e-07	4.13379	up	7.76254e-05	2.82086	up
arahy.Tifrunner.gnm1.ann1.E3E88W	MYB	4.56789e-05	1.80917	up	1.90101e-08	4.22652	up
arahy.Tifrunner.gnm1.ann1.PUBH8J	MYB	0.00149694	1.13931	up	5.27326e-06	2.11671	up
arahy.Tifrunner.gnm1.ann1.0MFP8V	MYB	0.00784601	1.04514	up	3.31516e-05	2.00941	up
arahy.Tifrunner.gnm1.ann1.YFKH51	MYB	3.6503e-19	7.83826	up	0.0302163	4.07852	normal
arahy.Tifrunner.gnm1.ann1.WMRY2G	MYB	0.000228931	1.62343	up	0.073182	1.12256	normal
arahy.Tifrunner.gnm1.ann1.TP47QD	MYB	0.000230819	1.44806	up	0.752554	0.23849	normal
arahy.Tifrunner.gnm1.ann1.WSM8QM	MYB	0.141348	0.787289	normal	9.47912e-11	3.77702	up
arahy.Tifrunner.gnm1.ann1.W9RD48	MYB	0.42726	0.548568	normal	0.00318785	1.74017	up
arahy.Tifrunner.gnm1.ann1.NXJT0C	MYB-related	3.22958e-14	-2.97734	down	2.99051e-07	-2.51388	down
arahy.Tifrunner.gnm1.ann1.J13BPB	MYB-related	0.00662751	-1.8572	down	0.00202174	-2.43682	down
arahy.Tifrunner.gnm1.ann1.IEZ2LH	MYB-related	9.76704e-17	-4.00375	down	0.959111	-0.00242083	normal
arahy.Tifrunner.gnm1.ann1.DL3ZW4	MYB-related	7.1053e-07	-4.53153	down	0.945463	-0.168947	normal
arahy.Tifrunner.gnm1.ann1.G49W89	MYB-related	2.63863e-08	-4.44099	down	0.458756	0.571854	normal
Arachis_hypogaea_newGene_13966	MYB-related	4.48261e-06	-3.92312	down	0.633687	0.456408	normal
arahy.Tifrunner.gnm1.ann1.6CVG62	MYB-related	0.00772427	-1.08615	down	0.0135084	-1.29649	normal
arahy.Tifrunner.gnm1.ann1.B815UL	MYB-related	0.010063	-1.66993	normal	5.97823e-07	-4.31296	down
arahy.Tifrunner.gnm1.ann1.D4IBRE	MYB-related	0.56971	-0.51619	normal	0.00750584	-2.35682	down
arahy.Tifrunner.gnm1.ann1.V3922U	MYB-related	0.445616	-0.34092	normal	0.00910041	-1.26149	down
arahy.Tifrunner.gnm1.ann1.6FS9GU	MYB-related	1.10592e-24	4.41808	up	8.08784e-18	4.06795	up
arahy.Tifrunner.gnm1.ann1.85WIHV	MYB-related	4.34103e-15	2.89144	up	8.99479e-08	2.91745	up
arahy.Tifrunner.gnm1.ann1.3K6508	MYB-related	3.43701e-37	6.15694	up	1.31596e-10	4.29008	up
arahy.Tifrunner.gnm1.ann1.HB1RT4	MYB-related	0.000158229	2.77582	up	5.02202e-05	3.09179	up
arahy.Tifrunner.gnm1.ann1.YJ4E0A	MYB-related	4.32513e-05	2.41245	up	2.55623e-05	2.40613	up
arahy.Tifrunner.gnm1.ann1.FE8GQY	MYB-related	0.00677427	1.04824	up	0.000772148	1.55157	up
arahy.Tifrunner.gnm1.ann1.R7AZQJ	MYB-related	0.00106481	1.15153	up	0.00106997	1.4169	up
arahy.Tifrunner.gnm1.ann1.J2PKFE	MYB-related	0.974383	0.0492495	normal	3.23145e-14	3.41375	up
arahy.Tifrunner.gnm1.ann1.PL301B	MYB-related	0.99288	-0.00886133	normal	7.72337e-16	3.69	up
arahy.Tifrunner.gnm1.ann1.2A56XJ	MYB-related	0.105495	1.03909	normal	9.49186e-08	2.22379	up
arahy.Tifrunner.gnm1.ann1.XMHS8A	NAC	0.000511368	-2.02359	down	0.142603	-1.09848	normal
arahy.Tifrunner.gnm1.ann1.13C0EN	NAC	0.000788845	1.70613	up	6.44559e-07	2.57728	up
arahy.Tifrunner.gnm1.ann1.83IFXD	NAC	2.78974e-11	4.02101	up	8.45174e-15	5.89039	up
arahy.Tifrunner.gnm1.ann1.72Q128	NAC	4.90634e-38	5.96582	up	6.08997e-07	5.14654	up
arahy.Tifrunner.gnm1.ann1.3F2LJ6	NAC	1.95079e-11	4.22866	up	0.00183266	5.95352	up
arahy.Tifrunner.gnm1.ann1.3N6K0N	NAC	2.00691e-27	4.98316	up	5.26272e-09	4.39673	up
arahy.Tifrunner.gnm1.ann1.1P6DI5	NAC	4.70601e-05	4.94685	up	0.00693528	5.91029	up
arahy.Tifrunner.gnm1.ann1.NB8KRW	NAC	1.69325e-06	2.61717	up	1.55428e-09	2.70341	up
arahy.Tifrunner.gnm1.ann1.2FYA1K	NAC	8.81936e-38	6.90655	up	2.67694e-37	7.76928	up
arahy.Tifrunner.gnm1.ann1.L9IK9Y	NAC	1.76504e-20	4.92735	up	8.49488e-05	4.41421	up
arahy.Tifrunner.gnm1.ann1.QZZL54	NAC	1.41635e-08	3.48097	up	2.06283e-06	2.57362	up
arahy.Tifrunner.gnm1.ann1.AIPG34	NAC	2.43459e-53	8.48883	up	3.52581e-15	5.98345	up
arahy.Tifrunner.gnm1.ann1.9ZTQ0N	NAC	2.9395e-26	4.68922	up	4.63784e-21	4.65523	up
arahy.Tifrunner.gnm1.ann1.FU1JML	NAC	1.38791e-22	4.2471	up	2.58533e-19	4.49316	up
arahy.Tifrunner.gnm1.ann1.X47CQ0	NAC	1.4401e-54	6.69496	up	4.73449e-12	7.92814	up
arahy.Tifrunner.gnm1.ann1.G3YZJ0	NAC	0.00191382	2.68218	up	5.84221e-05	1.03344	up
arahy.Tifrunner.gnm1.ann1.UCK419	NAC	0.00874184	1.03194	up	0.0430121	1.04329	normal
arahy.Tifrunner.gnm1.ann1.WF4CBH	NAC	0.000726079	1.32327	up	0.747826	0.214973	normal
arahy.Tifrunner.gnm1.ann1.JUA047	NAC	0.109401	5.25893	normal	5.6833e-18	7.7666	up
arahy.Tifrunner.gnm1.ann1.V9YDBD	NAC	0.0335031	0.502406	normal	2.38512e-05	3.40128	up
arahy.Tifrunner.gnm1.ann1.ZDQ75D	NAC	0.00237478	0.899425	normal	4.83161e-05	4.01274	up
arahy.Tifrunner.gnm1.ann1.TCTP66	NAC	0.323689	3.20921	normal	5.85397e-08	4.73398	up
arahy.Tifrunner.gnm1.ann1.YXGX3A	NAC	0.00545579	-0.31197	normal	3.87408e-10	4.51292	up
arahy.Tifrunner.gnm1.ann1.D4BTID	NAC	0.00110645	-0.881056	normal	4.33477e-10	4.49536	up
arahy.Tifrunner.gnm1.ann1.5AD6K9	NAC	0.220546	0.525132	normal	0.00907196	1.3247	up
arahy.Tifrunner.gnm1.ann1.H91V8V	NAC	0.200659	0.50233	normal	0.0009023	1.45054	up
arahy.Tifrunner.gnm1.ann1.TQ1MU5	NF-X1	0.128052	0.644158	normal	7.43949e-07	2.80128	up
Arachis_hypogaea_newGene_2005	NF-X1	0.220627	1.3553	normal	0.00317551	2.81229	up
arahy.Tifrunner.gnm1.ann1.3C4V56	NF-YA	0.347069	-0.455833	normal	1.43238e-05	-2.40357	down
arahy.Tifrunner.gnm1.ann1.TY3GKM	NF-YA	0.893934	-0.0761911	normal	0.00291729	-1.72916	down
arahy.Tifrunner.gnm1.ann1.CT41QQ	NF-YC	0.0172232	-0.843648	normal	0.00276767	-1.33848	down
arahy.Tifrunner.gnm1.ann1.9U8SPX	NF-YC	0.0909385	0.830183	normal	0.00519936	1.46396	up
arahy.Tifrunner.gnm1.ann1.1YL9TV	NF-YC	0.215276	0.547917	normal	0.00196828	1.39573	up
arahy.Tifrunner.gnm1.ann1.LDTM0X	PHD	0.00687007	-1.02959	down	0.122753	-0.76493	normal
arahy.Tifrunner.gnm1.ann1.EFWL5I	PHD	0.000524493	1.16806	up	1.38219e-06	2.08053	up
arahy.Tifrunner.gnm1.ann1.X25DG1	PHD	0.00120535	1.11229	up	0.00192456	1.38979	up
arahy.Tifrunner.gnm1.ann1.T35FHV	PHD	0.000938992	1.12791	up	3.80625e-08	2.40239	up
arahy.Tifrunner.gnm1.ann1.IFU2A8	PHD	0.00299065	1.00085	up	0.515007	0.358603	normal
arahy.Tifrunner.gnm1.ann1.KMC0NT	PHD	0.876922	-0.0879471	normal	0.00142866	1.42021	up
arahy.Tifrunner.gnm1.ann1.TXM5HR	PHD	0.864017	0.0903988	normal	8.52219e-05	1.7545	up
arahy.Tifrunner.gnm1.ann1.Y09WXD	PHD	0.094976	0.658952	normal	0.000655636	1.63879	up
arahy.Tifrunner.gnm1.ann1.H515SB	PLATZ	0.00167989	-1.25459	down	0.153674	-0.757818	normal
arahy.Tifrunner.gnm1.ann1.C1L015	PLATZ	0.0104455	-0.964855	normal	0.00712871	-1.28196	down
arahy.Tifrunner.gnm1.ann1.Y6ILE8	Pseudo ARR-B	5.27263e-06	-1.50087	down	2.47437e-08	2.66627	up
arahy.Tifrunner.gnm1.ann1.D90B1M	Pseudo ARR-B	1.41336e-28	4.0375	up	3.67443e-25	4.66157	up
arahy.Tifrunner.gnm1.ann1.2F1UPX	Pseudo ARR-B	6.23656e-24	3.75242	up	4.07116e-24	4.54752	up
arahy.Tifrunner.gnm1.ann1.V960AN	Pseudo ARR-B	3.26327e-06	2.76522	up	2.23046e-47	9.21798	up
arahy.Tifrunner.gnm1.ann1.A9G6ZW	Pseudo ARR-B	0.000173247	3.67391	up	4.62485e-52	10.2103	up
arahy.Tifrunner.gnm1.ann1.Y6Q3ES	Pseudo ARR-B	0.86969	-0.0727995	normal	3.58503e-12	3.53864	up
arahy.Tifrunner.gnm1.ann1.62AJ6F	RWP-RK	0.00438591	-1.05129	down	0.0254273	-1.1153	normal
arahy.Tifrunner.gnm1.ann1.0FWB0U	RWP-RK	0.000263898	-1.31657	down	0.16567	0.6945	normal
arahy.Tifrunner.gnm1.ann1.657RUG	RWP-RK	0.00205379	1.472	up	3.24317e-12	3.06013	up
arahy.Tifrunner.gnm1.ann1.ZR07MJ	RWP-RK	2.61198e-10	5.0539	up	0.0137512	2.21706	normal
arahy.Tifrunner.gnm1.ann1.F3ZCPW	RWP-RK	2.8922e-10	5.04636	up	0.231642	1.29251	normal
arahy.Tifrunner.gnm1.ann1.6IJR0K	SBP	2.44875e-13	-3.23422	down	1.16629e-09	-3.36598	down
arahy.Tifrunner.gnm1.ann1.ND5MUT	SBP	0.00361622	-2.18948	down	0.665905	0.414125	normal
arahy.Tifrunner.gnm1.ann1.NWS29J	SBP	5.46741e-11	2.59349	up	1.63495e-09	2.84382	up
arahy.Tifrunner.gnm1.ann1.DP1F98	SBP	0.000120937	2.98068	up	3.99411e-05	1.41387	up
arahy.Tifrunner.gnm1.ann1.6MC3QX	SET	0.237215	-1.2215	normal	0.000923473	-4.48112	down
arahy.Tifrunner.gnm1.ann1.5KH3HF	SET	0.199141	-0.513247	normal	0.00818906	-1.25652	down
arahy.Tifrunner.gnm1.ann1.A2AIVT	SET	0.0096846	1.00874	up	0.264992	0.668812	normal
arahy.Tifrunner.gnm1.ann1.ZU3NW2	SET	0.00713169	1.01873	up	0.271984	0.653944	normal
arahy.Tifrunner.gnm1.ann1.B4Q1Z0	SET	0.0265607	1.34302	normal	0.0011835	2.00834	up
arahy.Tifrunner.gnm1.ann1.3DA894	SET	0.0750564	0.710656	normal	0.00114673	1.58451	up
arahy.Tifrunner.gnm1.ann1.D032ER	SET	0.0521008	0.764159	normal	0.00280765	1.46072	up
arahy.Tifrunner.gnm1.ann1.AUP71V	SNF2	0.000827272	1.13328	up	2.23529e-10	2.8608	up
arahy.Tifrunner.gnm1.ann1.XRRC6E	SNF2	1.99671e-08	1.94324	up	0.499551	0.508329	normal
arahy.Tifrunner.gnm1.ann1.Q30CKZ	SNF2	0.00168289	1.10161	up	0.181044	0.635121	normal
arahy.Tifrunner.gnm1.ann1.I4QQIE	SNF2	7.53806e-05	1.37755	up	0.0839483	0.841518	normal
arahy.Tifrunner.gnm1.ann1.2PFX68	SNF2	0.0710151	0.660426	normal	1.67559e-05	1.90241	up
arahy.Tifrunner.gnm1.ann1.64GWQS	SNF2	0.408537	0.332932	normal	0.00286016	1.41098	up
arahy.Tifrunner.gnm1.ann1.R6L1G9	SNF2	WE	WE	WE	2.36777e-06	4.45345	up
arahy.Tifrunner.gnm1.ann1.VH0MPJ	SOH1	0.155227	-0.933542	normal	0.00644456	-2.07084	down
arahy.Tifrunner.gnm1.ann1.8AQ4A7	SRS	0.0251936	-1.8024	normal	0.0017582	-2.87145	down
arahy.Tifrunner.gnm1.ann1.Y4AQW3	SWI3	0.00299617	1.63273	up	3.84753e-07	3.00719	up
arahy.Tifrunner.gnm1.ann1.I6MCCY	SWI3	0.899234	0.0987059	normal	0.00908261	2.31885	up
arahy.Tifrunner.gnm1.ann1.4HW5AH	TALE	3.12123e-05	-3.2443	down	0.000902857	-2.36105	down
arahy.Tifrunner.gnm1.ann1.253MV8	TALE	7.08773e-05	-1.33524	down	0.15379	-0.736582	normal
arahy.Tifrunner.gnm1.ann1.RDQ7NL	TALE	0.000796877	1.43797	up	7.50141e-06	1.9534	up
arahy.Tifrunner.gnm1.ann1.F096Y2	TALE	0.0085213	1.53498	up	0.00897225	1.17445	up
arahy.Tifrunner.gnm1.ann1.L55A0V	TALE	0.00174804	1.06723	up	0.273885	0.981222	normal
arahy.Tifrunner.gnm1.ann1.69CRNN	TALE	0.000879461	1.21681	up	0.849628	0.117342	normal
arahy.Tifrunner.gnm1.ann1.J72J6Q	TALE	0.458692	0.480176	normal	0.00010252	1.67202	up
arahy.Tifrunner.gnm1.ann1.F1F9U2	TALE	0.804449	-0.148091	normal	0.00681548	1.32478	up
arahy.Tifrunner.gnm1.ann1.B6M0S6	TAZ	5.98566e-16	2.70282	up	5.90811e-07	2.10937	up
arahy.Tifrunner.gnm1.ann1.P1SHIC	TAZ	WE	WE	WE	0.000425449	4.79072	up
Arachis_hypogaea_newGene_9321	TCP	0.000116167	-1.82533	down	0.536933	-0.637627	normal
Arachis_hypogaea_newGene_1259	TCP	0.00185253	1.21285	up	0.816377	-0.350084	normal
arahy.Tifrunner.gnm1.ann1.JF9204	TCP	0.000260307	1.2763	up	0.527568	0.559609	normal
arahy.Tifrunner.gnm1.ann1.EXPS8P	Tify	9.63619e-17	-3.44955	down	0.00408823	-1.44124	down
arahy.Tifrunner.gnm1.ann1.29TRSQ	Tify	0.00163427	-1.22239	down	0.0110791	-1.30373	normal
arahy.Tifrunner.gnm1.ann1.W1F2QM	Tify	3.57126e-23	4.39041	up	5.79553e-05	2.89662	up
arahy.Tifrunner.gnm1.ann1.I4L3EJ	Tify	7.81029e-21	3.17495	up	3.32184e-11	2.81572	up
arahy.Tifrunner.gnm1.ann1.0AWF5M	Tify	4.94667e-19	4.12986	up	8.76025e-11	2.90504	up
arahy.Tifrunner.gnm1.ann1.NLIW19	Tify	4.22706e-24	3.68158	up	6.74937e-14	3.2704	up
arahy.Tifrunner.gnm1.ann1.BH211Y	Tify	3.2593e-60	7.03727	up	3.8279e-17	6.26241	up
arahy.Tifrunner.gnm1.ann1.76C240	Tify	6.92394e-58	6.92392	up	2.98441e-38	6.38617	up
arahy.Tifrunner.gnm1.ann1.A76KD4	Tify	6.24158e-41	8.88103	up	5.05977e-15	7.37867	up
arahy.Tifrunner.gnm1.ann1.IG3UT7	Tify	1.97308e-88	12.2119	up	7.37678e-06	9.40675	up
arahy.Tifrunner.gnm1.ann1.5M7JWE	Tify	0.000792463	1.14827	up	0.148068	0.704909	normal
arahy.Tifrunner.gnm1.ann1.BEZ7GQ	Tify	0.00126992	1.10464	up	0.0882457	0.811046	normal
arahy.Tifrunner.gnm1.ann1.EFG4M9	Tify	0.000286626	1.25312	up	0.166433	0.692882	normal
arahy.Tifrunner.gnm1.ann1.D2XTM9	TRAF	1.01656e-05	-3.24586	down	0.67032	-0.43896	normal
arahy.Tifrunner.gnm1.ann1.CV66AJ	TRAF	0.00443134	-3.8456	down	0.0384006	-2.68501	normal
arahy.Tifrunner.gnm1.ann1.K4FBU4	TRAF	1.49782e-07	-3.07364	down	0.167326	-1.02188	normal
arahy.Tifrunner.gnm1.ann1.AC3QCD	TRAF	0.00129127	1.21285	up	0.000109817	-1.01399	down
arahy.Tifrunner.gnm1.ann1.23JWM4	TRAF	0.199619	0.674147	normal	5.15248e-05	1.74205	up
arahy.Tifrunner.gnm1.ann1.EPKF0N	Trihelix	1.01161e-08	-3.03421	down	4.92747e-06	-2.88161	down
arahy.Tifrunner.gnm1.ann1.LPK4E6	Trihelix	0.000348445	-2.13968	down	7.46618e-05	-2.84122	down
arahy.Tifrunner.gnm1.ann1.WDZX9F	Trihelix	4.37464e-13	-2.38495	down	0.149274	-0.732307	normal
arahy.Tifrunner.gnm1.ann1.B16MMT	Trihelix	0.0033237	-1.87075	down	0.147068	-1.10457	normal
arahy.Tifrunner.gnm1.ann1.IHLC7D	Trihelix	0.000311	-1.40721	down	0.699806	-0.228449	normal
arahy.Tifrunner.gnm1.ann1.K6EU4R	Trihelix	9.85815e-06	-1.46015	down	0.311513	-0.55211	normal
arahy.Tifrunner.gnm1.ann1.22G7N5	Trihelix	0.000893574	-1.12595	down	0.227011	0.599116	normal
arahy.Tifrunner.gnm1.ann1.076XKT	Trihelix	0.00120793	-1.10745	down	0.478155	0.366169	normal
arahy.Tifrunner.gnm1.ann1.UTRD0U	Trihelix	2.43415e-07	4.36916	up	6.85823e-10	6.43008	up
arahy.Tifrunner.gnm1.ann1.RS5FH0	Trihelix	7.94156e-06	3.66589	up	4.15144e-06	5.66782	up
arahy.Tifrunner.gnm1.ann1.62IRHW	Trihelix	8.39129e-10	4.30805	up	1.05431e-05	6.44112	up
arahy.Tifrunner.gnm1.ann1.3PZ9PI	Trihelix	2.66264e-29	4.28419	up	1.58565e-05	3.10974	up
arahy.Tifrunner.gnm1.ann1.23B9T9	Trihelix	8.82016e-05	1.39048	up	0.512893	0.37104	normal
arahy.Tifrunner.gnm1.ann1.XN7UED	Trihelix	0.0575095	-0.760877	normal	0.00108126	1.44013	up
arahy.Tifrunner.gnm1.ann1.FVN5RM	TUB	0.000163332	1.25617	up	0.00479193	1.49141	up
arahy.Tifrunner.gnm1.ann1.A9FWXT	ULT	1.23273e-09	2.78976	up	0.120744	1.21372	normal
arahy.Tifrunner.gnm1.ann1.FRQ615	WOX	0.862417	0.148597	normal	0.00110212	-2.90355	down
arahy.Tifrunner.gnm1.ann1.4BW8FX	WOX	0.000178547	6.42169	up	0.624128	4.54101	normal
arahy.Tifrunner.gnm1.ann1.7TT8S3	WRKY	2.38561e-11	3.88965	up	3.09916e-08	4.36306	up
arahy.Tifrunner.gnm1.ann1.S25UJZ	WRKY	2.63393e-34	4.30834	up	2.18916e-28	5.37457	up
arahy.Tifrunner.gnm1.ann1.B6D6GK	WRKY	7.07889e-06	2.71873	up	8.59672e-07	2.9794	up
arahy.Tifrunner.gnm1.ann1.CVA9UE	WRKY	2.02925e-06	3.88477	up	4.82564e-28	5.56685	up
arahy.Tifrunner.gnm1.ann1.W56I62	WRKY	1.31429e-08	2.34536	up	4.93856e-06	3.90808	up
arahy.Tifrunner.gnm1.ann1.7E4BRJ	WRKY	0.001944	1.9429	up	1.33884e-16	3.94689	up
arahy.Tifrunner.gnm1.ann1.96XQBG	WRKY	2.06771e-10	3.19194	up	1.16379e-10	4.89743	up
arahy.Tifrunner.gnm1.ann1.091A4A	WRKY	0.000374435	2.16777	up	0.00172222	3.96816	up
arahy.Tifrunner.gnm1.ann1.L6TRL0	WRKY	1.48931e-05	3.7523	up	2.93426e-20	5.40446	up
arahy.Tifrunner.gnm1.ann1.D6XHXS	WRKY	1.39086e-14	5.37189	up	2.02094e-06	3.30748	up
Arachis_hypogaea_newGene_19331	WRKY	4.97466e-10	6.14362	up	6.77425e-05	3.46114	up
arahy.Tifrunner.gnm1.ann1.6J54UY	WRKY	7.16253e-06	4.44002	up	9.54447e-09	6.14815	up
arahy.Tifrunner.gnm1.ann1.EVAW89	WRKY	0.00381113	1.1564	up	1.07503e-13	5.45797	up
arahy.Tifrunner.gnm1.ann1.D15G2D	WRKY	1.37553e-15	3.00103	up	0.0112244	2.28494	normal
arahy.Tifrunner.gnm1.ann1.E3SE4T	WRKY	0.000158229	1.76468	up	0.897745	-0.515522	normal
arahy.Tifrunner.gnm1.ann1.TAM8B0	WRKY	0.00854744	1.51361	up	0.294758	0.806985	normal
arahy.Tifrunner.gnm1.ann1.SGU002	WRKY	0.00749682	2.25038	up	0.0355053	4.10274	normal
arahy.Tifrunner.gnm1.ann1.FZU8AD	WRKY	0.0323841	1.09931	normal	0.000486739	2.50688	up
arahy.Tifrunner.gnm1.ann1.EXY78R	WRKY	0.0679434	3.06348	normal	4.86111e-30	8.01777	up
arahy.Tifrunner.gnm1.ann1.LLK29R	WRKY	0.983536	1.54375	normal	7.24582e-16	5.51812	up
arahy.Tifrunner.gnm1.ann1.2II6TM	WRKY	0.0661061	-2.48171	normal	0.000322456	2.62375	up
arahy.Tifrunner.gnm1.ann1.18MKU2	WRKY	0.811205	-0.397572	normal	0.00894761	2.18283	up
arahy.Tifrunner.gnm1.ann1.B8J05C	WRKY	0.0859647	0.872429	normal	0.000185862	1.83612	up
arahy.Tifrunner.gnm1.ann1.F6I3SQ	YABBY	0.00166592	-1.66878	down	0.0847359	-1.1074	normal
