# Supplementary material for: Comparative Transcriptome-Based Mining and Expression Profiling of Transcription Factors Related to Cold Tolerance in Peanut
Source: Int J Mol Sci. 2020 Mar 11;21(6):1921. doi: 10.3390/ijms21061921 (PMC7139623; doi:10.3390/ijms21061921)
Supplement: Supplementary file 1 [file ijms-21-01921-s001.zip › Supplementary Material/Table S5.xlsx]

## Sheet: Sheet1
Table S5 Description of protein properties and predicted subcellular localization of peanut transcription factors
Gene Name	Gene ID	Subject_Accession	Organism	Identify (%)	E-value	Bit-score	Amino Acid	Molecular Weight (Da)	Theoretical pI	Instability Index	Aliphatic Index	Subcellular Localization
bHLH
arahy.0RH9QK	arahy.Tifrunner.gnm1.ann1.0RH9QK	XP_002280253.1	Vitis vinifera	66.18	0	859	671	72333.1	5.49	50.37	68.45	Nuclear
arahy.0ZB9Y5	arahy.Tifrunner.gnm1.ann1.0ZB9Y5	XP_007163561.1	Phaseolus vulgaris	76.92	7e-127	373	256	28456.3	8.76	52.34	80.39	Nuclear
arahy.1BTX43	arahy.Tifrunner.gnm1.ann1.1BTX43	XP_003532789.1	Glycine max	68.09	0	871	609	68611.3	5.94	51.81	78.1	Nuclear
arahy.1K2NHD	arahy.Tifrunner.gnm1.ann1.1K2NHD	XP_003543549.1	Glycine max	65.26	6e-166	485	430	48026.2	5.57	61.01	63.77	Nuclear
arahy.2KRW4X	arahy.Tifrunner.gnm1.ann1.2KRW4X	KHN15898.1	Glycine soja	61.96	4e-175	511	447	50629.5	5.87	43.58	72.6	Nuclear
arahy.31ALDJ	arahy.Tifrunner.gnm1.ann1.31ALDJ	XP_003541734.1	Glycine max	52.91	7e-53	178	176	19930.8	9.35	42.51	80.28	Nuclear
arahy.35WB4A	arahy.Tifrunner.gnm1.ann1.35WB4A	XP_007162273.1	Phaseolus vulgaris	82.07	0	597	362	39582.3	5.8	47.54	73.34	Nuclear
arahy.4D7F7P	arahy.Tifrunner.gnm1.ann1.4D7F7P	AGP04218.1	Vitis amurensis	64.15	5e-155	464	480	51835.5	5.29	51.41	76.46	Chloroplast
arahy.5IZP5X	arahy.Tifrunner.gnm1.ann1.5IZP5X	KHN01297.1	Glycine soja	50	2e-51	178	194	21739.6	9.76	51.59	99.02	Mitochondrial
arahy.5Q88N2	arahy.Tifrunner.gnm1.ann1.5Q88N2	XP_015965549.1	Arachis duranensis	68.46	7e-63	478	107	12064.1	9.6	90.24	67.48	Nuclear
arahy.5QXC4B	arahy.Tifrunner.gnm1.ann1.5QXC4B	XP_006595181.1	Glycine max	50.99	6e-91	285	349	39710.7	4.88	62.9	82.98	Nuclear
arahy.6187DS	arahy.Tifrunner.gnm1.ann1.6187DS	XP_004509726.1	Cicer arietinum	68.67	0	848	645	69650.6	5.48	53.11	73.35	Nuclear
arahy.752ZX1	arahy.Tifrunner.gnm1.ann1.752ZX1	XP_003624955.1	Medicago truncatula	68.7	1e-100	305	238	26566	7.86	64.54	84.54	Nuclear
arahy.83FN4T	arahy.Tifrunner.gnm1.ann1.83FN4T	KEH18633.1	Medicago truncatula	55.25	0	610	645	71631.7	6.02	40.3	71.3	Cytoplasmic
arahy.90DV49	arahy.Tifrunner.gnm1.ann1.90DV49	XP_003539355.1	Glycine max	62.14	3e-127	384	404	44529.7	5.58	79.83	72.18	Nuclear
arahy.96VLZ9	arahy.Tifrunner.gnm1.ann1.96VLZ9	XP_004509726.1	Cicer arietinum	69.04	0	867	653	70660.8	5.48	51.81	73.19	Nuclear
arahy.AUJU4A	arahy.Tifrunner.gnm1.ann1.AUJU4A	XP_007137888.1	Phaseolus vulgaris	53.14	7e-99	308	349	39256.2	8.21	50.51	58.91	Nuclear
arahy.FH0TD2	arahy.Tifrunner.gnm1.ann1.FH0TD2	XP_003529791.2	Glycine max	51.11	5e-73	236	268	30025.3	7.56	51.48	92.84	Chloroplast
arahy.H4FASW	arahy.Tifrunner.gnm1.ann1.H4FASW	XP_006597820.1	Glycine max	56.62	5e-149	449	525	59595.2	9.4	61.36	82.15	Nuclear
arahy.HVT10G	arahy.Tifrunner.gnm1.ann1.HVT10G	XP_003525884.2	Glycine max	55.19	2e-115	352	365	40438.3	7.18	51.18	72.96	Nuclear
arahy.ILFA61	arahy.Tifrunner.gnm1.ann1.ILFA61	KHN26204.1	Glycine soja	62.86	0	844	765	82719.2	5.65	55.76	65.76	Nuclear
arahy.J8HG2W	arahy.Tifrunner.gnm1.ann1.J8HG2W	XP_015939681.1	Arachis hypogaea	95.91	1e-75	235	343	37685.2	5.04	54.59	65.71	Nuclear
arahy.JV9T2X	arahy.Tifrunner.gnm1.ann1.JV9T2X	KHN15898.1	Glycine soja	60.52	1e-172	506	473	53366.3	5.51	41.87	71.27	Nuclear
arahy.K6AK80	arahy.Tifrunner.gnm1.ann1.K6AK80	XP_004496017.1	Cicer arietinum	88.89	8e-111	337	196	21572.7	8.86	64	88.16	Chloroplast
arahy.LBF070	arahy.Tifrunner.gnm1.ann1.LBF070	AFP25102.1	Camellia sinensis	67.41	4e-50	178	146	16181.5	9.44	55.18	78.08	Nuclear
arahy.N7IIZM	arahy.Tifrunner.gnm1.ann1.N7IIZM	XP_003525884.2	Glycine max	56.57	1e-122	371	387	42791.8	6.87	56.55	71.6	Nuclear
arahy.QP9JCJ	arahy.Tifrunner.gnm1.ann1.QP9JCJ	XP_003549988.1	Glycine max	47.99	5e-86	272	267	29701.7	6.67	56.34	85.77	Nuclear
arahy.RSI8TM	arahy.Tifrunner.gnm1.ann1.RSI8TM	AGP04218.1	Vitis amurensis	63.07	3e-154	462	480	51847.5	5.23	53.96	76.04	Nuclear
arahy.SWJY0L	arahy.Tifrunner.gnm1.ann1.SWJY0L	KHN16817.1	Glycine soja	66.08	0	822	584	65842.1	6.32	51.84	76.78	Nuclear
arahy.TPIF41	arahy.Tifrunner.gnm1.ann1.TPIF41	XP_007147321.1	Phaseolus vulgaris	66.57	0	810	661	72155.6	6.22	42.65	72.47	Nuclear
arahy.V2ZUG7	arahy.Tifrunner.gnm1.ann1.V2ZUG7	KHN01298.1	Glycine soja	49.61	2e-90	286	364	41344.9	5.75	76.34	67.75	Nuclear
arahy.X1PT0Q	arahy.Tifrunner.gnm1.ann1.X1PT0Q	XP_003549988.1	Glycine max	47.99	5e-86	272	267	29701.7	6.67	56.34	85.77	Nuclear
arahy.X3LKGW	arahy.Tifrunner.gnm1.ann1.X3LKGW	XP_006595181.1	Glycine max	50.99	6e-91	285	349	39710.7	4.88	62.9	82.98	Nuclear
arahy.Z25GSD	arahy.Tifrunner.gnm1.ann1.Z25GSD	XP_004296498.1	Fragaria vesca subsp. vesca	61.11	5e-90	276	213	24472.7	5.08	67.95	85.21	Nuclear
arahy.ZB9T5X	arahy.Tifrunner.gnm1.ann1.ZB9T5X	AGP04218.1	Vitis amurensis	49.19	2e-104	331	409	44844.6	5.05	52.02	74.16	Nuclear
arahy.ZD5CML	arahy.Tifrunner.gnm1.ann1.ZD5CML	KHN01297.1	Glycine soja	50	2e-51	178	194	21739.6	9.76	51.59	99.02	Mitochondrial
MYB
arahy.0MFP8V	arahy.Tifrunner.gnm1.ann1.0MFP8V	XP_003556223.2	Glycine max	70.87	0	2277	1666	181065	5.85	43.82	65.14	Nuclear
arahy.1KM4NQ	arahy.Tifrunner.gnm1.ann1.1KM4NQ	XP_007148253.1	Phaseolus vulgaris	55.41	1e-114	348	315	35858.6	6.42	40.75	70.25	Nuclear
arahy.B69GJJ	arahy.Tifrunner.gnm1.ann1.B69GJJ	XP_003516672.1	Glycine max	66.31	9e-118	350	260	29359.8	5.68	60.38	69.73	Nuclear
arahy.C9M3KU	arahy.Tifrunner.gnm1.ann1.C9M3KU	XP_003526304.1	Glycine max	66.67	1e-89	278	202	23304	8.3	54.34	58.02	Nuclear
arahy.DP35X1	arahy.Tifrunner.gnm1.ann1.DP35X1	XP_007161907.1	Phaseolus vulgaris	58.09	4e-130	388	355	40135.1	6.12	61.13	57.44	Nuclear
arahy.DPKT20	arahy.Tifrunner.gnm1.ann1.DPKT20	AHB59614.1	Arachis hypogaea	100	0	640	311	34303	6.82	63.73	57.11	Nuclear
arahy.E3E88W	arahy.Tifrunner.gnm1.ann1.E3E88W	XP_003550902.1	Glycine max	67.05	1e-117	353	317	36318.3	5.43	44.79	63.38	Nuclear
arahy.EB1VUM	arahy.Tifrunner.gnm1.ann1.EB1VUM	XP_003521289.1	Glycine max	57.24	1e-96	298	284	32425.1	6.05	57.49	62.54	Nuclear
arahy.FB9R4N	arahy.Tifrunner.gnm1.ann1.FB9R4N	XP_003526304.1	Glycine max	45.57	9e-79	254	317	35594.3	5.67	51.83	69.31	Nuclear
arahy.H3HGUT	arahy.Tifrunner.gnm1.ann1.H3HGUT	AHB59594.1	Arachis hypogaea	96.86	0	570	287	32550.3	5.22	59.35	65.61	Nuclear
arahy.HAG9AR	arahy.Tifrunner.gnm1.ann1.HAG9AR	XP_003540870.1	Glycine max	53.44	7e-95	295	317	36105.9	5.07	54.78	59.68	Nuclear
arahy.HDQ65R	arahy.Tifrunner.gnm1.ann1.HDQ65R	XP_003521289.1	Glycine max	56.76	7e-94	291	280	31934.7	6.27	59.91	63.43	Nuclear
arahy.J3K16K	arahy.Tifrunner.gnm1.ann1.J3K16K	XP_003554899.1	Glycine max	44.21	4e-53	184	268	30298.4	6.26	53.33	64.03	Nuclear
arahy.PUBH8J	arahy.Tifrunner.gnm1.ann1.PUBH8J	XP_006606233.1	Glycine max	70.76	0	2273	1666	180873	5.76	44.04	65.85	Nuclear
arahy.Q52RY2	arahy.Tifrunner.gnm1.ann1.Q52RY2	KHN16570.1	Glycine soja	66.67	2e-131	387	291	33580.5	7.06	52.54	59.66	Nuclear
arahy.QI0PHV	arahy.Tifrunner.gnm1.ann1.QI0PHV	XP_004495813.1	Cicer arietinum	50	4e-100	310	295	33523.5	8.1	63.27	61.12	Nuclear
arahy.RM3VXC	arahy.Tifrunner.gnm1.ann1.RM3VXC	NP_001240154.1	Glycine max	64.25	1e-140	415	362	40068.2	6.03	50.06	61.19	Nuclear
arahy.TP47QD	arahy.Tifrunner.gnm1.ann1.TP47QD	XP_007157671.1	Phaseolus vulgaris	74.8	0	720	499	57008.2	8.46	57.73	69.94	Nuclear
arahy.U64AY7	arahy.Tifrunner.gnm1.ann1.U64AY7	XP_007147396.1	Phaseolus vulgaris	58.51	2e-102	314	281	32306.8	6.59	45.37	61.81	Nuclear
arahy.UFA08L	arahy.Tifrunner.gnm1.ann1.UFA08L	XP_003538391.1	Glycine max	66.57	9e-135	398	317	36050.1	4.93	51.47	65.58	Nuclear
arahy.UI5U2V	arahy.Tifrunner.gnm1.ann1.UI5U2V	XP_003550902.1	Glycine max	68.12	5e-119	357	315	36065.1	5.46	48.04	63.78	Nuclear
arahy.V5XFCT	arahy.Tifrunner.gnm1.ann1.V5XFCT	XP_004513558.1	Cicer arietinum	45.72	8e-75	244	331	37266.4	8.16	56.41	69.61	Nuclear
arahy.W9RD48	arahy.Tifrunner.gnm1.ann1.W9RD48	NP_001240137.1	Glycine max	69.75	1e-140	410	271	30671.5	6.53	43.9	61.85	Cytoplasmic
arahy.WMRY2G	arahy.Tifrunner.gnm1.ann1.WMRY2G	XP_007157671.1	Phaseolus vulgaris	74.4	0	714	499	56890.1	8.29	55.53	72.08	Nuclear
arahy.WSM8QM	arahy.Tifrunner.gnm1.ann1.WSM8QM	XP_003521624.1	Glycine max	54.3	2e-136	408	379	42716.6	6.67	60.71	61.79	Nuclear
arahy.WVAI17	arahy.Tifrunner.gnm1.ann1.WVAI17	ACW84412.1	Glycine max	59.35	6e-125	374	342	37934.7	5.95	45.34	58.74	Nuclear
arahy.X2MKKS	arahy.Tifrunner.gnm1.ann1.X2MKKS	KHN06834.1	Glycine soja	64.68	0	680	499	56337.9	6.31	55.52	69.44	Nuclear
arahy.YFKH51	arahy.Tifrunner.gnm1.ann1.YFKH51	XP_003536859.1	Glycine max	58.51	6e-94	290	305	34678.1	9.16	50.37	78.3	Nuclear
arahy.Z9PFJZ	arahy.Tifrunner.gnm1.ann1.Z9PFJZ	AAG10600.1	Pisum sativum	79.44	0	565	358	40866.7	9.32	68.09	73.16	Nuclear
NAC
arahy.13C0EN	arahy.Tifrunner.gnm1.ann1.13C0EN	XP_006605343.1	Glycine max	72.58	0	635	418	46393.6	5.1	37.29	71.77	Nuclear
arahy.1P6DI5	arahy.Tifrunner.gnm1.ann1.1P6DI5	XP_015971067.1	Arachis duranensis	87.34	8e-91	254	256	29012.7	6.3	65.72	75	Nuclear
arahy.2FYA1K	arahy.Tifrunner.gnm1.ann1.2FYA1K	XP_003523205.1	Glycine max	71.29	8e-152	439	304	35076.5	6.42	38.11	62.3	Cytoplasmic
arahy.3F2LJ6	arahy.Tifrunner.gnm1.ann1.3F2LJ6	XP_003554001.1	Glycine max	65.8	1e-175	508	395	44491.4	6.21	41.32	61.92	Nuclear
arahy.3N6K0N	arahy.Tifrunner.gnm1.ann1.3N6K0N	XP_015965541.1	Arachis duranensis	100	5e-91	422	213	24369.3	4.81	47.22	65.4	Nuclear
arahy.5AD6K9	arahy.Tifrunner.gnm1.ann1.5AD6K9	XP_016163089.1	Arachis duranensis	100	2e-163	621	393	44133.8	6.67	50.89	81.12	PlasmaMembrane
arahy.72Q128	arahy.Tifrunner.gnm1.ann1.72Q128	XP_016202769.1	Arachis ipaensis	100	2e-100	1212	217	24929	4.98	49	65.99	Nuclear
arahy.83IFXD	arahy.Tifrunner.gnm1.ann1.83IFXD	XP_025658519.1	Arachis ipaensis	100	1e-73	339	325	36560.7	5.98	59.06	90.58	Nuclear
arahy.9ZTQ0N	arahy.Tifrunner.gnm1.ann1.9ZTQ0N	XP_007021328.1	Theobroma cacao	40.44	2e-58	201	269	29960.3	5.22	45.62	76.39	Nuclear
arahy.AIPG34	arahy.Tifrunner.gnm1.ann1.AIPG34	XP_004490093.1	Cicer arietinum	70.19	7e-131	385	286	32819.3	8.32	28.57	66.12	Nuclear
arahy.D4BTID	arahy.Tifrunner.gnm1.ann1.D4BTID	XP_016193540.1	Arachis ipaensis	88.27	0	518	350	38963.3	4.86	25.9	67.94	Cytoplasmic
arahy.FU1JML	arahy.Tifrunner.gnm1.ann1.FU1JML	ADM94307.1	Arachis hypogaea	100	0	724	349	39145.9	7.66	39.26	71.75	Nuclear
arahy.G3YZJ0	arahy.Tifrunner.gnm1.ann1.G3YZJ0	XP_024184957.1	Fragaria x ananassa	68.49	9e-29	107	139	16226.7	4.54	64.4	54.03	Nuclear
arahy.H91V8V	arahy.Tifrunner.gnm1.ann1.H91V8V	NP_001276287.1	Glycine max	54.01	0	595	330	37217.1	8.16	41.59	66.15	Cytoplasmic
arahy.JUA047	arahy.Tifrunner.gnm1.ann1.JUA047	XP_003541998.1	Glycine max	73.94	3e-179	513	360	41040.7	5.95	44.62	61.78	Nuclear
arahy.L9IK9Y	arahy.Tifrunner.gnm1.ann1.L9IK9Y	KHN18563.1	Glycine soja	68.03	5e-162	468	330	37217.1	8.16	41.59	66.15	Cytoplasmic
arahy.NB8KRW	arahy.Tifrunner.gnm1.ann1.NB8KRW	ACI42832.1	Arachis hypogaea	91.71	0	672	362	40777	6.34	39.92	70.5	Extracellular
arahy.QZZL54	arahy.Tifrunner.gnm1.ann1.QZZL54	ACI42832.1	Arachis hypogaea	90.88	0	669	376	42478.8	8.17	38.84	68.4	Cytoplasmic
arahy.TCTP66	arahy.Tifrunner.gnm1.ann1.TCTP66	XP_003541998.1	Glycine max	73.94	1e-178	512	360	41047.8	5.95	43.88	62.06	Nuclear
arahy.UCK419	arahy.Tifrunner.gnm1.ann1.UCK419	XP_006605343.1	Glycine max	75.18	0	656	417	46452.5	5.1	38.02	70.1	Nuclear
arahy.V9YDBD	arahy.Tifrunner.gnm1.ann1.V9YDBD	XP_003529352.1	Glycine max	64.74	7e-136	400	319	36591.1	8.14	50.27	72.38	Nuclear
arahy.WF4CBH	arahy.Tifrunner.gnm1.ann1.WF4CBH	NP_001238078.1	Glycine max	71.14	6e-114	338	248	28216.7	8.61	38.05	60.56	Nuclear
arahy.X47CQ0	arahy.Tifrunner.gnm1.ann1.X47CQ0	ACG49995.1	Arachis hypogaea	100	0	542	260	29859.7	7.09	40.85	65.69	Cytoplasmic
arahy.XMHS8A	arahy.Tifrunner.gnm1.ann1.XMHS8A	XP_003518010.1	Glycine max	69.3	0	606	431	48531.8	4.98	41.66	69	Nuclear
arahy.YXGX3A	arahy.Tifrunner.gnm1.ann1.YXGX3A	XP_003539476.1	Glycine max	64.79	5e-108	324	264	29669	7.06	49.88	62.35	Nuclear
arahy.ZDQ75D	arahy.Tifrunner.gnm1.ann1.ZDQ75D	XP_003553602.1	Glycine max	70.26	4e-123	363	263	30057.1	6.51	72.41	44.49	Nuclear
WRKY
arahy.new19331	Arachis_hypogaea_newGene_19331	KEH21014.1	Medicago truncatula	67.86	4e-59	192	156	18364.6	9.67	52.14	54.23	Nuclear
arahy.091A4A	arahy.Tifrunner.gnm1.ann1.091A4A	NP_001237376.1	Glycine max	70.99	1e-119	359	319	34782.9	9.92	61.12	63.29	Nuclear
arahy.18MKU2	arahy.Tifrunner.gnm1.ann1.18MKU2	XP_003522275.1	Glycine max	55.1	3e-40	144	155	17964.3	4.96	43.09	55.29	Nuclear
arahy.2II6TM	arahy.Tifrunner.gnm1.ann1.2II6TM	KHN29694.1	Glycine soja	55.1	9e-40	143	155	17992.4	4.88	40.07	55.29	Nuclear
arahy.6J54UY	arahy.Tifrunner.gnm1.ann1.6J54UY	XP_003526835.1	Glycine max	58.53	1e-69	223	222	25235.5	6.54	47.89	50	Nuclear
arahy.7E4BRJ	arahy.Tifrunner.gnm1.ann1.7E4BRJ	KHN48014.1	Glycine soja	61.13	3e-93	287	262	29184.3	7.01	78.03	59.89	Nuclear
arahy.7TT8S3	arahy.Tifrunner.gnm1.ann1.7TT8S3	XP_003541953.1	Glycine max	60.61	0	571	507	54890.6	6.33	44.69	60.36	Nuclear
arahy.96XQBG	arahy.Tifrunner.gnm1.ann1.96XQBG	XP_007147378.1	Phaseolus vulgaris	56.23	5e-95	299	375	41092.2	5.66	57.62	54.19	Nuclear
arahy.B6D6GK	arahy.Tifrunner.gnm1.ann1.B6D6GK	XP_006601715.1	Glycine max	61.54	9e-117	355	378	41306.3	5.34	58.87	51.67	Nuclear
arahy.B8J05C	arahy.Tifrunner.gnm1.ann1.B8J05C	KHN06469.1	Glycine soja	39.98	0	765	1142	129613	6.79	48.11	95.79	Nuclear
arahy.CVA9UE	arahy.Tifrunner.gnm1.ann1.CVA9UE	XP_007147378.1	Phaseolus vulgaris	54.69	2e-93	295	383	41901	5.67	57.08	52.82	Nuclear
arahy.D15G2D	arahy.Tifrunner.gnm1.ann1.D15G2D	XP_003554557.1	Glycine max	52.7	1e-71	234	306	33920.7	6.86	67.28	50.98	Nuclear
arahy.D6XHXS	arahy.Tifrunner.gnm1.ann1.D6XHXS	KEH21014.1	Medicago truncatula	67.63	9e-58	188	156	18369.6	9.74	54.61	54.23	Nuclear
arahy.E3SE4T	arahy.Tifrunner.gnm1.ann1.E3SE4T	KHN06469.1	Glycine soja	43.42	0	779	1173	133200	6.48	50.94	93.25	Nuclear
arahy.EVAW89	arahy.Tifrunner.gnm1.ann1.EVAW89	XP_003526692.1	Glycine max	51.83	2e-107	330	328	36421.7	5.84	64.95	61.86	Nuclear
arahy.EXY78R	arahy.Tifrunner.gnm1.ann1.EXY78R	XP_004498847.1	Cicer arietinum	58.58	3e-55	183	170	19230.8	4.95	42.37	41.82	Nuclear
arahy.FZU8AD	arahy.Tifrunner.gnm1.ann1.FZU8AD	XP_007147706.1	Phaseolus vulgaris	63.38	0	590	592	63817.4	5.9	48.81	62.67	Nuclear
arahy.L6TRL0	arahy.Tifrunner.gnm1.ann1.L6TRL0	KHN48014.1	Glycine soja	60.42	2e-93	288	262	29215.4	7.01	78.83	60.61	Nuclear
arahy.LLK29R	arahy.Tifrunner.gnm1.ann1.LLK29R	XP_003526692.1	Glycine max	56.99	2e-126	379	343	38106.6	5.85	56.11	62.3	Nuclear
arahy.S25UJZ	arahy.Tifrunner.gnm1.ann1.S25UJZ	ACG49996.1	Arachis hypogaea	97.8	0	713	358	38648.4	9.72	57.77	64.89	Nuclear
arahy.SGU002	arahy.Tifrunner.gnm1.ann1.SGU002	XP_020964568.1	Arachis ipaensis	82.2	6e-149	423	382	41376.1	6.61	61.52	62.33	Nuclear
arahy.TAM8B0	arahy.Tifrunner.gnm1.ann1.TAM8B0	KHN06469.1	Glycine soja	41.4	0	781	1187	134960	6.2	51.82	92.06	Nuclear
arahy.W56I62	arahy.Tifrunner.gnm1.ann1.W56I62	XP_007147706.1	Phaseolus vulgaris	65.29	0	604	576	61887.4	6.41	48.24	61.35	Nuclear
ERF
arahy.new4888	Arachis_hypogaea_newGene_4888	XP_003521070.1	Glycine max	66.33	8e-81	252	243	26421.7	8.35	36.42	67.53	Chloroplast
arahy.0UF999	arahy.Tifrunner.gnm1.ann1.0UF999	XP_007151985.1	Phaseolus vulgaris	49.48	3e-75	254	464	50309.9	6.72	66.46	49.48	Nuclear
arahy.2MPX2Y	arahy.Tifrunner.gnm1.ann1.2MPX2Y	XP_006586222.1	Glycine max	66.55	1e-95	293	275	30899	9.55	70.29	68.8	Nuclear
arahy.47NS3A	arahy.Tifrunner.gnm1.ann1.47NS3A	AFU07644.1	Arachis hypogaea	98.74	1e-106	314	162	17933.3	8.97	50.61	68.21	Nuclear
arahy.5AD0HB	arahy.Tifrunner.gnm1.ann1.5AD0HB	XP_003541472.1	Glycine max	60.96	3e-176	516	439	47106.8	6.01	47.91	57.02	Nuclear
arahy.768P1R	arahy.Tifrunner.gnm1.ann1.768P1R	KHN34033.1	Glycine soja	42.47	4e-58	204	394	42598.1	7.88	54.45	60.43	Nuclear
arahy.88B2ED	arahy.Tifrunner.gnm1.ann1.88B2ED	OGEA1973	Actinidia chinensis	71.04	0	371	821	91323.3	6.47	41.61	82.17	Cytoplasmic
arahy.8LB9ZD	arahy.Tifrunner.gnm1.ann1.8LB9ZD	XP_007140665.1	Phaseolus vulgaris	78.21	2e-101	306	232	26065.1	8.78	75.75	64.35	Nuclear
arahy.ARVN7W	arahy.Tifrunner.gnm1.ann1.ARVN7W	XP_004492035.1	Cicer arietinum	60.08	1e-80	256	280	31831.8	6.38	64.66	46.79	Nuclear
arahy.AS0C7C	arahy.Tifrunner.gnm1.ann1.AS0C7C	AAD00708.1	Stylosanthes hamata	81.93	4e-91	280	237	25400.1	9.37	49.53	59.03	Nuclear
arahy.DIZB8V	arahy.Tifrunner.gnm1.ann1.DIZB8V	XP_006600751.1	Glycine max	69.96	7e-107	320	243	26561.6	8.39	69.91	68.68	Nuclear
arahy.F2D5GR	arahy.Tifrunner.gnm1.ann1.F2D5GR	KHN34033.1	Glycine soja	49.12	3e-65	220	310	33693.6	8.61	57.38	59.58	Nuclear
arahy.GIJ59W	arahy.Tifrunner.gnm1.ann1.GIJ59W	XP_004495105.1	Cicer arietinum	61.34	7e-42	146	125	14462.9	8.14	66.52	53.28	Nuclear
arahy.HGAZ7D	arahy.Tifrunner.gnm1.ann1.HGAZ7D	XP_003607496.1	Medicago truncatula	62.34	8e-73	233	251	27509.9	9.45	64.55	60.24	Nuclear
arahy.IJ6373	arahy.Tifrunner.gnm1.ann1.IJ6373	XP_006341473.1	Solanum melongena	57.95	0	774	894	99925.1	6.39	45.03	81.89	PlasmaMembrane
arahy.ILN3K9	arahy.Tifrunner.gnm1.ann1.ILN3K9	XP_003593626.1	Medicago truncatula	68.37	4e-75	235	196	20921.6	9.83	53.62	76.22	Mitochondrial
arahy.KD4831	arahy.Tifrunner.gnm1.ann1.KD4831	XP_007140202.1	Phaseolus vulgaris	41.23	7e-104	332	492	55222.8	4.83	48.73	62.62	Nuclear
arahy.KDI7TH	arahy.Tifrunner.gnm1.ann1.KDI7TH	KHN30231.1	Glycine soja	67.67	0	583	473	51549.1	6.65	50.07	62.3	Nuclear
arahy.PSKQ19	arahy.Tifrunner.gnm1.ann1.PSKQ19	XP_004494833.1	Cicer arietinum	71.25	4e-70	221	170	18798.1	6.89	57.99	61.47	Nuclear
arahy.QGFJ76	arahy.Tifrunner.gnm1.ann1.QGFJ76	AAD00708.1	Stylosanthes hamata	81.93	1e-91	281	237	25324	9.21	50.05	59.03	Nuclear
arahy.SE8WTS	arahy.Tifrunner.gnm1.ann1.SE8WTS	XP_007140202.1	Phaseolus vulgaris	42.64	2e-107	341	491	55009.3	4.7	47.63	59.78	Nuclear
arahy.WDSQ8J	arahy.Tifrunner.gnm1.ann1.WDSQ8J	XP_007151985.1	Phaseolus vulgaris	51.42	8e-81	269	480	51894.7	6.55	66.26	50.08	Nuclear
arahy.XI0ITM	arahy.Tifrunner.gnm1.ann1.XI0ITM	XP_003541472.1	Glycine max	62.27	0	545	466	50370	8.46	50.06	58.52	Nuclear
C2H2
arahy.108W4S	arahy.Tifrunner.gnm1.ann1.108W4S	XP_007144938.1	Phaseolus vulgaris	58.01	4e-150	451	483	51129.7	8.84	58.45	65.88	Nuclear
arahy.32BR6K	arahy.Tifrunner.gnm1.ann1.32BR6K	NP_001241479.1	Glycine max	75.51	2e-114	343	294	32516.9	5.84	40.83	61.16	Nuclear
arahy.369ZBB	arahy.Tifrunner.gnm1.ann1.369ZBB	XP_003608704.1	Medicago truncatula	54.73	1e-89	282	324	35689.3	8.89	63.82	59.94	Nuclear
arahy.4MT9SK	arahy.Tifrunner.gnm1.ann1.4MT9SK	XP_003527695.1	Glycine max	64.71	3e-176	514	463	48740.1	8.79	50.95	69.2	Nuclear
arahy.55B6KH	arahy.Tifrunner.gnm1.ann1.55B6KH	XP_007150296.1	Phaseolus vulgaris	57.39	3e-49	168	162	18131	9.16	32.74	79.44	Nuclear
arahy.5VME1B	arahy.Tifrunner.gnm1.ann1.5VME1B	XP_007153117.1	Phaseolus vulgaris	50.73	3e-129	398	495	55143.2	9.14	58.08	53.45	Nuclear
arahy.60QMTC	arahy.Tifrunner.gnm1.ann1.60QMTC	XP_009335106.1	Pyrus x bretschneideri	64.48	0	538	406	43666.4	9.56	56.82	68.45	Nuclear
arahy.6835ZM	arahy.Tifrunner.gnm1.ann1.6835ZM	KHN22265.1	Glycine soja	65.17	3e-175	512	459	48485.8	8.79	51.3	70.22	Nuclear
arahy.FK7XM9	arahy.Tifrunner.gnm1.ann1.FK7XM9	NP_001239954.1	Glycine max	80.27	7e-172	489	291	31946.3	8.94	36.76	60.58	Nuclear
arahy.H7D8HY	arahy.Tifrunner.gnm1.ann1.H7D8HY	XP_003540744.2	Glycine max	57.3	5e-119	369	416	46965.6	8.6	55.22	57.93	Nuclear
arahy.MG2JR8	arahy.Tifrunner.gnm1.ann1.MG2JR8	XP_004504607.1	Cicer arietinum	75.12	0	588	412	45942.9	8.93	77.8	63.5	Nuclear
arahy.PC1F1T	arahy.Tifrunner.gnm1.ann1.PC1F1T	XP_010645909.1	Vitis vinifera	48.56	7e-75	244	320	35151.5	6.72	49.11	70.41	Nuclear
arahy.PI0SH3	arahy.Tifrunner.gnm1.ann1.PI0SH3	XP_007150139.1	Phaseolus vulgaris	62.5	5e-144	427	385	42801.3	7.21	48.07	64.34	Nuclear
arahy.U3PP50	arahy.Tifrunner.gnm1.ann1.U3PP50	A0A2G5DQB2	Aquilegia coerulea	39.58	6e-08	141	166	18525	5.17	39.99	81.63	Cytoplasmic
arahy.UJ0XJV	arahy.Tifrunner.gnm1.ann1.UJ0XJV	XP_004485467.1	Cicer arietinum	87.02	0	601	369	42040.8	6.43	55.62	49.78	Nuclear
arahy.WE7PDB	arahy.Tifrunner.gnm1.ann1.WE7PDB	XP_016186325.1	Arachis ipaensis	84.43	7e-63	242	291	33155.3	7.55	47.64	64.4	PlasmaMembrane
arahy.YDP8E4	arahy.Tifrunner.gnm1.ann1.YDP8E4	XP_003539112.2	Glycine max	43.68	1e-113	357	420	47580.2	8.77	56.21	57.62	Nuclear
