# Supplementary material for: Comparative Transcriptome-Based Mining and Expression Profiling of Transcription Factors Related to Cold Tolerance in Peanut
Source: Int J Mol Sci. 2020 Mar 11;21(6):1921. doi: 10.3390/ijms21061921 (PMC7139623; doi:10.3390/ijms21061921)
Supplement: Supplementary file 1 [file ijms-21-01921-s001.zip › Supplementary Material/Table S6.xlsx]

## Sheet: TFs in PPI networks
Gene name	Description
bHLH
arahy.0RH9QK	Transcription factor MYC2
arahy.2KRW4X	Transcription factor MYC4
arahy.1BTX43	GLABROUS 3
arahy.ILFA61	Transcription factor PIF3
arahy.J8HG2W	Transcription factor ICE1
arahy.83FN4T	Transcription factor bHLH13
arahy.5IZP5X	Transcription factor bHLH19
arahy.90DV49	SPATULA
arahy.752ZX1	Putative transcription factor bHLH107
arahy.Z25GSD	Transcription factor bHLH35
arahy.5QXC4B	Transcription factor bHLH25
arahy.0ZB9Y5	Transcription factor bHLH51
arahy.AUJU4A	Transcription factor bHLH137
C2H2
arahy.U3PP50	Zinc finger (C2H2 type, AN1-like) family protein
arahy.FK7XM9	Zinc finger (C2H2 type, AN1-like) family protein
arahy.32BR6K	Zinc finger protein 4
arahy.4MT9SK	INDETERMINATE DOMAIN 1
arahy.55B6KH	C2H2-like zinc finger protein
arahy.6835ZM	ndeterminate(ID)-domain 2
arahy.PI0SH3	C2H2 and C2HC zinc finger-containing protein
arahy.PC1F1T	DUO1-ACTIVATED ZINC FINGER 2
arahy.UJ0XJV	Yin Yang 1
arahy.5VME1B	indeterminate(ID)-domain 4
arahy.369ZBB	C2H2-like zinc finger protein
arahy.H7D8HY	C2H2-like zinc finger protein
arahy.108W4S	Magpie
arahy.MG2JR8	SHOOT GRAVITROPISM 5
ERF
arahy.new4888	Ethylene-responsive transcription factor 13
arahy.KD4831	Dehydration-responsive element-binding protein 2C
arahy.88B2ED	DCD (Development and Cell Death) domain protein
arahy.2MPX2Y	Integrase-type DNA-binding superfamily protein
arahy.GIJ59W	Ethylene-responsive transcription factor ERF098
arahy.KDI7TH	Related to AP2.7
arahy.DIZB8V	SHINE 1
arahy.768P1R	ABA REPRESSOR1
MYB
arahy.0MFP8V	Duplicated homeodomain-like superfamily protein
arahy.Z9PFJZ	Myb-like HTH transcriptional regulator family protein
arahy.W9RD48	Duplicated homeodomain-like superfamily protein
arahy.FB9R4N	ranscription factor MYB15
arahy.C9M3KU	Transcription factor MYB14
arahy.TP47QD	Transcription factor MYB88
arahy.DPKT20	Duplicated homeodomain-like superfamily protein
arahy.Q52RY2	Transcription factor MYB62
arahy.E3E88W	Transcription factor MYB108
arahy.UFA08L	Encodes a putative transcription factor (MYB43)
arahy.WSM8QM	Myb domain protein 55;
arahy.J3K16K	Transcription factor MYB90
arahy.DP35X1	Putative transcription factor of the R2R3-MYB gene family
NAC
arahy.13C0EN	NAC (No Apical Meristem) domain transcriptional regulator superfamily protein
arahy.WF4CBH	NAC domain containing protein 83
arahy.V9YDBD	NAC domain containing protein 73
arahy.9ZTQ0N	NAC (No Apical Meristem) domain transcriptional regulator superfamily protein
arahy.FU1JML	NAC domain containing protein 19
arahy.2FYA1K	NAC (No Apical Meristem) domain transcriptional regulator superfamily protein
arahy.83IFXD	NAC domain containing protein 47
arahy.3N6K0N	NAC-like, activated by AP3/PI
WRKY
arahy.E3SE4T	Member of WRKY Transcription Factor (WRKY70)
arahy.EVAW89	Probable WRKY transcription factor 53
arahy.B6D6GK	WRKY family transcription factor 22
arahy.7TT8S3	WRKY family transcription factor 6
arahy.S25UJZ	Probable WRKY transcription factor 15
arahy.2II6TM	Probable WRKY transcription factor 51
arahy.D6XHXS	WRKY75 is one of several transcription factors induced during Pi deprivation
arahy.96XQBG	Encodes WRKY48, a member of the WRKY Transcription Factor.
arahy.B8J05C	NB-ARC domain-containing disease resistance protein
arahy.091A4A	Probable WRKY transcription factor 17
arahy.18MKU2	Probable WRKY transcription factor 50

## Sheet: Enriched pathways
Pathway ID	Pathway description	Observed gene count	False discovery rate	Matching protein ID	Matching protein name
bHLH
4075	Plant hormone signal transduction	20	2.33e-22	AT1G09530.1,AT1G14920.1,AT1G17380.1,AT1G19180.1,AT1G32640.1,AT1G48500.1,AT1G66350.1,AT1G70700.1,AT1G72450.1,AT1G74950.1,AT2G01570.1,AT2G39940.1,AT2G43010.1,AT3G03450.1,AT3G17860.1,AT3G20770.1,AT3G43440.1,AT5G13220.1,AT5G17490.1,AT5G20900.1	COI1,EIN3,GAI,JAZ1,JAZ10,JAZ11,JAZ12,JAZ3,JAZ4,JAZ5,JAZ6,MYC2,PIF3,PIF4,RGA1,RGL1,RGL2,RGL3,TIFY10B,TIFY7
4626	Plant-pathogen interaction	12	4.91e-13	AT1G17380.1,AT1G19180.1,AT1G32640.1,AT1G48500.1,AT1G70700.1,AT1G72450.1,AT1G74950.1,AT2G39940.1,AT3G17860.1,AT3G43440.1,AT5G13220.1,AT5G20900.1	COI1,JAZ1,JAZ10,JAZ11,JAZ12,JAZ3,JAZ4,JAZ5,JAZ6,MYC2,TIFY10B,TIFY7
4712	Circadian rhythm - plant	5	1.23e-06	AT1G09530.1,AT1G09570.1,AT2G18790.1,AT5G11260.1,AT5G61380.1	HY5,PHYA,PHYB,PIF3,TOC1
C2H2
770	Pantothenate and CoA biosynthesis	8	3.87e-13	AT1G12350.1,AT1G48605.1,AT2G18250.1,AT2G27490.1,AT3G18030.1,AT4G32180.1,AT5G02080.1,AT5G48840.1	AT5G02080,ATCOAE,ATHAL3B,COAB,COAD,HAL3A,PANC,PANK2
ERF
4075	Plant hormone signal transduction	19	3.9e-21	AT1G45249.3,AT1G66340.1,AT1G78290.2,AT2G36270.1,AT3G11410.1,AT3G19290.3,AT3G20770.1,AT3G21510.1,AT3G29350.1,AT3G50500.2,AT3G56380.1,AT4G26080.1,AT4G33950.1,AT4G34000.1,AT5G03280.1,AT5G03730.1,AT5G39340.1,AT5G51760.1,AT5G66880.1	ABF2,ABF3,ABF4,ABI1,ABI5,AHG1,AHP1,AHP3,ATHP1,CTR1,EIN2,EIN3,ETR1,OST1,PP2CA,RR17,SNRK2-8,SNRK2.2,SNRK2.3
MYB
3022	Basal transcription factors	11	2.21e-17	AT1G02680.1,AT1G20000.1,AT1G32750.1,AT1G54140.1,AT1G55300.2,AT1G55520.2,AT1G73960.1,AT3G13445.1,AT3G19040.1,AT4G20280.1,AT4G31720.1	HAF01,HAF2,MRP15.10,TAF11,TAF11b,TAF13,TAF2,TAF7,TAFII15,TAFII21,TBP2
NAC
3440	Homologous recombination	14	4.1e-22	AT1G04020.1,AT1G07745.1,AT2G28560.1,AT2G31970.1,AT2G45280.2,AT3G02680.1,AT3G05740.1,AT3G48190.1,AT4G00020.2,AT4G21070.1,AT5G01630.1,AT5G20850.1,AT5G54260.1,AT5G64520.1	ATM,BARD1,BRCA1,BRCA2(IV),BRCA2B,MRE11,NBS1,RAD50,RAD51,RAD51B,RAD51C,RAD51D,RECQI1,XRCC2
3450	Non-homologous end-joining	5	3.21e-10	AT1G16970.1,AT1G48050.1,AT2G31970.1,AT5G54260.1,AT5G57160.1	ATLIG4,KU70,KU80,MRE11,RAD50
3013	RNA transport	4	0.0017	AT3G57870.1,AT4G26840.1,AT5G55170.1,AT5G55856.1	AT5G55856,SCE1,SUMO1,SUMO3
3430	Mismatch repair	2	0.0085	AT1G18090.1,AT1G29630.2	AT1G18090,AT1G29630
WRKY
4016	MAPK signaling pathway - plant	14	1.23e-18	AT2G14580.1,AT2G14610.1,AT2G38470.1,AT3G18690.1,AT3G21220.1,AT3G45640.1,AT4G01250.1,AT4G01370.1,AT4G08500.1,AT4G11280.1,AT4G23550.1,AT4G26070.2,AT4G29810.2,AT5G44420.1	ACS6,MEK1,MEKK1,MKK2,MKK5,MKS1,MPK3,MPK4,PDF1.2,PR1,PRB1,WRKY22,WRKY29,WRKY33
4626	Plant-pathogen interaction	14	1.89e-17	AT2G14580.1,AT2G14610.1,AT2G38470.1,AT3G07040.1,AT3G21220.1,AT3G25070.1,AT3G45640.1,AT3G48090.1,AT4G01250.1,AT4G01370.1,AT4G08500.1,AT4G23550.1,AT4G26090.1,AT5G56580.1	At4g26090,EDS1,MEKK1,MKK5,MKK6,MPK3,MPK4,PR1,PRB1,RIN4,RPM1,WRKY22,WRKY29,WRKY33
4075	Plant hormone signal transduction	10	2.72e-09	AT1G22070.1,AT1G64280.1,AT2G14580.1,AT2G14610.1,AT3G12250.4,AT3G21220.1,AT5G06950.1,AT5G06960.1,AT5G10030.1,AT5G65210.2	AHBP-1B,MKK5,NPR1,OBF5,PR1,PRB1,TGA1,TGA3,TGA4,TGA6

## Sheet: Hub genes
Gene name	Degree	Description	Predicted functions
bHLH
JAZ1	28	Protein TIFY 10A	Repressor of jasmonate responses. Jasmonoyl-isoleucine (JA-Ile) specifically promotes COI1-TIFY10A/JAZ1 interaction. Interacts with COI1 and inositol pentakisphosphate to form a high- affinity jasmonates coreceptor
TIFY7	24	Protein TIFY 7	Repressor of jasmonate responses. Jasmonoyl-isoleucine (JA-Ile) specifically promotes COI1-TIFY7/JAZ9 interaction
ZIM	24	GATA transcription factor 25	Transcriptional activator that specifically binds 5’- GATA-3’ or 5’-GAT-3’ motifs within gene promoters
JAZ3	23	Protein TIFY 6B	Repressor of jasmonate responses. Jasmonoyl-isoleucine (JA-Ile) specifically promotes COI1-TIFY6B/JAZ3 interaction. Acts as a negative regulator of MYC2 function. Feed-back regulated by MYC2
C2H2
AT2G20050	48	Protein phosphatase 2C and cyclic nucleotide-binding/kinase domain-containing protein	Key component and repressor of the abscisic acid (ABA) signaling pathway that regulates numerous ABA responses, such as stomatal closure, seed germination and inhibition of vegetative growth. Confers enhanced sensitivity to drought.
TSK	39	Protein phosphatase 2C and cyclic nucleotide-binding/kinase domain-containing protein	Key component and repressor of the abscisic acid (ABA) signaling pathway that regulates numerous ABA responses, such as stomatal closure, seed germination and inhibition of vegetative growth. Confers enhanced sensitivity to drought.
PTP1	31	Tyrosine phosphatase 1	Protein-tyrosine-phosphatase that dephosphorylates and probably inhibits MPK6 in non-oxidative stress conditions. In association with MKP1, represses salicylic acid (SA) and camalexin biosynthesis, thus modulating defense response. May also repress MPK3. Dephosphorylates and inactivates MPK4 in vitro
TOR	28	Target of rapamycin	Essential cell growth regulator that controls development from early embryo to seed production. Controls plant growth in environmental stress conditions. Acts through the phosphorylation of downstream effectors that are recruited by the binding partner RAPTOR. Acts by activating transcription, protein synthesis and ribosome biogenesis, and inhibiting mRNA degradation and autophagy
RLP14	24	Receptor like protein 14	Involved in the perception of necrosis and ethylene-inducing peptide 1-like proteins (NLPs), that act as extracellular signals mediating immune activation. Component of the RLP23-SOBIR1-BAK1 complex that mediates NLP-triggered immunity
RLP48	24	Receptor like protein 48	Plays a role in root hair development.
ERF
bZIP	28	Basic leucine-zipper 8	Transcription factor that binds to the DNA sequence 5'-ACTCAT-3' in target gene promoters. Promotes POX1/PRODH1 expression in response to hypoosmolarity stress
ETR1	27	ETHYLENE RESPONSE 1	Ethylene receptor related to bacterial two-component regulators. Acts as a redundant negative regulator of ethylene signaling. In the presence of ethylene, the auto-kinase activity of ETR1 is inhibited and the non-phosphorylated kinase domain binds tightly to the corresponding domain of EIN2
ABI1	27	ABA INSENSITIVE 1	Key component and repressor of the abscisic acid (ABA) signaling pathway that regulates numerous ABA responses, such as stomatal closure, osmotic water permeability of the plasma membrane (Pos), drought-induced resistance and rhizogenesis, response to glucose, high light stress, seed germination and inhibition of vegetative growth. During the stomatal closure regulation, modulates the inward calc…
AP2	26	APETALA 2	Probable transcriptional activator that promotes early floral meristem identity. Is required subsequently for the transition of an inflorescence meristem into a floral meristem. Plays a central role in the specification of floral identity, particularly for the normal development of sepals and petals in the wild-type flower, by spatially controlling the expression domains of multiple floral organ …
ABI5	24	ABA INSENSITIVE 5	Participates in ABA-regulated gene expression during seed development and subsequent vegetative stage by acting as the major mediator of ABA repression of growth. Binds to the embryo specification element and the ABA-responsive element (ABRE) of the Dc3 gene promoter and to the ABRE of the Em1 and Em6 genes promoters. Can also trans-activate its own promoter, suggesting that it is autoregulated. …
MYB
AT2G47410	29	WD40/YVTN repeat-like-containing domain	Contains the following InterPro domains: WD40 repeat 2 (InterPro:IPR019782), WD40 repeat, conserved site (InterPro:IPR019775), WD40 repeat (InterPro:IPR001680), Bromodomain (InterPro:IPR001487), G-protein beta WD-40 repeat, region (InterPro:IPR020472), WD40 repeat-like-containing domain (InterPro:IPR011046), WD40-repeat-containing domain (InterPro:IPR017986), WD40/YVTN repeat-like-containing doma…
TBP2	28	TATA-box-binding protein 2	General transcription factor (GTF) that functions at the core of the DNA-binding multiprotein factor TFIID. Binding of TFIID to the TATA box is the initial transcriptional step of the pre-initiation complex (PIC), playing a role in the activation of eukaryotic genes transcribed by RNA polymerase II (By similarity). Interacts with TFIIB1 and is required for activated transcription and possibly bas…
MRP15.10	28	TATA-box-binding protein 1	General transcription factor that functions at the core of the DNA-binding multiprotein factor TFIID. Binding of TFIID to the TATA box is the initial transcriptional step of the pre- initiation complex (PIC), playing a role in the activation of eukaryotic genes transcribed by RNA polymerase II
HAG1	28	Transcription factor MYB28 (Protein HIGH ALIPHATIC GLUCOSINOLATE 1)	Encodes a histone acetyltransferase that is plays a role in the determination of the embryonic root-shoot axis. It is also required to regulate the floral meristem activity by modulating the extent of expression of WUS and AG. In other eukaryotes, this protein is recruited to specific promoters by DNA binding transcription factors and is thought to promote transcription by acetylating the N-termi…
NAC
ATM	39	Serine/threonine-protein kinase ATM	Serine/threonine protein kinase which activates checkpoint signaling upon genotoxic stresses such as ionizing radiation (IR) or DNA replication stalling. Plays a central role in the perception and response to both stress-induced damage in somatic cells and developmentally programmed DNA damage during meiosis. Recognizes the substrate consensus sequence [ST]-Q. Phosphorylates histone variant H2AX …
RAD51	39	RAS associated with diabetes protein 51	Binds to single and double-stranded DNA and exhibits DNA-dependent ATPase activity. Unwinds duplex DNA (By similarity). Component of the meiotic recombination pathway. Seems to play a role in mediating chromosome homology search, chromosome pairing and synapsis at early stages and probably chromosome crossing-over at later stages in meiosis. Probably is involved in the repair of meiotic double st…
MRE11	37	Double-strand break repair protein MRE11	Involved in DNA double-strand break repair (DSBR). Possesses single-strand endonuclease activity and double-strand- specific 3’-5’ exonuclease activity. Also involved in meiotic DSB processing (By similarity); Belongs to the MRE11/RAD32 family
RAD51B	37	DNA repair protein RAD51 homolog 2	Encodes a protein of the RAD51B family involved in double stranded DNA repair. Homozygous mutant plants show increased sensitivity to mitomycin which induces DS breaks
RAD51D	37	DNA repair protein RAD51 homolog 4	Is a suppressor of SNI1. Encodes a member of the RecA/RAD51 family of DNA recombination and repair proteins. Both RAD51 and SNI1 have a dual role in pathogen-related gene transcription and somatic homologous recombination
AT1G29630	37	5’-3’ exonuclease family protein	Putative 5’->3’ double-stranded DNA exonuclease which may also contain a cryptic 3’->5’ double-stranded DNA exonuclease activity. May be involved in DNA mismatch repair (MMR) (By similarity); Belongs to the XPG/RAD2 endonuclease family. EXO1 subfamily
WRKY
MPK3	36	Mitogen-activated protein kinase 3	Involved in oxidative stress-mediated signaling cascade (such as ozone). Involved in the innate immune MAP kinase signaling cascade (MEKK1, MKK4/MKK5 and MPK3/MPK6) downstream of bacterial flagellin receptor FLS2. May be involved in hypersensitive response (HR)-mediated signaling cascade by modulating LIP5 phosphorylation and subsequent multivesicular bodies (MVBs) trafficking. May phosphorylate …
WRKY33	35	Probable WRKY transcription factor 33	Transcription factor. Interacts specifically with the W box (5’-TTGAC[CT]-3’), a frequently occurring elicitor-responsive cis-acting element. Involved in defense responses. Required for resistance to the necrotrophic fungal pathogen B.cinerea. Regulates the antagonistic relationship between defense pathways mediating responses to the bacterial pathogen P. syringae and the necrotrophic pathogen B.…
NPR1	33	Regulatory protein (NPR1)	May act as a substrate-specific adapter of an E3 ubiquitin-protein ligase complex (CUL3-RBX1-BTB) which mediates the ubiquitination and subsequent proteasomal degradation of target proteins (By similarity). Key positive regulator of the SA- dependent signaling pathway that negatively regulates JA-dependent signaling pathway. Mediates the binding of TGA factors to the as-1 motif found in the patho…
PDF1.2	28	Defensin-like protein 16	Encodes an ethylene- and jasmonate-responsive plant defensin. mRNA levels are not responsive to salicylic acid treatment; although jasmonate and salicylic acid can act synergistically to enhance the expression of this gene.
WRKY40	28	Probable WRKY transcription factor 40	Pathogen-induced transcription factor. Binds W-box sequences in vitro. Forms protein complexes with itself and with WRKY40 and WRKY60. Coexpression with WRKY18 or WRKY60 made plants more susceptible to both P. syringae and B. cinerea. WRKY18, WRKY40, and WRKY60 have partially redundant roles in response to the hemibiotrophic bacterial pathogen Pseudomonas syringae and the necrotrophic fungal path…
EDS16	26	Isochorismate synthase 1	Involved in the synthesis of salicylic acid (SA) required for both local and systemic acquired resistance (LAR and SAR) while SA synthesized through the phenylalanine ammonium lyase (PAL) pathway seems to potentiate plant cell death. Also involved in phylloquinone (vitamin K1) synthesis. Has no isochorismate pyruvate lyase (IPL) activity
