# Supplementary material for: Comparative Transcriptome-Based Mining and Expression Profiling of Transcription Factors Related to Cold Tolerance in Peanut
Source: Int J Mol Sci. 2020 Mar 11;21(6):1921. doi: 10.3390/ijms21061921 (PMC7139623; doi:10.3390/ijms21061921)
Supplement: Supplementary file 1 [file ijms-21-01921-s001.zip › Supplementary Material/Table S7.xlsx]

## Sheet: Sheet1
Table S1. List of primers used in this study for quantitative RT‐PCR.
Tifrunner.gnm1. ann1. CCJH	Gene name	Putative function	(F) Sense primer ( 5’- 3’)	(R) Antisense primer ( 5’- 3’)
arahy.Tifrunner.gnm1.KYV3	actin	internal reference gene	CAGCAGAGCGTGAAATCG	GGAAGAGCACCTCAGGACAA
arahy.Tifrunner.gnm1.ann1.U045QQ	PIS1	CDP-diacylglycerol--inositol 3-phosphatidyltransferase	GCTGCTCGCAAATTCAATCAAG	TGCCCATCAAGAAAGTGCTGTA
arahy.Tifrunner.gnm1.ann1.5W0QMQ	DGAT1	diacylglycerol acyltransferase 1	AGGCAGAAGCAGAAGGAGGAGGACC	ATTCACCGCAATAAGCACTACTACA
arahy.Tifrunner.gnm1.ann1.XZ9AUI	PLDζ	phospholipase D zeta	CTCATTCGTCGTCATCGTCCACTCC	CCAGCCATCCAACTTAGCACATCCC
arahy.Tifrunner.gnm1.ann1.T1UA0C	PLDζ1	phospholipase D zeta 1	TCTTATAGCCTCCGTTGT	GTATTCTCCTTCGCAGTT
arahy.Tifrunner.gnm1.ann1.Y1617F	PLDζ2	phospholipase D zeta 2	CCGGCTACTTATGCCTCACC	TGTTTCCCACCAATCGTCAA
arahy.Tifrunner.gnm1.ann1.19WSGG	PLD α1	phospholipase D alpha 1	TGTGAGTTTCATTGGAGGTATT	TTATCATCATCAGGGTTCGTTG
arahy.Tifrunner.gnm1.ann1.87HDGW	PLDδ	Phospholipase D delta	ATCCAGGTGACCGACGAA	ATGGGAGACTTGAGCATCTTTA
arahy.Tifrunner.gnm1.ann1.6TJ5BP	LOX3	lipoxygenase 3	GCTCAGCGTGCTTCACCCTATT	TTAACCGTCTTGTCCGCCTTGT
arahy.Tifrunner.gnm1.ann1.ZS7YSR	LOX5	linoleate 9S-lipoxygenase 5	AGAACGAAAGGTCCAAAG	CCTTCTCCCTCATTACTCT
Arachis_hypogaea_newGene_17195	KCS6	3-ketoacyl-CoA synthase 6	GGTTGGGATTTCGCTGTC	GGCTTCCACTTAGGGTTG
